# Supplementary material for: HIF- and Non-HIF-Regulated Hypoxic Responses Require the Estrogen-Related Receptor in Drosophila melanogaster
Source: PLoS Genet. 2013 Jan 31;9(1):e1003230. doi: 10.1371/journal.pgen.1003230 (PMC3561118; doi:10.1371/journal.pgen.1003230)
Supplement: Table S1 — Hypoxia-regulated gene sets identified by microarray analysis. (XLS) [file pgen.1003230.s007.xls]

## Sheet: Total H Genes
TOTAL H GENES ---- w1118 normoxia vs. w1118 hypoxia
Probe Set ID	Transcript ID	CG	Gene Symbol	Gene Title	q-value(%)	Fold Change -- w1118 (N vs. H)
1634353_at	CG2043-RA	CG2043	Lcp3	Larval cuticle protein 3	0	-9.61623
1638424_at	CG10514-RA	CG10514	CG10514	---	0	-8.00555
1631805_at	CG3397-RA	CG3397	CG3397	---	0	-4.50807
1624892_s_at	CG11892-RA	CG11892	CG11892	---	0	-4.47245
1627106_a_at	CG10237-RA	CG10237	CG10237	---	0.249421	-4.46365
1639469_a_at	CG9441-RB	CG9441	Pu	Punch	0.197702	-4.43752
1630168_at	CG31636-RA	CG31636	CG31636	---	0.0476015	-4.02877
1626031_at	CG12539-RA	CG12539	CG12539	---	0.0859897	-4.01021
1623637_s_at	CG18773-RA	CG18773	Lcp65Ab1 /// Lcp65Ab2	over-producer /// ---	0.0859897	-3.95023
1622946_at	CG6908-RA	CG6908	CG6908	---	0	-3.88553
1639971_at	CG12224-RA	CG12224	CG12224	---	0	-3.87975
1631405_at	CG9508-RA	CG9508	CG9508	---	0	-3.73274
1627903_at	CG9040-RA	CG9040	CG9040	---	0.320815	-3.72881
1629033_at	CG2277-RA	CG2277	CG2277	---	0	-3.6295
1629540_a_at	CG17632-RA	CG17632	bw	brown	0	-3.49722
1625795_a_at	CG3394-RA	CG3394	CG3394	---	0	-3.49532
1623410_at	CT11695	CG3477	Pxd	Peroxidase	0	-3.47504
1630927_x_at	CT11695	CG3477	Pxd	Peroxidase	0	-3.44798
1629641_s_at	Transposon.65	Transposon.65	---	---	0.568265	-3.43399
1637279_at	CG12951-RA	CG12951	CG12951	---	0.320815	-3.35163
1629428_at	CG7342-RA	CG7342	CG7342	---	0	-3.32089
1634455_at	CG14406-RA	CG14406	CG14406	---	0.0859897	-3.2221
1639222_at	CG32191-RA	CG32191	CG32191	---	0.0859897	-3.19567
1639320_a_at	CG10697-RB	CG10697	Ddc	Dopa decarboxylase	0.0476015	-3.14372
1625276_a_at	CG7266-RC	CG7266	Eip71CD	Ecdysone-induced protein 28/29kD	0	-3.12959
1631420_at	CG9509-RA	CG9509	CG9509	---	0	-3.1198
1641052_at	CG7170-RA	CG7170	Jon66Cii	Jonah 66Cii	0.568265	-3.10267
1623695_a_at	CG11255-RA	CG11255	CG11255	---	0	-3.00651
1637072_at	CG11459-RA	CG11459	CG11459	---	0.73324	-2.99013
1624450_at	CG6331-RA	CG6331	Orct	Organic cation transporter	0	-2.96915
1638610_at	CG7802-RA	CG7802	CG7802	---	0	-2.95648
1633337_at	CG17386-RA	CG17386	CG17386	---	0.173773	-2.95519
1639532_at	CG5391-RA	CG5391	CG5391	---	0.249421	-2.95132
1623790_at	CG31901-RA	CG31901	CG31901	---	0	-2.94859
1634180_s_at	CG9664-RB	CG9664	CG9664	---	0.0859897	-2.94233
1626857_at	CG4408-RA	CG4408	CG4408	---	0	-2.9282
1637701_at	CG30042-RA	CG30042	CG30042	---	0.320815	-2.91606
1634440_s_at	LP01487	LP01487	Eip74EF	Ecdysone-induced protein 74EF	0.568265	-2.88737
1626891_at	CG15414-RA	CG15414	CG15414	---	0.320815	-2.88592
1624964_at	CG17105-RA	CG17105	CG17105	---	0.197702	-2.88454
1634815_at	CG31104-RA	CG31104	CG31104	---	0.0859897	-2.87896
1624468_a_at	CG10026-RC	CG10026	CG10026	---	0.173773	-2.86423
1626478_at	CG12340-RA	CG12340	CG12340	---	0	-2.84468
1640574_at	CG3949-RA	CG3949	hoip	hoi-polloi	0	-2.84124
1633637_at	CG17026-RA	CG17026	CG17026	---	0	-2.83321
1624017_at	CG8956-RA	CG8956	Ahcy89E	Adenosylhomocysteinase 89E	0	-2.78768
1628950_at	CG10178-RA	CG10178	CG10178	---	0	-2.76198
1639653_at	CG5582-RA	CG5582	CG5582	---	0.0859897	-2.75348
1639362_s_at	CG18606-RA	CG18606	CG10476 /// CG18606	--- /// ---	0.568265	-2.7391
1631755_at	CG1236-RA	CG1236	CG1236	---	0	-2.73759
1632695_at	CG18585-RA	CG18585	CG18585	---	0.384738	-2.73275
1639838_at	CG8483-RA	CG8483	CG8483	---	0.197702	-2.70543
1623666_at	CG10516-RA	CG10516	CG10516	---	0.249421	-2.69867
1633227_s_at	CG14945-RB	CG14945	CG14945	---	0	-2.68243
1624413_at	CG14527-RA	CG14527	CG14527	---	0.249421	-2.68042
1636637_x_at	CG13731-RA	CG13731	CG13731	---	0.0859897	-2.66041
1623963_at	CG32115-RA	CG32115	CG32115	---	0	-2.6564
1630561_at	CG13641-RA	CG13641	CG13641	---	0	-2.65176
1633305_at	CG18111-RA	CG18111	Obp99a	Odorant-binding protein 99a	0	-2.64069
1627111_at	CG5258-RA	CG5258	NHP2	---	0	-2.62494
1641451_at	CG4665-RA	CG4665	Dhpr	Dihydropteridine reductase	0.197702	-2.60615
1625326_a_at	CG14959-RB	CG14959	CG14959	---	0.384738	-2.60413
1641389_at	CG14959-RA	CG14959	CG14959	---	0.320815	-2.5984
1624937_at	CG12288-RA	CG12288	CG12288	---	0	-2.58169
1638601_at	CG40123-RA	CG40123	---	---	0.0859897	-2.57741
1636510_a_at	CG10374-RA	CG10374	Lsd-1	Lipid storage droplet-1	0	-2.56125
1626581_s_at	CG1607-RA	CG1607	CG1607	---	0.0859897	-2.55734
1636682_at	CG31778-RA	CG31778	CG31778	---	0	-2.55728
1624891_at	CG13183-RA	CG13183	CG13183	---	0.0859897	-2.52247
1631225_at	CG8317-RA	CG8317	CG8317	---	0	-2.51666
1625957_at	CG10051-RA	CG10051	CG10051	---	0.568265	-2.49082
1629091_at	CG5177-RA	CG5177	CG5177	---	0	-2.47056
1625344_at	CG17608-RA	CG17608	fu12	---	0.0859897	-2.46984
1635416_at	CG31100-RA	CG31100	CG31100	---	0	-2.46811
1640881_at	CG16762-RA	CG16762	CG16762	---	0.0859897	-2.46314
1632432_at	CG9850-RA	CG9850	CG9850	---	0.568265	-2.46009
1628188_at	S.C2R002789	S.C2R002789	Nop60B	Nucleolar protein at 60B	0	-2.44833
1636490_at	CG9681-RA	CG9681	PGRP-SB1	---	0	-2.44704
1638481_at	CG2736-RA	CG2736	CG2736	---	0	-2.44365
1624435_at	CG12143-RA	CG12143	Tsp42Ej	Tetraspanin 42Ej	0	-2.42191
1633811_at	CG13962-RA	CG13962	CG13962	---	0	-2.41547
1634674_at	CG9989-RA	CG9989	CG9989	---	0.173773	-2.41541
1633545_at	CG7496-RA	CG7496	PGRP-SD	---	0	-2.41224
1640590_at	CG32195-RA	CG32195	CG32195 /// CG7341	--- /// ---	0.568265	-2.41179
1634767_at	CG6126-RA	CG6126	CG6126	---	0.320815	-2.40158
1635518_at	CG4211-RA	CG4211	nonA	no on or off transient A	0	-2.39826
1631105_at	CG6120-RA	CG6120	Tsp96F	Tetraspanin 96F	0.0859897	-2.38904
1641567_at	CG12794-RA	CG12794	lcs	la costa	0.384738	-2.35231
1630036_at	CG13594-RA	CG13594	CG13594	---	0.173773	-2.34902
1640386_at	CG7225-RA	CG7225	wbl	windbeutel	0.320815	-2.34607
1638484_at	CG4190-RA	CG4190	Hsp67Bc	Heat shock gene 67Bc	0.197702	-2.34533
1637360_at	CG11382-RB	CG11382	CG11382	---	0.320815	-2.33072
1629172_s_at	CG8930-RA	CG8930	rk	rickets	0	-2.32058
1623815_at	CG8100-RA	CG8100	CG8100	---	0	-2.31578
1623372_at	CG5873-RA	CG5873	CG5873	---	0	-2.31169
1636764_at	CG31075-RA	CG31075	CG31075	---	0	-2.29792
1636631_at	CG1139-RA	CG1139	CG1139	---	0.568265	-2.29313
1629718_at	CG16727-RA	CG16727	CG16727	---	0.197702	-2.29172
1628625_at	CG12926-RA	CG12926	CG12926	---	0	-2.28827
1628947_s_at	CG3297-RB	CG3297	mnd	minidiscs	0.197702	-2.28786
1626513_at	CG6818-RA	CG6818	MESR6	Misexpression suppressor of ras 6	0.384738	-2.27055
1639830_s_at	CG8850-RB	CG8850	CG8850	---	0	-2.26882
1623194_at	CG7637-RA	CG7637	CG7637	---	0	-2.26837
1625910_at	CG1773-RA	CG1773	CG1773 /// CG10459	--- /// ---	0.384738	-2.264
1630555_at	CG33346-RA	CG33346	CG33346	---	0.173773	-2.24377
1631875_at	CG1172-RA	CG1172	CG1172	---	0.568265	-2.2393
1637060_a_at	CG7421-RA	CG7421	Nopp140	---	0	-2.23684
1638612_at	CG11142-RA	CG11142	CG11142	---	0.568265	-2.22968
1626079_a_at	CG2201-RA	CG2201	CG2201	---	0	-2.22815
1635245_at	CG9196-RA	CG9196	CG9196	---	0.173773	-2.21402
1623980_at	CG15905-RA	CG15905	CG15905	---	0.197702	-2.20933
1634879_at	CG8519-RA	CG8519	CG8519	---	0	-2.20767
1633208_at	CT32625	CT32625	---	---	0.249421	-2.20627
1635271_at	CG30431-RA	CG30431	CG30431	---	0.249421	-2.20276
1626394_at	CG18030-RA	CG18030	Jon99Fi	Jonah 99Fi	0.384738	-2.19934
1637659_a_at	CG18146-RA	CG18146	CG18146	---	0.73324	-2.19835
1639181_at	CG14598-RA	CG14598	CG14598	---	0	-2.191
1628258_at	CG14526-RA	CG14526	CG14526	---	0	-2.18315
1634928_at	CG1934-RA	CG1934	ImpE2	Ecdysone-inducible gene E2	0.73324	-2.17907
1641035_a_at	CG5854-RA	CG5854	CG5854	---	0	-2.16623
1637778_a_at	CG1969-RB	CG1969	CG1969	---	0	-2.14847
1636835_at	CG16700-RA	CG16700	CG16700	---	0	-2.13625
1635033_at	CG30083-RA	CG30083	CG30083	---	0.320815	-2.13202
1638381_s_at	CG1695-RB	CG1695	CG32506 /// CG1695	--- /// ---	0.384738	-2.13193
1639118_a_at	CG12749-RA	CG12749	Hrb87F	Heterogeneous nuclear ribonucleoprotein at 87F	0	-2.1297
1636659_at	CG8634-RA	CG8634	CG8634	---	0.0859897	-2.12767
1624076_at	CG5849-RA	CG5849	CG5849	---	0.0859897	-2.12032
1630653_a_at	CG1743-RB	CG1743	Gs2	Glutamine synthetase 2	0.0859897	-2.11762
1633836_a_at	CG9847-RB	CG9847	Fkbp13	---	0.0476015	-2.11733
1629903_at	CG30359-RA	CG30359	CG30359	---	0	-2.11159
1630085_s_at	CG17058-RA	CG17058	Peritrophin-A	Peritrophin A	0.320815	-2.10916
1636888_a_at	CG1462-RA	CG1462	Aph-4	Alkaline phosphatase 4	0	-2.10566
1636106_s_at	CG18212-RF	CG18212	CG18212	---	0	-2.09722
1634699_a_at	CG30019-RB	CG30019	CG30019	---	0.249421	-2.088
1639109_a_at	CG1411-RA	CG1411	CRMP	Collapsin Response Mediator Protein	0	-2.08104
1639504_at	CG14855-RA	CG14855	CG14855	---	0.73324	-2.08044
1624171_at	CG13488-RA	CG13488	CG13488	---	0	-2.07964
1628268_at	CG18249-RA	CG18249	CG18249	---	0	-2.07611
1640799_at	CG11094-RA	CG11094	dsx	doublesex	0	-2.07252
1625248_at	CG8495-RC	CG8495	RpS29	Ribosomal protein S29	0.73324	-2.05868
1641477_at	CG32447-RA	CG32447	CG32447	---	0.197702	-2.05772
1641183_a_at	CG5547-RB	CG5547	Pect	Phosphoethanolamine cytidylyltransferase	0	-2.05433
1638858_at	CG8934-RA	CG8934	CG8934	---	0.0859897	-2.04929
1634547_at	CG32506-RA	CG32506	CG32506	---	0.173773	-2.03067
1636620_s_at	CG15095-RB	CG15095	l(2)08717	---	0	-2.02459
1630621_at	CG15212-RA	CG15212	CG15212	---	0.568265	-2.02283
1624345_a_at	CG13849-RA	CG13849	Nop56	---	0	-2.01878
1627493_at	CG5958-RA	CG5958	CG5958	---	0.0859897	-2.01117
1637403_at	CG7953-RA	CG7953	CG7953	---	0	-2.01074
1626272_s_at	CG3066-RA	CG3066	CG3066	---	0.173773	-2.0063
1637095_at	CG15818-RA	CG15818	CG15818	---	0	-2.00149
1623265_at	CG10513-RA	CG10513	CG10513	---	0.384738	-2.00055
1638309_at	CG16733-RA	CG16733	CG16733	---	0.384738	-1.99963
1638051_at	CG17323-RA	CG17323	CG17323	---	0.384738	-1.99743
1635013_s_at	CG10722-RB	CG10722	CG10722	---	0	-1.99628
1628388_at	CG3823-RA	CG3823	CG3823	---	0.320815	-1.99173
1630950_at	CG10206-RA	CG10206	nop5	---	0	-1.98599
1623060_at	CG15757-RA	CG15757	CG15757	---	0.384738	-1.98095
1633345_at	CG1030-RA	CG1030	Scr	Sex combs reduced	0.0859897	-1.97657
1627262_at	CG3599-RA	CG3599	CG3599	---	0.384738	-1.97539
1626342_at	CG12115-RA	CG12115	CG12115	---	0.0859897	-1.96975
1636208_a_at	CG15097-RB	CG15097	CG15097	---	0	-1.96898
1627180_at	CG3540-RA	CG3540	Cyp4d14	---	0	-1.95915
1633796_at	CG11425-RA	CG11425	CG11425	---	0.568265	-1.94588
1624818_s_at	CG8946-RA	CG8946	Sply	Sphingosine-1-phosphate lyase	0.568265	-1.94192
1640069_at	CG4866-RA	CG4866	mRpS4	mitochondrial ribosomal protein S4	0	-1.93129
1636247_at	CG32354-RA	CG32354	CG32354	---	0.0476015	-1.92833
1623861_at	CG5345-RA	CG5345	Eip55E	---	0.197702	-1.92811
1622957_s_at	CG8364-RB	CG8364	Rep3	---	0.249421	-1.92199
1630661_at	HDC05344	HDC05344	---	---	0	-1.92193
1632032_at	CG13188-RB	CG13188	CG13188	---	0	-1.91658
1624211_at	CG9005-RA	CG9005	CG9005	---	0.197702	-1.91657
1628429_at	CG14214-RA	CG14214	CG14214	---	0	-1.90399
1641270_at	CG8745-RA	CG8745	CG8745	---	0	-1.90148
1637669_at	CG7442-RA	CG7442	CG7442	---	0	-1.9
1636036_at	CG1240-RA	CG1240	CG1240	---	0	-1.87484
1630929_at	CG5885-RA	CG5885	CG5885	---	0	-1.87396
1625197_at	CG2922-RA	CG2922	eIF-5C	eukaryotic initiation factor 5C	0	-1.86773
1638868_at	CG9241-RA	CG9241	Mcm10	Sensitized chromosome inheritance modifier 19	0	-1.86214
1626028_at	CG4783-RA	CG4783	CG4783	---	0	-1.85775
1638457_at	CG18347-RA	CG18347	CG18347	---	0.320815	-1.8568
1628828_s_at	CG6957-RA	CG6957	Oscillin	---	0	-1.85351
1640655_s_at	CG3525-RB	CG3525	eas	easily shocked	0	-1.85128
1628316_at	CG7670-RA	CG7670	CG7670	---	0	-1.8506
1632273_at	CG5789-RA	CG5789	CG5789	---	0.0859897	-1.84923
1635919_at	CG13255-RA	CG13255	CG13255	---	0	-1.84733
1627793_s_at	CG9134-RB	CG9134	CG9134	---	0.384738	-1.84694
1634809_s_at	CG30194-RA	CG30194	CG30194	---	0	-1.83688
1631714_a_at	CG17131-RB	CG17131	SP71	---	0.320815	-1.836
1639509_at	CG12396-RA	CG12396	Nnp-1	---	0	-1.83267
1636460_at	CG10475-RA	CG10475	Jon65Ai	Jonah 65Ai	0	-1.82295
1627916_s_at	CG1799-RC	CG1799	ras	raspberry	0.320815	-1.82282
1626470_at	CG10440-RA	CG10440	CG10440	---	0.173773	-1.82252
1632654_at	CG10685-RA	CG10685	CG10685	---	0	-1.81433
1628355_at	CG32379-RA	CG32379	CG32379	---	0.568265	-1.81258
1635442_a_at	CG11325-RB	CG11325	GRHR	Gonadotropin-releasing hormone receptor	0.568265	-1.80657
1625538_at	CG7118-RA	CG7118	Jon66Ci	Jonah 66Ci	0.568265	-1.80326
1640584_at	CR17875-RA	CR17875	Cyp9f3 /// Cyp9f2	--- /// ---	0.0859897	-1.80186
1624634_at	CG40050-RA	CG40050	---	---	0.173773	-1.79772
1633746_s_at	CG6741-RA	CG6741	a	arc	0.173773	-1.79762
1624851_at	CG32629-RA	CG32629	CG32629	---	0	-1.79597
1637551_at	CG1887-RA	CG1887	CG1887	---	0.197702	-1.78992
1633513_a_at	CG11474-RB	CG11474	CG11474	---	0.173773	-1.78717
1632263_at	CG1381-RA	CG1381	CG1381	---	0	-1.7831
1636543_a_at	CG1969-RC	CG1969	CG1969	---	0.249421	-1.783
1624354_at	CG4166-RA	CG4166	not	non-stop	0.0476015	-1.78076
1627995_at	CG16840-RA	CG16840	CG16840	---	0	-1.77584
1630830_a_at	CG8327-RA	CG8327	SpdS	Spermidine Synthase	0.0859897	-1.77565
1629286_s_at	CG3576-RA	CG3576	Lag1	Longevity assurance gene 1	0	-1.77518
1629933_at	CG4202-RA	CG4202	Sas10	---	0	-1.77146
1634021_a_at	CG8912-RB	CG8912	Psi	P-element somatic inhibitor	0	-1.76992
1628834_a_at	CG8553-RB	CG8553	SelD	selenide,water dikinase	0	-1.76985
1637674_at	CG17148-RA	CG17148	Est-P	Esterase P	0.384738	-1.76981
1626745_at	CG10622-RA	CG10622	Sucb	---	0	-1.76836
1629753_at	CG3340-RA	CG3340	Kr	Kruppel	0.320815	-1.76406
1633033_s_at	CG1732-RA	CG1732	CG1732	---	0	-1.76139
1630438_at	CG32409-RA	CG32409	CG32409	---	0	-1.76117
1636762_a_at	CG9148-RA	CG9148	scf	supercoiling factor	0.0859897	-1.76061
1640361_at	CG6961-RA	CG6961	CG6961 /// CG18259	--- /// ---	0	-1.76051
1632482_at	CG5554-RA	CG5554	CG5554	---	0.0859897	-1.75885
1625022_a_at	CG6125-RB	CG6125	CG6125	---	0.0859897	-1.7586
1640090_a_at	CG1417-RA	CG1417	slgA	sluggish A	0.0859897	-1.7578
1635692_s_at	CG9364-RE	CG9364	Treh	Trehalase	0.0859897	-1.74917
1626449_s_at	CG2922-RG	CG2922	eIF-5C	eukaryotic initiation factor 5C	0	-1.74851
1629066_at	CG10698-RA	CG10698	GRHRII	---	0.0476015	-1.7424
1632267_a_at	CG4912-RA	CG4912	eEF1	---	0	-1.74083
1636040_at	CG10527-RA	CG10527	CG10527	---	0.197702	-1.74018
1623238_at	CG5618-RA	CG5618	CG5618	---	0.568265	-1.73696
1631588_at	CG3724-RA	CG3724	Pgd	Phosphogluconate dehydrogenase	0	-1.73664
1635706_at	CG11258-RA	CG11258	mRpL20	mitochondrial ribosomal protein L20	0	-1.73588
1635738_at	CG7779-RA	CG7779	Cng	Cyclic-nucleotide-gated ion channel protein	0.0859897	-1.73475
1637056_s_at	CG11200-RB	CG11200	CG11200	---	0.0476015	-1.73305
1633627_at	CG13023-RA	CG13023	CG13023	---	0.73324	-1.7326
1631801_at	CG15044-RA	CG15044	CG15044	---	0.320815	-1.72873
1626812_at	CG14132-RA	CG14132	CG14132	---	0.249421	-1.7282
1629518_at	CG2493-RA	CG2493	CG2493	---	0.568265	-1.72736
1626871_at	CG4924-RA	CG4924	icln	---	0	-1.72381
1631953_at	CG30375-RA	CG30375	CG30375	---	0.320815	-1.72323
1624997_s_at	CG2916-RB	CG2916	5-Sep	---	0.384738	-1.71447
1624154_at	CG6620-RA	CG6620	ial	IplI-aurora-like kinase	0	-1.71291
1633751_at	CG10903-RA	CG10903	CG10903	---	0	-1.71275
1639489_at	CG3700-RA	CG3700	CG3700	---	0.384738	-1.71091
1629857_at	CG10359-RA	CG10359	CG10359	---	0.173773	-1.71085
1633712_at	CG31997-RA	CG31997	CG31997	---	0.173773	-1.70862
1637578_at	CG4299-RA	CG4299	Set	---	0	-1.70818
1622898_a_at	CG4247-RA	CG4247	mRpS10	mitochondrial ribosomal protein S10	0	-1.70721
1623924_at	CG12325-RA	CG12325	CG12325	---	0.0859897	-1.70594
1641623_at	CG15917-RA	CG15917	CG15917	---	0.197702	-1.70553
1629062_at	CG13252-RA	CG13252	CG13252	---	0	-1.7015
1635423_s_at	CG4147-RB	CG4147	Hsc70-3	Heat shock protein cognate 3	0	-1.70077
1633082_at	CG8449-RA	CG8449	CG8449	---	0.0859897	-1.69928
1630920_at	CG12841-RA	CG12841	Tsp42Ek	Tetraspanin 42Ek	0.568265	-1.69471
1633247_at	CG7006-RA	CG7006	CG7006	---	0	-1.69428
1624113_at	CG7845-RA	CG7845	CG7845	---	0.0476015	-1.69242
1636942_at	CG8498-RA	CG8498	CG8498	---	0.0476015	-1.69085
1627841_at	CG11170-RB	CG11170	CG11170	---	0.320815	-1.69012
1637967_at	CG1728-RA	CG1728	Tim8	---	0	-1.6886
1630238_at	CG2044-RA	CG2044	Lcp4	Larval cuticle protein 4	0.568265	-1.68811
1633674_at	CG31150-RA	CG31150	CG31150	---	0	-1.68426
1639217_s_at	CG10719-RA	CG10719	brat	brain tumor	0.568265	-1.68309
1632911_at	HDC09471	HDC09471	CG33493	---	0	-1.68213
1640078_at	CG11246-RA	CG11246	Rpb8	---	0	-1.68053
1641646_at	CG5677-RA	CG5677	CG5677	---	0	-1.67957
1635279_at	CG4003-RA	CG4003	pont	pontin	0	-1.67886
1625394_at	CG9922-RA	CG9922	CG9922	---	0	-1.678
1627492_at	CG5018-RA	CG5018	CG5018	---	0.0476015	-1.67746
1624779_at	CG32253-RA	CG32253	---	---	0	-1.67657
1639637_a_at	CG3376-RB	CG3376	CG3376	---	0.320815	-1.67496
1639419_at	CG8860-RA	CG8860	CG8860	---	0	-1.67249
1641055_at	CG4463-RA	CG4463	Hsp23	Heat shock protein 23	0.384738	-1.67194
1623326_a_at	CG14981-RB	CG14981	mge	maggie	0.568265	-1.67171
1623018_at	CG12780-RA	CG12780	CG12780	---	0.0859897	-1.67065
1630919_at	CG9614-RA	CG9614	pip	pipe	0	-1.6636
1624496_at	CG10203-RA	CG10203	xl6	---	0	-1.66203
1638539_at	CG7137-RA	CG7137	CG7137	---	0.0859897	-1.65916
1631402_s_at	CG8676-RA	CG8676	Hr39	Hormone receptor-like in 39	0.320815	-1.65834
1630002_s_at	CG8676-RB	CG8676	Hr39	Hormone receptor-like in 39	0.320815	-1.6571
1632359_at	CG4803-RA	CG4803	Takl2	Tak1-like 2	0.568265	-1.65497
1627927_at	CG8443-RA	CG8443	CG8443	---	0.0859897	-1.6546
1626052_at	CG1102-RA	CG1102	CG1102	---	0.173773	-1.65294
1637166_at	CG5313-RA	CG5313	RfC3	---	0	-1.65105
1629598_at	CG6226-RA	CG6226	FK506-bp1	FK506-binding protein 1	0	-1.64889
1641204_at	CG14864-RA	CG14864	CG14864	---	0.320815	-1.64879
1629738_at	CG14957-RA	CG14957	CG14957	---	0.384738	-1.64532
1631248_at	CG1994-RA	CG1994	---	---	0.0859897	-1.64137
1625257_s_at	CG31523-RC	CG31523	CG31523	---	0	-1.63923
1633905_at	CG12740-RC	CG12740	RpL28	Ribosomal protein L28	0.0476015	-1.63699
1635744_at	CG9342-RA	CG9342	CG9342	---	0.320815	-1.63607
1639554_at	CG3333-RA	CG3333	Nop60B	Nucleolar protein at 60B	0	-1.63556
1639927_at	CG6130-RA	CG6130	CG6130	---	0.249421	-1.63508
1630584_at	CG10657-RA	CG10657	CG10657	---	0.0859897	-1.6346
1632394_s_at	CG31919-RB	CG31919	---	---	0.0859897	-1.63047
1627636_at	CG14636-RA	CG14636	CG14636	---	0.568265	-1.63016
1627809_at	CG17047-RA	CG17047	CG17047	---	0.173773	-1.62735
1636800_at	CG13610-RA	CG13610	CG13610	---	0	-1.62671
1630619_at	CG9456-RA	CG9456	Spn1 /// CG9455	Serine protease inhibitor 1 /// ---	0.320815	-1.62484
1629209_at	CG9286-RA	CG9286	CG9286	---	0	-1.62359
1634593_at	CG40228-RA	CG40228	---	---	0	-1.62307
1626138_s_at	CG10579-RD	CG10579	Eip63E	Ecdysone-induced protein 63E	0.249421	-1.62283
1635691_at	CG11491-RF	CG11491	br	broad	0.568265	-1.62279
1623957_s_at	CG8938-RB	CG8938	GstS1	Glutathione S transferase S1	0.0476015	-1.62199
1626609_at	CG10006-RA	CG10006	CG10006	---	0.249421	-1.62066
1628422_s_at	CG31650-RA	CG31650	---	---	0	-1.62064
1637959_at	CG4334-RA	CG4334	CG4334	---	0.568265	-1.6206
1628986_at	CG7897-RA	CG7897	gp210	---	0	-1.61839
1634942_at	CG5114-RA	CG5114	CG5114	---	0	-1.61836
1637251_a_at	CG10622-RB	CG10622	Sucb	---	0.73324	-1.61765
1631636_at	CG13096-RA	CG13096	CG13096	---	0	-1.61679
1638190_at	CG9667-RA	CG9667	CG9667	---	0	-1.61535
1623741_at	CG13981-RA	CG13981	CG13981	---	0	-1.61499
1640586_at	CG1537-RA	CG1537	CG1537	---	0.320815	-1.61367
1627778_a_at	CG6563-RA	CG6563	CG6563	---	0	-1.61215
1627633_at	CG8932-RA	CG8932	CG8932	---	0.568265	-1.6105
1633778_at	CG6070-RA	CG6070	CG6070	---	0	-1.61043
1633377_at	CG40303-RA	CG40303	---	---	0	-1.61009
1628361_at	CG32986-RA	CG32986	CG32986	---	0.384738	-1.60585
1634720_at	CG11151-RA	CG11151	CG11151	---	0	-1.60475
1634796_at	CG17219-RA	CG17219	CG17219 /// CG17257	--- /// ---	0	-1.60313
1638998_at	CG1401-RA	CG1401	cul-5	cullin-5	0.384738	-1.59829
1631618_s_at	CG2890-RA	CG2890	PPP4R2r	Protein phosphatase 4 regulatory subunit 2-related protein	0	-1.59732
1640557_at	CG6382-RA	CG6382	Elf	Ef1like factor	0	-1.59712
1631861_at	CG5363-RA	CG5363	cdc2	cdc2	0	-1.59376
1635476_at	CG9752-RA	CG9752	CG9752	---	0.320815	-1.59373
1625933_at	CG14731-RA	CG14731	CG14731	---	0.73324	-1.59258
1638007_at	CG1542-RA	CG1542	CG1542	---	0	-1.59224
1634882_at	CG10852-RA	CG10852	Acp63F	Accessory gland peptide 63F	0.384738	-1.59139
1624747_at	CG3181-RA	CG3181	Ts	---	0.0859897	-1.59118
1627895_at	CG18404-RA	CG18404	CG18404	---	0.320815	-1.5908
1623109_at	CG4593-RA	CG4593	CG4593	---	0.320815	-1.59061
1627456_s_at	CG7437-RA	CG7437	mub	mushroom-body expressed	0.73324	-1.58998
1627399_at	CG17266-RA	CG17266	CG17266	---	0	-1.58964
1636741_s_at	CG6603-RA	CG6603	Hsc70Cb	---	0	-1.58953
1628613_a_at	CG30492-RE	CG30492	CG30492	---	0.568265	-1.5892
1641491_at	CG7911-RA	CG7911	CG7911	---	0	-1.58915
1639264_at	CG9054-RA	CG9054	Ddx1	Dead-box-1	0.173773	-1.58907
1628088_at	CG10753-RA	CG10753	snRNP69D	small nuclear ribonucleoprotein at 69D	0	-1.58822
1629253_at	CG2885-RA	CG2885	RabX2	---	0	-1.58776
1623959_at	CG1532-RA	CG1532	CG1532	---	0	-1.58605
1633856_at	CG11858-RA	CG11858	CG11858	---	0	-1.58415
1634979_at	CG18600-RA	CG18600	CG18600	---	0	-1.58415
1627765_a_at	CG9834-RA	CG9834	endoB	endophilin B	0.320815	-1.58383
1637036_s_at	CG16784-RC	CG16784	pr	purple	0	-1.58273
1640465_at	CG17124-RB	CG17124	CG17124	---	0.568265	-1.58122
1636073_at	CG32344-RA	CG32344	CG32344	---	0	-1.57877
1633915_at	CG16788-RA	CG16788	RnpS1	RNA-binding protein S1	0	-1.57834
1630792_at	CG9750-RA	CG9750	rept	reptin	0.73324	-1.57767
1635766_at	CG2637-RA	CG2637	Fs(2)Ket	Female sterile (2) Ketel	0	-1.57659
1641021_a_at	CG6297-RB	CG6297	JIL-1	Sensitized chromosome inheritance modifier	0.568265	-1.57658
1639728_at	CG5916-RA	CG5916	CG5916	---	0	-1.57491
1635356_at	CG8816-RA	CG8816	CG8816	---	0	-1.57409
1630735_at	CG9730-RA	CG9730	mRpL21	mitochondrial ribosomal protein L21	0	-1.57334
1634568_at	CG18349-RA	CG18349	CG18349	---	0.197702	-1.57246
1638350_at	CG6712-RA	CG6712	CG6712	---	0	-1.57039
1637077_s_at	CG3777-RB	CG3777	CG3777	---	0.384738	-1.56884
1627446_at	CG11450-RA	CG11450	net	net	0.384738	-1.56803
1634028_s_at	CG6203-RA	CG6203	Fmr1	sevenless promoter construct of Wan	0	-1.56775
1640637_at	CG5546-RA	CG5546	CG5546	---	0.0859897	-1.56774
1623943_at	CG17556-RA	CG17556	CG17556 /// CG3678	--- /// ---	0	-1.56747
1627382_at	CG10130-RA	CG10130	Sec61	---	0	-1.56455
1628385_a_at	CG1429-RD	CG1429	Mef2	Myocyte enhancing factor 2	0.0859897	-1.56317
1631048_at	CG14434-RA	CG14434	CG14434	---	0.197702	-1.56302
1623633_at	CG2034-RA	CG2034	CG2034	---	0.0859897	-1.56247
1632448_s_at	CG7210-RA	CG7210	kel	kelch	0.0859897	-1.56144
1640639_at	CG8966-RA	CG8966	CG8966	---	0.568265	-1.56075
1628279_s_at	CG11076-RB	CG11076	CG11076	---	0	-1.55974
1629879_at	CG13434-RA	CG13434	CG13434	---	0	-1.55911
1640995_at	CG7048-RA	CG7048	CG7048	---	0	-1.55875
1635960_at	CG3412-RA	CG3412	slmb	supernumerary limbs	0.568265	-1.55857
1625046_at	CG10648-RA	CG10648	CG10648	---	0.249421	-1.55613
1637799_at	CG3593-RA	CG3593	r-l	rudimentary-like	0.0859897	-1.55457
1632396_at	CG11761-RA	CG11761	translin	---	0	-1.55447
1633767_at	CG9373-RA	CG9373	CG9373	---	0	-1.55363
1638575_at	CG4039-RA	CG4039	Mcm6	Minichromosome maintenance 6	0.0476015	-1.55285
1638171_s_at	CG1753-RA	CG1753	CG1753	---	0.73324	-1.55265
1623471_s_at	GM07660	GM07660	---	---	0.173773	-1.55117
1628100_at	CG8957-RA	CG8957	CG8957	---	0.73324	-1.55051
1637063_at	CG33099-RA	CG33099	CG33099	---	0.568265	-1.54937
1639108_at	CG31184-RA	CG31184	CG31184	---	0	-1.54924
1632865_s_at	CG12974-RA	CG12974	CG12974	---	0	-1.54903
1639111_at	CG15362-RA	CG15362	CG15362	---	0.0859897	-1.54752
1636883_s_at	CG17950-RA	CG17950	HmgD	High mobility group protein D	0	-1.54709
1640989_at	CG12811-RA	CG12811	CG12811	---	0.197702	-1.54616
1635462_at	CG1004-RA	CG1004	rho	rhomboid	0.197702	-1.54589
1631379_a_at	CG8983-RA	CG8983	ERp60	---	0	-1.54497
1626733_at	CG15481-RA	CG15481	Ski6	---	0.320815	-1.5449
1632488_a_at	CG33009-RB	CG33009	CG33009	---	0	-1.54443
1635663_at	CG8320-RA	CG8320	CG8320	---	0.0859897	-1.54379
1630418_s_at	CG31374-RB	CG31374	CG31374	---	0.568265	-1.54172
1628416_s_at	CG5170-RC	CG5170	Dp1	Dodeca-satellite-binding protein 1	0.249421	-1.54115
1624180_at	CG2222-RA	CG2222	CG2222	---	0.0476015	-1.54004
1639219_at	CG6249-RA	CG6249	Csl4	---	0.0859897	-1.53809
1634922_s_at	CG32795-RA	CG32795	CG32795	---	0.73324	-1.53778
1623602_a_at	CG10975-RA	CG10975	Ptp69D	Protein tyrosine phosphatase 69D	0.0476015	-1.53598
1641294_a_at	CG3625-RA	CG3625	CG3625	---	0	-1.53558
1625758_s_at	CG6375-RB	CG6375	pit	pitchoune	0.0859897	-1.53161
1630227_a_at	CG8176-RB	CG8176	CG8176 /// CG8165	--- /// ---	0	-1.53119
1629876_at	CG9790-RA	CG9790	CG9790	---	0	-1.52969
1637866_at	CG9246-RA	CG9246	CG9246	---	0.0476015	-1.52957
1641498_at	CG7483-RA	CG7483	eIF4AIII	---	0	-1.52903
1633222_at	CG6073-RA	CG6073	CG6073	---	0	-1.52888
1628556_s_at	CG8676-RC	CG8676	Hr39	Hormone receptor-like in 39	0.73324	-1.52808
1635470_at	CG5008-RA	CG5008	GNBP3	Gram-negative bacteria binding protein 3	0.173773	-1.52775
1640762_at	CG14464-RA	CG14464	---	---	0	-1.52613
1626100_at	CG16723-RA	CG16723	CG16723	---	0.0476015	-1.5258
1640044_at	CG7329-RA	CG7329	CG7329	---	0.249421	-1.52526
1635343_a_at	CG3217-RA	CG3217	CkIIi3	CKII- subunit interactor-3	0	-1.52435
1623819_at	CG9999-RA	CG9999	RanGap	Ran GTPase activating protein	0	-1.52435
1628821_at	CG17027-RA	CG17027	CG17027	---	0.384738	-1.52379
1630223_at	CG13701-RA	CG13701	skl	sickle	0.173773	-1.52361
1635280_at	CG4685-RA	CG4685	CG4685	---	0.568265	-1.52309
1635278_at	CG4972-RA	CG4972	CG4972	---	0	-1.52248
1631492_at	CG17173-RA	CG17173	CG17173	---	0.73324	-1.52201
1634950_at	CG12785-RA	CG12785	CG12785	---	0.0859897	-1.52066
1638095_at	CG3709-RA	CG3709	CG3709	---	0	-1.51944
1634773_at	CG5474-RA	CG5474	SsR	Signal sequence receptor	0	-1.51901
1632573_at	CG40476-RA	CG40476	---	---	0.73324	-1.5184
1630344_at	CG6724-RA	CG6724	CG6724	---	0	-1.51835
1635608_at	CG7917-RA	CG7917	Nlp	Nucleoplasmin	0	-1.51812
1633354_at	CG1829-RA	CG1829	Cyp6v1	---	0.73324	-1.51746
1629730_at	CG8226-RA	CG8226	CG8226	---	0	-1.51615
1630347_at	CG5589-RA	CG5589	CG5589	---	0.249421	-1.51578
1635689_at	CG8697-RA	CG8697	Lcp2	Larval cuticle protein 2	0.0476015	-1.51494
1636341_at	CG4274-RA	CG4274	fzy	fizzy	0.384738	-1.51363
1623408_s_at	CG2947-RB	CG2947	CG32789 /// CG2947	--- /// ---	0	-1.51208
1623214_at	CG9669-RA	CG9669	CG9669	---	0	-1.51143
1637015_s_at	CG1404-RB	CG1404	ran	Tubulin at 85D promoter construct of Kusano	0	-1.51064
1625051_at	CG33100-RA	CG33100	CG33100	---	0.0859897	-1.51019
1638292_at	CG4043-RA	CG4043	Rrp46	---	0.173773	-1.51003
1638268_at	CG10327-RC	CG10327	TBPH	---	0.320815	-1.50823
1633261_a_at	CG9107-RB	CG9107	CG9107	---	0	-1.50749
1629507_a_at	CG11680-RB	CG11680	mle	maleless	0	-1.50658
1623496_at	CG3228-RA	CG3228	kz	kurz	0.173773	-1.5056
1624465_at	CG6850-RA	CG6850	Ugt	UDP-glucose-glycoprotein glucosyltransferase	0	-1.50534
1628937_s_at	CG9412-RA	CG9412	rin	rasputin	0	-1.50532
1634909_at	CG12975-RA	CG12975	CG12975	---	0	-1.50354
1622896_at	CG13848-RA	CG13848	CG13848	---	0.197702	-1.50274
1630620_at	CG10489-RA	CG10489	Pole2	---	0.320815	-1.50239
1638890_at	CG9035-RA	CG9035	Tap	Translocon-associated protein	0	-1.50224
1624193_s_at	CG3983-RB	CG3983	CG3983	---	0.0859897	-1.50018
1624969_s_at	CG17041-RA	CG17041	CG17041	---	0.074253	1.50011
1635358_at	CG2116-RA	CG2116	CG2116	---	0	1.50023
1633451_at	CG32634-RA	CG32634	CG32634	---	0.249421	1.50064
1640486_s_at	CG7125-RA	CG7125	CG7125	---	0	1.50094
1641576_a_at	CG5205-RB	CG5205	CG5205	---	0	1.50104
1630476_s_at	CG12781-RA	CG12781	nahoda	nahoda	0.249421	1.50258
1624097_s_at	CG31151-RA	CG31151	CG31151	---	0.0476015	1.50283
1626194_at	CG8624-RA	CG8624	melt	melted	0	1.50441
1625840_at	CG12001-RA	CG12001	CG12001	---	0.249421	1.50446
1628292_s_at	CG8522-RA	CG8522	HLH106	Helix loop helix protein 106	0	1.50448
1627779_at	CG13295-RA	CG13295	CG13295	---	0.384738	1.50505
1626806_at	CG16724-RA	CG16724	tra	transformer	0.0476015	1.5052
1623268_a_at	CG33005-RA	CG33005	CG33005	---	0	1.50597
1636484_at	CG8194-RA	CG8194	RNaseX25	Ribonuclease X25	0.074253	1.50755
1630638_at	CG1828-RA	CG1828	dre4	---	0.568265	1.50776
1632667_s_at	CG8893-RB	CG8893	Gapdh2	Glyceraldehyde 3 phosphate dehydrogenase 2	0.173773	1.50856
1636933_at	CG13562-RA	CG13562	CG13562	---	0.197702	1.50981
1630169_a_at	CG8884-RB	CG8884	Sap47	Synapse-associated protein 47kD	0.173773	1.51068
1627925_at	CG12292-RA	CG12292	CG12292	---	0	1.51121
1635655_at	CG15671-RA	CG15671	cv-2	crossveinless 2	0	1.51148
1641723_a_at	CG4432-RB	CG4432	PGRP-LC	Peptidoglycan recognition protein LC	0	1.51308
1635581_at	CG8300-RA	CG8300	CG8300	---	0	1.51427
1625048_at	CG8318-RA	CG8318	Nf1	Neurofibromin 1	0.320815	1.51478
1636101_a_at	CG31729-RB	CG31729	CG31729	---	0.173773	1.51506
1630823_at	CG32210-RA	CG32210	CG32210	---	0	1.51616
1628325_at	CG32179-RA	CG32179	Krn /// CG32177	Keren /// ---	0	1.51733
1626968_at	CG7207-RA	CG7207	CG7207	---	0.074253	1.51808
1630447_at	CG3078-RA	CG3078	CG3078	---	0.73324	1.51809
1635542_at	CG9165-RA	CG9165	l(3)02640	---	0.0476015	1.51817
1641303_at	CG4051-RA	CG4051	egl	egalitarian	0	1.51823
1624518_at	CG13369-RA	CG13369	CG13369	---	0.73324	1.519
1635218_at	CG11009-RA	CG11009	CG11009	---	0	1.51935
1623069_s_at	CG17544-RA	CG17544	CG17544	---	0	1.52035
1641452_a_at	CG1848-RA	CG1848	LIMK1	LIM-kinase1	0	1.52065
1628946_at	CG12052-RF	CG12052	lola	longitudinals lacking	0.320815	1.52174
1640400_at	CG5773-RA	CG5773	CG5773	---	0.074253	1.523
1636970_at	CG9394-RA	CG9394	CG9394	---	0.384738	1.52394
1636499_at	CG5429-RA	CG5429	CG5429	---	0	1.52434
1628229_at	CG11331-RA	CG11331	Spn27A	Serpin-27A	0	1.52495
1640472_at	CG32477-RA	CG32477	CG16971	---	0.173773	1.52638
1633757_s_at	CG10188-RB	CG10188	CG10188	---	0.0476015	1.5264
1626768_at	CG7044-RA	CG7044	CG7044	---	0	1.52644
1623503_at	CG5518-RA	CG5518	sda	slamdance	0.074253	1.52751
1635637_at	CG9773-RA	CG9773	CG9773	---	0	1.52799
1625990_at	CG11367-RA	CG11367	CG11367	---	0.384738	1.52896
1637612_at	CG6017-RA	CG6017	CG6017	---	0.074253	1.52934
1632464_at	CG6369-RA	CG6369	Smg6	---	0.074253	1.53157
1626383_at	CG4096-RA	CG4096	CG4096	---	0	1.53224
1624986_at	CG9836-RA	CG9836	CG9836	---	0	1.53242
1636872_at	CG13348-RA	CG13348	Aats-phe	Phenylalanyl-tRNA synthetase	0	1.5331
1641318_at	CG8132-RA	CG8132	CG8132	---	0.173773	1.53554
1629496_at	CG7832-RA	CG7832	CG7832	---	0.0476015	1.53563
1634135_at	CG12012-RA	CG12012	CG12012	---	0	1.53639
1636732_at	CG11695-RA	CG11695	CG11695	---	0	1.53672
1637517_s_at	CG5405-RB	CG5405	KrT95D	Krueppel target at 95D	0.568265	1.53686
1623119_at	CG12240-RB	CG12240	DnaJ-60	DnaJ-like-60	0.173773	1.53723
1632921_at	S.C3L002260	S.C3L002260	---	---	0.73324	1.53765
1638189_s_at	CG4385-RB	CG4385	S	Star	0.173773	1.53807
1637162_at	S.C3R003628	S.C3R003628	CG12054	---	0.074253	1.54022
1633026_a_at	CG31158-RA	CG31158	CG31158	---	0.0476015	1.54035
1632295_s_at	Transposon.63	Transposon.63	---	---	0.320815	1.54186
1623379_at	CG14228-RA	CG14228	Mer	Merlin	0	1.54294
1637154_at	CG7470-RA	CG7470	CG7470	---	0	1.54317
1634481_at	CG7481-RA	CG7481	RhoGAP18B	---	0.074253	1.5436
1634860_at	CG30078-RB	CG30078	CG30078	---	0.320815	1.54491
1623261_at	CG31118-RA	CG31118	RabX4	---	0.249421	1.54525
1635444_at	CG32663-RA	CG32663	CG32663	---	0.568265	1.54547
1625856_at	CG10798-RA	CG10798	dm	diminutive	0.074253	1.54657
1638186_a_at	CG9025-RA	CG9025	CG9025	---	0.173773	1.54687
1626856_at	CG12560-RA	CG12560	CG12560	---	0.568265	1.54769
1627833_at	CG10546-RA	CG10546	Cralbp	Cellular retinaldehyde binding protein	0.074253	1.54772
1638727_at	LD18978	LD18978	---	---	0.074253	1.54931
1634884_s_at	GM03875	GM03875	CG31635	---	0	1.54984
1635380_at	CG30413-RA	CG30413	CG30413	---	0.384738	1.55
1637149_s_at	CG14991-RA	CG14991	ran /// CG14991	Tubulin at 85D promoter construct of Kusano /// ---	0	1.55177
1634949_at	CG4353-RB	CG4353	hep	hemipterous	0	1.55201
1639403_s_at	CG4523-RA	CG4523	CG4523	---	0	1.55224
1640181_at	CG13044-RA	CG13044	CG13044	---	0.074253	1.55227
1634083_at	CG8318-RB	CG8318	Nf1	Neurofibromin 1	0	1.55669
1633016_a_at	CG5753-RA	CG5753	stau	staufen	0.074253	1.55679
1638259_s_at	CG4062-RB	CG4062	Aats-val	Valyl-tRNA synthetase	0	1.55778
1624533_s_at	CG8651-RA	CG8651	trx	trithorax	0	1.56001
1638064_a_at	CG12342-RB	CG12342	CG12342	---	0	1.5607
1628202_at	CG7452-RA	CG7452	Syx17	Syntaxin 17	0	1.56097
1625988_a_at	CG31175-RA	CG31175	Dys	dystrophin	0.568265	1.56223
1624273_at	CG8034-RA	CG8034	CG8034	---	0.568265	1.56285
1639624_at	CG6688-RA	CG6688	CG6688	---	0.173773	1.56316
1637191_at	CG3433-RA	CG3433	Coprox	Coproporphyrinogen oxidase	0	1.56376
1624053_at	CG7552-RA	CG7552	CG7552	---	0.074253	1.56382
1636634_a_at	CG6214-RB	CG6214	CG6214	---	0	1.56463
1633290_a_at	CG4482-RA	CG4482	mol	moladietz	0.249421	1.56487
1625388_at	CG4893-RA	CG4893	CG4893	---	0.074253	1.56517
1627021_at	CG8202-RA	CG8202	CG8202	---	0.197702	1.56599
1632337_at	CG5772-RA	CG5772	Sur	Sulfonylurea receptor	0.320815	1.56601
1628264_a_at	CG4879-RA	CG4879	RecQ5	homolog of RecQ	0.73324	1.56647
1634222_at	CG18596-RA	CG18596	CG18596	---	0.074253	1.56773
1634071_at	CG12283-RA	CG12283	kek1	kekkon-1	0.384738	1.57182
1630981_at	CG2698-RA	CG2698	CG2698	---	0	1.57195
1637220_s_at	CG11984-RA	CG11984	CG11984	---	0.0476015	1.57302
1639916_at	CG32317-RC	CG32317	CG13923 /// CG12022	--- /// ---	0	1.57313
1634065_s_at	CG17654-RB	CG17654	Eno	Enolase	0.568265	1.57438
1639130_a_at	CG2666-RA	CG2666	kkv	krotzkopf verkehrt	0	1.57531
1632872_at	CG31779-RA	CG31779	CG31779	---	0.568265	1.5754
1636103_a_at	CG31299-RB	CG31299	nocturnin	nocturnin	0.249421	1.57659
1630603_at	CG31352-RA	CG31352	CG31352 /// unc-115	--- /// ---	0.0476015	1.57763
1623473_at	CG18247-RA	CG18247	shark	Src homology 2, ankyrin repeat, tyrosine kinase	0	1.57788
1634156_at	CG5604-RA	CG5604	CG5604	---	0	1.57798
1631594_s_at	CG4141-RA	CG4141	Pi3K92E	---	0	1.57861
1624552_at	CG3740-RA	CG3740	CG3740	---	0.0476015	1.57901
1632443_at	CG10274-RA	CG10274	CG10274	---	0	1.5804
1628807_at	CG5205-RA	CG5205	CG5205	---	0.0476015	1.58055
1639997_s_at	CT39116	CT39116	---	---	0	1.58141
1632424_at	CG13995-RA	CG13995	CG13995	---	0	1.58195
1640567_at	CG7337-RA	CG7337	CG7337	---	0	1.58262
1638701_at	CG3825-RA	CG3825	CG3825	---	0	1.58303
1640523_at	CG3782-RA	CG3782	mRpL28	mitochondrial ribosomal protein L28	0	1.58348
1633643_a_at	CG31033-RC	CG31033	---	---	0.73324	1.58354
1638560_a_at	CG1884-RB	CG1884	CG1884	---	0	1.58439
1625945_a_at	CG1233-RB	CG1233	CG1233	---	0	1.58462
1632566_at	CG11318-RA	CG11318	CG11318	---	0	1.58527
1634920_at	LD07388	LD07388	caps	capricious	0.568265	1.58546
1634899_a_at	CG6512-RA	CG6512	CG6512	---	0	1.58623
1637703_a_at	CG15154-RA	CG15154	Socs36E	Suppressor of cytokine signaling at 36E	0.568265	1.58642
1626553_at	CG10376-RA	CG10376	CG10376	---	0	1.58654
1638938_at	CG9418-RA	CG9418	CG9418	---	0	1.58656
1639083_at	CG1945-RC	CG1945	faf	fat facets	0.249421	1.58715
1639576_at	CG7293-RA	CG7293	Klp68D	Kinesin-like protein at 68D	0	1.5873
1623589_a_at	CG5326-RB	CG5326	CG5326	---	0.197702	1.59126
1630057_at	CG11753-RA	CG11753	CG11753	---	0	1.59276
1627342_at	CG15251-RA	CG15251	CG15251	---	0.73324	1.593
1636654_s_at	CG15626-RA	CG15626	CG15626	---	0.173773	1.59316
1633294_at	CG2812-RA	CG2812	CG2812	---	0.173773	1.59347
1627694_at	CG9715-RA	CG9715	CG9715	---	0	1.59368
1636695_at	CG7001-RA	CG7001	Pk17E	Protein kinase-like 17E	0.074253	1.59415
1624589_a_at	CG31811-RB	CG31811	cenG1A	centaurin gamma 1A	0.074253	1.59511
1632556_s_at	CG2310-RA	CG2310	CG2310	---	0.074253	1.59643
1634913_s_at	CG7228-RA	CG7228	CG7228	---	0.074253	1.60016
1626116_at	CG33329-RB	CG33329	CG33329	---	0.320815	1.60045
1625223_a_at	CG7954-RA	CG7954	stck	steamer duck	0	1.601
1630506_at	CG3077-RA	CG3077	CG3077	---	0.568265	1.60138
1632465_s_at	CG6424-RA	CG6424	CG6424	---	0.074253	1.60163
1626465_a_at	CG4353-RA	CG4353	hep	hemipterous	0.074253	1.60203
1627775_s_at	CG6611-RA	CG6611	ect	ectodermal	0	1.60344
1623903_at	CG18473-RA	CG18473	CG18473	---	0.384738	1.60737
1639398_at	CG11783-RA	CG11783	Hr96	Hormone receptor-like in 96	0.074253	1.6082
1628548_at	CG1451-RA	CG1451	Apc	APC-like	0	1.60843
1626033_at	CG3615-RA	CG3615	CG3615	---	0	1.60943
1629017_s_at	CT34234	CT34234	yem	yemanuclein	0.074253	1.60955
1625530_at	CG10462-RA	CG10462	CG10462	---	0	1.60976
1640922_a_at	CG9310-RA	CG9310	Hnf4	Hepatocyte nuclear factor 4	0	1.61156
1638367_at	CG7686-RA	CG7686	CG7686	---	0	1.61182
1633336_at	CG32560-RA	CG32560	CG32560	---	0.173773	1.61214
1632017_at	CG13990-RA	CG13990	CG13990	---	0.197702	1.6151
1625480_at	CG10671-RA	CG10671	CG10671	---	0	1.61568
1630521_at	CG1705-RA	CG1705	Rst(1)JH	Resistance to Juvenile Hormone	0	1.61594
1628155_at	CG17046-RA	CG17046	klar	klarsicht	0	1.61725
1635755_a_at	CG10741-RB	CG10741	CG10741	---	0.320815	1.61738
1633563_at	CG1637-RB	CG1637	CG1637	---	0	1.61824
1624510_at	CG30023-RA	CG30023	CG30023	---	0	1.61874
1625759_at	CG18801-RA	CG18801	Ku80 /// CG31826	--- /// ---	0	1.6189
1629961_s_at	CG8732-RA	CG8732	l(2)44DEa	---	0.568265	1.61892
1632028_a_at	CG15441-RB	CG15441	Gs1l	GS1-like	0.73324	1.61911
1627212_at	CG10360-RA	CG10360	ref(2)P	refractory to sigma P	0	1.62082
1623493_at	CG12717-RA	CG12717	CG12717	---	0.320815	1.62262
1626575_at	CG1657-RA	CG1657	CG1657	---	0	1.62523
AFFX-Dros-GAPDH_3_at	---	---	---		0.320815	1.62565
1638009_s_at	CG9399-RB	CG9399	CG9399	---	0.568265	1.62574
1624686_a_at	CG32498-RO	CG32498	dnc	dunce	0	1.62669
1632827_a_at	CG8153-RB	CG8153	mus210	mutagen-sensitive 210	0	1.62744
1638247_at	CG17065-RA	CG17065	CG17065	---	0.074253	1.62753
1639729_s_at	Z27119	Z27119	---	---	0.568265	1.62864
1624340_at	CG15441-RA	CG15441	Gs1l	GS1-like	0.384738	1.62884
1636005_at	CG14495-RA	CG14495	CG14495	---	0.568265	1.62892
1636379_a_at	CG12240-RA	CG12240	DnaJ-60	DnaJ-like-60	0.384738	1.6299
1637947_s_at	CG30389-RA	CG30389	CG30389	---	0	1.6309
1622970_at	CG32384-RA	CG32384	formin3	formin 3	0.73324	1.63268
1641126_at	CG15735-RA	CG15735	CG15735	---	0.249421	1.63488
1623975_at	CG1605-RA	CG1605	az2	---	0	1.63564
1628873_s_at	CG18362-RB	CG18362	Mio	Mlx interactor	0	1.63578
1637973_a_at	CG4407-RA	CG4407	CG4407	---	0.320815	1.63606
1641072_at	CG2087-RA	CG2087	PEK	---	0.074253	1.63668
1627373_at	CG12142-RA	CG12142	Tsp42Eg	Tetraspanin 42Eg	0	1.63774
1627360_at	CG31349-RF	CG31349	pyd	polychaetoid	0.568265	1.63909
1628830_at	CG14121-RA	CG14121	CG14121	---	0	1.64001
1623029_at	CG31535-RA	CG31535	CG31535	---	0.568265	1.64009
1626499_at	CG10278-RA	CG10278	GATAe	---	0.074253	1.64244
1626563_at	CG32211-RA	CG32211	Taf6	TBP-associated factor 6	0	1.64433
1627101_at	CG7590-RA	CG7590	scyl	scylla	0.249421	1.64442
1628490_at	CG3350-RA	CG3350	bigmax	---	0	1.64596
1625565_at	CG13645-RB	CG13645	CG13645	NMNAT	0.074253	1.64668
1626192_at	CG32709-RA	CG32709	CG32709	---	0.074253	1.64786
1629945_at	CG32341-RA	CG32341	CG32341	---	0.320815	1.64945
1632916_at	CG31357-RA	CG31357	CG31357	---	0.074253	1.65418
1641349_at	CG10966-RA	CG10966	rdgA	retinal degeneration A	0	1.65479
1635927_at	CG9746-RA	CG9746	CG9746	---	0	1.65565
1630860_at	CG1130-RA	CG1130	scrt	scratch	0	1.65589
1627330_at	CG10189-RA	CG10189	CG10189	---	0	1.65611
1631513_at	CG30000-RA	CG30000	CG30000	---	0.074253	1.65631
1623117_at	CG31781-RB	CG31781	CG31781	---	0.0476015	1.65713
1632377_at	CG8399-RA	CG8399	CG8399	---	0.249421	1.6584
1631294_at	CG33263-RA	CG33263	CG33263	---	0.249421	1.66289
1641043_at	CG8281-RA	CG8281	CG8281	---	0	1.66312
1625678_at	CG5373-RA	CG5373	Pi3K59F	Phosphotidylinositol 3 kinase 59F	0	1.66594
1638520_at	CG8104-RA	CG8104	CG8104	---	0	1.66696
1631377_a_at	CG17146-RA	CG17146	Adk1	Adenylate kinase-1	0	1.66956
1640321_at	CG1347-RA	CG1347	CG1347	---	0	1.67126
1640977_at	CG12264-RA	CG12264	CG12264	---	0	1.67202
1628666_at	CG3328-RA	CG3328	CG3328	---	0.074253	1.67294
1638899_s_at	CG15312-RA	CG15312	CG15312	---	0.173773	1.67324
1625019_at	CG12273-RA	CG12273	angel	angel	0	1.67348
1631291_at	CR_tc_GM24362	CR_tc_GM24362	---	---	0	1.67358
1641486_at	CG32108-RA	CG32108	CG32108	---	0.568265	1.67424
AFFX-Dros-GAPDH_M_at	---	---	---		0.384738	1.67485
1638937_at	CG3488-RA	CG3488	CG3488	---	0.074253	1.67753
1639016_at	CG8206-RA	CG8206	CG8206	---	0	1.67776
1638940_at	CG4937-RA	CG4937	RhoGAP15B	---	0.074253	1.67824
1639599_at	CG4887-RA	CG4887	CG4887	---	0	1.67864
1633911_a_at	CG31550-RB	CG31550	CG31550	---	0	1.68058
1638915_at	CG2914-RA	CG2914	Ets21C	Ets at 21C	0.320815	1.68072
1639602_s_at	CG7986-RA	CG7986	CG7986	---	0	1.6858
1630975_at	CG2909-RA	CG2909	CG2909	---	0	1.68741
1634660_at	CG3361-RA	CG3361	mrt	martik	0.074253	1.68764
1627945_at	CG4205-RA	CG4205	Fdxh	Ferredoxin	0	1.68811
1635128_a_at	CG6677-RA	CG6677	ash2	absent, small, or homeotic discs 2	0	1.68911
1627719_at	CG2679-RA	CG2679	gol	goliath	0.568265	1.69032
1623415_at	CG6667-RC	CG6667	dl	dorsal	0.074253	1.69133
1639318_at	CG32217-RA	CG32217	---	---	0.0476015	1.69362
1630958_at	CG4108-RA	CG4108	Chmp1	---	0	1.6942
1639621_at	CG10916-RA	CG10916	CG10916	---	0.0476015	1.69432
1635881_at	CG13645-RA	CG13645	CG13645	---	0	1.69556
1633399_at	CG12240-RA	CG12240	DnaJ-60	DnaJ-like-60	0.320815	1.69638
1635900_at	CG8846-RA	CG8846	Thor	Thor	0	1.69652
1624332_s_at	CG4098-RA	CG4098	CG18217 /// CG4098	--- /// ---	0.074253	1.69741
1638195_at	CG5652-RA	CG5652	CG5652	---	0.568265	1.69826
1630287_at	CG2013-RA	CG2013	UbcD6	Ubiquitin conjugating enzyme	0	1.69857
1623944_at	CG12605-RB	CG12605	CG12605	---	0.249421	1.69862
1626276_at	CG7967-RA	CG7967	CG7967	---	0	1.70415
1638282_at	CG14196-RA	CG14196	CG14196	---	0.568265	1.70911
1624727_s_at	CG5486-RA	CG5486	Ubp64E	Ubiquitin-specific protease 64E	0.0476015	1.71004
1626557_at	CG7067-RA	CG7067	NitFhit	Nitrilase and fragile histidine triad fusion protein	0	1.7104
1627165_a_at	CG13645-RB	CG13645	CG13645	---	0	1.71042
1624571_s_at	CG32857-RA	CG32857	CG32857 /// CG32500	--- /// ---	0	1.71315
1641570_s_at	CG31683-RA	CG31683	CG31683 /// CG18858	--- /// ---	0	1.71373
1637625_s_at	CG32813-RD	CG32813	CG32813	---	0	1.71436
1637401_at	CG11095-RA	CG11095	CG11095	---	0.0476015	1.71453
1629026_at	CG3821-RA	CG3821	Aats-asp	Aspartyl-tRNA synthetase	0	1.71595
1633112_at	CG4322-RA	CG4322	CG4322	---	0.074253	1.71688
1628974_at	CG32711-RA	CG32711	CG32711	---	0.249421	1.71803
1627666_at	CG10979-RA	CG10979	CG10979	---	0.173773	1.71881
1636801_at	CG8232-RA	CG8232	CG8232	---	0	1.71981
1623569_at	CG14907-RA	CG14907	CG14907	---	0.173773	1.72088
1632575_at	CT35481	CT35481	---	---	0.173773	1.72129
1635910_at	CG7331-RA	CG7331	CG7331	---	0.73324	1.72337
1627152_at	CG12918-RA	CG12918	CG12918	---	0.249421	1.72448
1641058_at	CG1319-RA	CG1319	CG1319	---	0	1.72484
1641644_s_at	CG2714-RB	CG2714	crm	cramped	0	1.72903
1629035_at	CG12290-RA	CG12290	CG12290	---	0.568265	1.72942
1634131_s_at	CG13316-RC	CG13316	Mnt	---	0.249421	1.73044
1627564_s_at	CG8954-RA	CG8954	Smg5	---	0	1.73084
1635153_at	CG1345-RA	CG1345	Gfat2	Glutamine:fructose-6-phosphate aminotransferase 2	0	1.73242
1624881_at	CG11448-RA	CG11448	CG11448	---	0	1.73283
1630359_at	CG31810-RA	CG31810	CG31810 /// CG31809	--- /// ---	0.73324	1.73406
1627241_at	CG32696-RB	CG32696	CG32696	---	0	1.73489
1623388_at	CG15861-RA	CG15861	CG15861	---	0	1.73568
1640042_at	CG12299-RA	CG12299	CG12299	---	0.249421	1.73677
1634034_at	CG6811-RA	CG6811	RhoGAP68F	---	0	1.7368
1630317_at	CG5127-RA	CG5127	CG5127	---	0	1.73691
1633281_at	CG32776-RA	CG32776	CG32776	---	0	1.73707
1632621_at	CG12946-RA	CG12946	CG12946	---	0.0476015	1.73795
1630471_at	CG4301-RA	CG4301	CG4301	---	0.568265	1.74038
1623810_at	CG17265-RA	CG17265	CG17265	---	0.074253	1.74141
1629846_at	CG11619-RA	CG11619	CG11619	---	0.384738	1.74163
1634940_at	CG3943-RA	CG3943	kraken	kraken	0.074253	1.74206
1635527_at	CG5039-RA	CG5039	CG5039	---	0.074253	1.74296
1624573_at	CG4998-RA	CG4998	CG4998	---	0.384738	1.74374
1627015_at	CG10964-RA	CG10964	sni	sniffer	0	1.747
1639611_at	CG8709-RA	CG8709	CG8709	---	0	1.74775
1636884_s_at	CG4658-RA	CG4658	CG4658	---	0	1.75115
1638486_at	CG17136-RD	CG17136	Rbp1	RNA-binding protein 1	0	1.75322
1625898_s_at	CG17367-RC	CG17367	Lnk	---	0	1.75467
1631099_at	CG17807-RA	CG17807	CG17807	---	0	1.75525
1626362_at	CG7074-RA	CG7074	mio	missing oocyte	0	1.7565
1635730_at	CG30069-RA	CG30069	CG30069	---	0.568265	1.75718
1625544_s_at	S.C2R002042	S.C2R002042	---	---	0.197702	1.75719
1634784_at	CG14513-RA	CG14513	yem	yemanuclein	0.074253	1.75894
1639502_at	CG8942-RA	CG8942	CG8942	---	0.249421	1.76141
1630608_at	CG14608-RA	CG14608	CG14608	---	0.173773	1.76471
1627961_a_at	CG18507-RA	CG18507	CG18507	---	0	1.76498
1635664_at	CG13761-RB	CG13761	Bzd	Buzidau	0.249421	1.76645
1631697_at	CG10816-RA	CG10816	Dro	Drosocin	0.320815	1.76955
1640800_at	CG3880-RA	CG3880	CG3880	---	0.197702	1.77131
1626154_at	CG12081-RA	CG12081	CG12081	---	0	1.77168
1629429_at	CG31388-RA	CG31388	CG31388	---	0	1.77219
1635630_a_at	CG10076-RA	CG10076	spir	spire	0	1.77317
1639317_at	CG7896-RA	CG7896	CG7896	---	0	1.77568
1638388_at	CG10559-RA	CG10559	CG10559	---	0.249421	1.77643
1633149_at	CG15441-RB	CG15441	Gs1l	GS1-like	0.568265	1.77838
1639162_at	CG6072-RA	CG6072	sra	sarah	0.074253	1.77888
1635818_at	CG4713-RA	CG4713	CG4713	---	0	1.78013
1632790_at	CG7863-RA	CG7863	dream	---	0.074253	1.78263
1634188_a_at	CG3234-RA	CG3234	tim	timeless	0.384738	1.78626
1634316_at	CG1582-RA	CG1582	CG1582	---	0	1.7866
1629307_s_at	CG15532-RA	CG15532	hdc	headcase	0	1.78716
1637151_at	CG16928-RA	CG16928	mre11	meiotic recombination 11	0.074253	1.7873
1630570_at	CG13003-RA	CG13003	CG13003	---	0.249421	1.79022
1629511_at	CG5326-RA	CG5326	CG5326	---	0	1.79318
1638157_at	CG18012-RA	CG18012	CG18012	---	0	1.79396
1638892_at	CG5397-RA	CG5397	CG5397	---	0.73324	1.79571
1634563_at	CG3764-RA	CG3764	CG3764	---	0.0476015	1.79813
1634854_at	CG16989-RA	CG16989	CG16989	---	0	1.79936
1632072_at	S.C2L001103	S.C2L001103	---	---	0	1.80007
1634786_at	CG7106-RA	CG7106	lectin-28C	---	0	1.80154
1637280_at	CG4861-RA	CG4861	LpR1	---	0.074253	1.80375
1629039_at	CG13533-RA	CG13533	asrij	asrij	0	1.80416
1631374_at	CG5686-RA	CG5686	chico	chico	0	1.80667
1640341_s_at	CG5729-RA	CG5729	Dgp-1	---	0.73324	1.80857
1626301_at	CG4559-RA	CG4559	Idgf3	Imaginal disc growth factor 3	0	1.81045
1623429_at	CG11073-RA	CG11073	CG11073	---	0.249421	1.81223
1639079_at	CG9621-RA	CG9621	Adgf-D	Adenosine deaminase-related growth factor D	0.384738	1.81304
1632652_s_at	CG40100-RA	CG40100	CG30022	---	0.320815	1.81722
1625041_at	CG7571-RA	CG7571	Oatp74D	Organic anion transporting polypeptide 74D	0	1.81787
1631579_a_at	CG32045-RB	CG32045	fry	furry	0	1.81862
1634814_at	CG7083-RA	CG7083	CG7083	---	0.197702	1.81899
1628558_at	CG30022-RA	CG30022	CG30022	---	0.249421	1.81953
1631435_at	CG7988-RA	CG7988	CG7988	---	0	1.81991
1636974_at	CG32146-RA	CG32146	dlp	dally-like	0.320815	1.82039
1629398_at	CG10383-RA	CG10383	CG10383	---	0.074253	1.82053
1638693_s_at	CG1882-RA	CG1882	CG1882	---	0	1.82054
1623058_at	CG32676-RA	CG32676	CG32676	---	0.074253	1.82143
1624503_at	CG4786-RA	CG4786	CG4786	---	0.197702	1.82252
1626460_at	CG2658-RA	CG2658	CG2658	---	0	1.82323
1641031_s_at	CG17383-RA	CG17383	CG17383	---	0.0476015	1.82628
1639526_a_at	CG7717-RA	CG7717	Mekk1	heat shock construct of Inoue	0	1.82652
1633711_a_at	CG31012-RA	CG31012	CG31012	---	0.568265	1.82726
1630999_at	CG7724-RA	CG7724	CG7724	---	0	1.83094
1630412_at	CG16873-RA	CG16873	CG16873	---	0.568265	1.83171
1635409_at	CG8975-RA	CG8975	RnrS	Ribonucleoside diphosphate reductase small subunit	0.074253	1.83182
1631886_at	CG14135-RA	CG14135	CG14135	---	0.320815	1.83238
1629141_at	CG18402-RA	CG18402	InR	Insulin-like receptor	0	1.83336
1630711_at	CG11175-RA	CG11175	CG11175	---	0.0476015	1.83402
1639826_at	CG32662-RA	CG32662	CG32662	---	0.173773	1.8345
1629517_at	CG5118-RA	CG5118	CG5118	---	0	1.83679
1634977_at	CG12837-RA	CG12837	Tsp42Er	Tetraspanin 42Er	0.197702	1.83736
1633200_at	CG9449-RA	CG9449	CG9449	---	0.074253	1.83763
1640228_at	CG11658-RA	CG11658	CG11658	---	0.320815	1.83924
1636742_at	CG30418-RA	CG30418	nord	nord	0.249421	1.84099
1629040_at	CG3476-RA	CG3476	CG3476	---	0	1.84135
1628213_s_at	CG5887-RA	CG5887	desat1	---	0.173773	1.84159
1634855_s_at	CG9813-RC	CG9813	CG9813	---	0	1.84247
1641293_at	CG4583-RA	CG4583	ire-1	---	0	1.84286
1638310_at	CG1666-RA	CG1666	Hlc	Helicase	0	1.84909
1626455_s_at	Stencil:2R:13111357:13112534:GENSCAN	Stencil:2R:13111357:13112534:GENSCAN	---	---	0.074253	1.85109
1640379_s_at	CG11079-RA	CG11079	CG11079	---	0.384738	1.85535
1623277_at	CG17100-RA	CG17100	stich1	sticky ch1	0	1.85547
1632803_at	CG3719-RA	CG3719	CG3719	---	0.197702	1.85607
1636896_a_at	CG12576-RA	CG12576	CG12576	---	0	1.85975
1625464_at	CG3869-RA	CG3869	Marf	Mitochondrial assembly regulatory factor	0.197702	1.86174
1630248_at	CG5346-RA	CG5346	CG5346	---	0	1.86371
1638821_a_at	CG31732-RA	CG31732	---	---	0.249421	1.86423
1627314_s_at	CG5202-RA	CG5202	escl /// CG31864	--- /// ---	0.249421	1.86482
1641396_a_at	CG7766-RA	CG7766	CG7766	---	0.074253	1.86643
1631006_a_at	CG10171-RA	CG10171	CG10171	---	0.197702	1.86672
1628915_s_at	CG3799-RB	CG3799	CG3799	---	0.568265	1.86689
1632376_at	CG5644-RA	CG5644	CG5644	---	0.173773	1.86779
1639990_at	CG17855-RA	CG17855	CG17855	---	0	1.86959
1630044_s_at	CG6904-RC	CG6904	CG6904	---	0.384738	1.87065
1640801_at	LD09837	LD09837	Pdk	Pyruvate dehydrogenase kinase	0	1.87536
1634185_at	CG32053-RA	CG32053	CG32053	---	0.197702	1.87717
1625651_at	CG18317-RA	CG18317	CG18317	---	0	1.87868
1630064_at	CG5639-RA	CG5639	CG5639	---	0.568265	1.8804
1638312_at	CG13189-RA	CG13189	CG13189	---	0.384738	1.88352
1638877_at	CG9753-RA	CG9753	CG9753	---	0.384738	1.88532
1626798_a_at	CG14025-RA	CG14025	Bsg25D	Blastoderm-specific gene 25D	0	1.88623
1639017_at	HDC06936	HDC06936	---	---	0.568265	1.88849
1634992_s_at	CG9821-RB	CG9821	CG9821	---	0	1.89116
1623693_a_at	CG3365-RB	CG3365	drongo	drongo	0	1.8927
1638703_a_at	CG32048-RA	CG32048	CG32048	---	0	1.89325
1632475_at	CG16973-RA	CG16973	msn	misshapen	0.074253	1.89376
1627395_a_at	CG30078-RB	CG30078	CG30078	---	0.568265	1.89439
1624618_at	CG3870-RA	CG3870	chrw	chrowded	0.074253	1.89504
1633067_at	CG13845-RA	CG13845	CG13845	---	0.320815	1.89828
1631722_at	GM02743	GM02743	---	---	0	1.90009
1636812_at	CG10103-RA	CG10103	CG10103	---	0	1.90145
1630118_s_at	CG8529-RA	CG8529	Dyb	Dystrobrevin-like	0	1.90382
1632958_a_at	CG15675-RA	CG15675	CG15675	---	0	1.90689
1627005_at	CG2928-RA	CG2928	Reg-5	Rhythmically expressed gene 5	0.320815	1.90826
1639928_a_at	CG30084-RA	CG30084	tun	tungus	0.384738	1.91093
1629243_at	CG9695-RA	CG9695	Dab	Disabled	0	1.91128
1634684_at	CG7272-RA	CG7272	CG7272	---	0.73324	1.91253
1634641_a_at	CG2140-RB	CG2140	Cyt-b5 /// CG2137	--- /// ---	0	1.91276
1634002_at	CG13315-RA	CG13315	CG13315	---	0.0476015	1.91304
1631619_a_at	CG3743-RA	CG3743	MTF-1	---	0	1.91543
1638216_at	CG13623-RA	CG13623	CG13623	---	0	1.91567
1634291_at	CG11814-RA	CG11814	CG11814	---	0	1.91994
1636289_s_at	CG7602-RB	CG7602	DNApol-	---	0	1.92382
1624826_at	CG8552-RA	CG8552	CG8552	---	0	1.9263
1640566_at	CG1944-RA	CG1944	Cyp4p2	---	0.074253	1.92674
1627702_at	CG7417-RA	CG7417	CG7417	---	0	1.92771
1637322_at	CG31349-RE	CG31349	pyd	polychaetoid	0.074253	1.93654
1625139_at	CG11086-RA	CG11086	CG11086	---	0.074253	1.94833
1635199_at	CG6014-RA	CG6014	CG6014	---	0.074253	1.94843
1631723_at	CG5498-RB	CG5498	CG5498	---	0	1.95166
1632712_s_at	CG17836-RB	CG17836	CG17836	---	0	1.95202
1633872_at	CG15673-RA	CG15673	CG15673	---	0.074253	1.95334
1623218_s_at	CG1070-RA	CG1070	Alhambra	Alhambra	0	1.95384
1638550_s_at	CG8251-RA	CG8251	Pgi	Phosphoglucose isomerase	0.73324	1.95557
1623536_s_at	CG11347-RD	CG11347	CG11347	---	0	1.95698
1630214_a_at	CG7824-RA	CG7824	CG7824	---	0	1.96523
1631399_a_at	CG15771-RA	CG15771	CG15771	---	0.0476015	1.96602
1630885_at	CG12534-RA	CG12534	CG12534	---	0	1.96808
1635202_s_at	CG5640-RA	CG5640	CG5640	---	0.173773	1.97024
1640262_at	CG30079-RA	CG30079	CG30079	---	0	1.9735
1628075_at	CG14489-RA	CG14489	olf186-M	---	0	1.9774
1623564_at	CG4109-RA	CG4109	Syx8	Syntaxin 8	0	1.97821
1636614_a_at	CG7893-RA	CG7893	vav	---	0	1.97897
1626518_at	LD12453	LD12453	CG17724	---	0.0476015	1.97939
1641606_s_at	CG6608-RB	CG6608	CG6608	---	0.384738	1.97986
1630244_s_at	CG31809-RA	CG31809	CG31809 /// CG31810	--- /// ---	0.73324	1.98178
1631763_at	CG31793-RA	CG31793	CG31793	---	0.384738	1.98755
1628547_at	CG5167-RA	CG5167	CG5167	---	0.074253	1.99514
1624756_at	CG5009-RA	CG5009	CG5009	---	0	1.99545
1633654_s_at	CG1630-RA	CG1630	IP3K2	Inositol 1,4,5-triphosphate kinase 2	0	1.99677
1639897_at	CG3091-RA	CG3091	CG3091	---	0.074253	2.00709
1631112_at	CG3427-RA	CG3427	Epac	---	0.73324	2.01117
1637319_at	CG12812-RA	CG12812	CG12812	---	0.074253	2.01335
1627886_at	CG10967-RA	CG10967	---	---	0.568265	2.01383
1638724_at	CG18507-RA	CG18507	CG18507	---	0	2.01827
1640377_s_at	CG2849-RB	CG2849	Rala	Ras-related protein	0.074253	2.03583
1628952_s_at	CG10772-RB	CG10772	Fur1	Furin 1	0	2.03929
1629515_at	CG8808-RA	CG8808	Pdk	Pyruvate dehydrogenase kinase	0.0476015	2.03958
1638432_a_at	CG10082-RA	CG10082	CG10082	---	0.320815	2.04213
1623681_at	CG10163-RA	CG10163	CG10163	---	0.249421	2.04397
1628791_at	CG13933-RA	CG13933	CG13933	---	0	2.05095
1635427_a_at	CG31043-RA	CG31043	gukh	GUK-holder	0.074253	2.05138
1634208_a_at	CG1093-RA	CG1093	plx	pollux	0.074253	2.05272
1633641_a_at	CG15611-RB	CG15611	CG15611	---	0.074253	2.05305
1624481_a_at	CG31534-RA	CG31534	CG31534	---	0	2.05483
1640301_a_at	CG4675-RA	CG4675	Ndae1	Na<up>+</up>-driven anion exchanger 1	0.074253	2.05686
1635138_at	CG10772-RA	CG10772	Fur1	Furin 1	0	2.05792
1635151_at	CG14437-RA	CG14437	COQ7	---	0	2.05932
1637383_at	CG11168-RA	CG11168	CG11168	---	0.249421	2.06325
1633505_at	CG12876-RA	CG12876	CG12876	---	0	2.07108
1634714_at	CG1676-RA	CG1676	cactin	cactin	0.0476015	2.0711
1641434_at	CG32695-RA	CG32695	CG32695	---	0	2.07587
1633383_at	CG10704-RA	CG10704	toe	twin of eyg	0.0476015	2.08178
1640641_s_at	CG11250-RB	CG11250	CG33291	---	0.73324	2.0827
1623806_at	CG9638-RA	CG9638	Ada2S	Transcriptional adapter 2S	0	2.0868
1626306_at	CG9774-RA	CG9774	rok	Rho-kinase	0.568265	2.09531
1635521_at	CG4618-RA	CG4618	CG4618	---	0	2.09558
1636305_a_at	CG17327-RB	CG17327	CG17327	---	0	2.09751
1639306_s_at	CG17090-RB	CG17090	CG17090	---	0.0476015	2.10004
1625902_at	CG11655-RA	CG11655	CG11655	---	0	2.11518
1628667_at	CG6689-RA	CG6689	CG6689	---	0.0476015	2.11586
1634300_at	CG4025-RA	CG4025	CG4025	---	0.0476015	2.11733
1632361_at	CG9528-RA	CG9528	CG9528	---	0.249421	2.11833
1631571_a_at	CG10076-RD	CG10076	spir	spire	0.384738	2.12059
1626724_at	CG32687-RA	CG32687	CG32687	---	0.074253	2.12154
1634739_a_at	CG4001-RA	CG4001	Pfk	Phosphofructokinase	0.320815	2.12449
1636856_at	CG13221-RA	CG13221	Vhl	von Hippel-Lindau	0	2.12574
1631552_at	CG13194-RA	CG13194	pyr	pyramus	0	2.12587
1633039_at	CG5646-RA	CG5646	CG5646	---	0.384738	2.12652
1633353_s_at	CG18408-RI	CG18408	CAP /// CG12910	antisense /// ---	0	2.12807
1636757_at	CG14107-RA	CG14107	CG14107	---	0.568265	2.13944
1640837_a_at	CG10717-RA	CG10717	ImpL1	Ecdysone-inducible gene L1	0.568265	2.14563
1628677_at	CG10524-RA	CG10524	Pkc	Protein kinase C delta	0.320815	2.14599
1641654_a_at	CG17342-RA	CG17342	Lk6	heat shock construct of Kidd	0	2.14953
1640020_at	CG10990-RA	CG10990	CG10990	---	0	2.14996
1623807_a_at	CG13777-RA	CG13777	milt	milt	0	2.15575
1628683_at	CG6272-RA	CG6272	CG6272	---	0.197702	2.15938
1641445_s_at	CG7192-RA	CG7192	CG7192	---	0	2.15963
1629375_at	CG11400-RA	CG11400	CG11400	---	0.197702	2.1616
1628150_a_at	CG9449-RB	CG9449	CG9449	---	0.074253	2.16351
1639904_at	CG1303-RA	CG1303	agt	O-6-alkylguanine-DNA alkyltransferase	0	2.16419
1633046_at	CG7239-RA	CG7239	CG7239	---	0	2.16482
1633795_a_at	CG17124-RA	CG17124	CG17124	---	0	2.16727
1626749_a_at	CG18135-RB	CG18135	CG18135 /// CG3808	--- /// ---	0	2.17327
1623770_at	CG1673-RA	CG1673	CG1673	---	0	2.179
1633363_at	CG6428-RA	CG6428	CG6428	---	0	2.18075
1626679_at	CG17327-RA	CG17327	CG17327	---	0	2.18176
1627973_s_at	CG33075-RA	CG33075	CG33075	---	0	2.18238
1625574_at	CG6713-RA	CG6713	Nos	Nitric oxide synthase	0	2.18697
1625889_at	CG4863-RC	CG4863	RpL3	Ribosomal protein L3	0	2.18975
1627246_at	CG4107-RA	CG4107	Pcaf	---	0	2.19186
1624586_a_at	CG10078-RB	CG10078	Prat2	Phosphoribosylamidotransferase 2	0.074253	2.1947
1626191_at	CG10600-RA	CG10600	CG10600	---	0	2.19514
1624670_at	CG7589-RA	CG7589	CG7589	---	0.074253	2.19717
1625099_at	CG17999-RA	CG17999	CG17999	---	0.249421	2.19721
1627145_at	S.C3L002844	S.C3L002844	CG14457	---	0.568265	2.19827
1637037_at	CG31628-RA	CG31628	ade3	adenosine 3	0.0476015	2.19931
1640454_at	CG17273-RA	CG17273	CG17273	---	0.568265	2.20307
1626570_s_at	CG17299-RA	CG17299	SNF4A	SNF4/AMP-activated protein kinase gamma subunit	0	2.21012
1638498_s_at	CG1600-RA	CG1600	CG1600	---	0	2.21329
1626917_at	CG31337-RA	CG31337	CG31337	---	0.568265	2.2151
1625107_at	CG4934-RA	CG4934	brn	brainiac	0.074253	2.21552
1626759_at	HDC03535	HDC03535	---	---	0.173773	2.21554
1637785_at	CG10109-RA	CG10109	L	Lobe	0	2.22076
1638887_a_at	CG6339-RA	CG6339	rad50	---	0	2.23317
1623863_a_at	CG4070-RA	CG4070	Tis11	Tis11 homolog	0	2.23588
1641593_at	CG32429-RA	CG32429	CG32429	---	0	2.24121
1628632_at	CG12358-RA	CG12358	Paip2	polyA-binding protein interacting protein 2	0.173773	2.24164
1636840_at	CG1435-RA	CG1435	CBP	sarcoplasmic calcium-binding protein	0.568265	2.26142
1637113_s_at	CG15105-RB	CG15105	CG15105	---	0.074253	2.26145
1640185_at	CG2076-RA	CG2076	CG2076	---	0.074253	2.26208
1639771_at	CG12132-RA	CG12132	c11.1	---	0	2.26222
1626547_at	HDC01229	HDC01229	---	---	0	2.27096
1629385_s_at	CG32912-RA	CG32912	CG32912	---	0	2.27101
1636274_at	CG6531-RA	CG6531	wgn	wengen	0	2.28134
1640257_at	CG9858-RA	CG9858	clt	cricklet	0.074253	2.28181
1633355_at	CG10802-RA	CG10802	CG10802	---	0.0476015	2.2885
1632298_s_at	CG3359-RB	CG3359	mfas	midline fasciclin	0	2.29166
1628458_at	CG13777-RC	CG13777	milt	milt	0	2.29177
1634227_a_at	CG9517-RA	CG9517	CG9517	---	0.568265	2.30863
1625672_s_at	CT33405	CT33405	---	---	0.568265	2.3147
1632485_a_at	CG10637-RA	CG10637	Nak	Numb-associated kinase	0	2.3186
1628706_at	CG17982-RA	CG17982	CG17982	---	0	2.31908
1641476_a_at	CG6281-RA	CG6281	Timp	Tissue inhibitor of metalloproteases	0.0476015	2.31939
1625266_at	CG9538-RA	CG9538	Ag5r	Antigen 5-related	0.074253	2.32343
1631821_at	CG4099-RA	CG4099	Sr-CI	Scavenger receptor class C, type I	0.173773	2.32605
1628589_at	CG5010-RA	CG5010	CG5010	---	0	2.33266
1636293_at	CG2217-RA	CG2217	CG2217	---	0.73324	2.33291
1635731_at	CG6785-RA	CG6785	CG6785	---	0.73324	2.33329
1632420_at	CG1135-RA	CG1135	CG1135	---	0	2.33334
1641527_at	CG4576-RA	CG4576	CG4576	---	0	2.33462
1625414_at	CG9078-RA	CG9078	ifc	infertile crescent	0.568265	2.33931
1630802_at	CG12800-RA	CG12800	Cyp6d4	---	0.384738	2.34338
1625965_a_at	CG1148-RB	CG1148	Osi2	Osiris 2	0.074253	2.34469
1624070_at	CG3395-RB	CG3395	RpS9	Ribosomal protein S9	0.074253	2.34727
1639408_a_at	CG32508-RC	CG32508	shakB	shaking B	0.73324	2.35121
1625134_at	CG10873-RA	CG10873	p53	full length construct a of Jin	0	2.35541
1632533_at	CG6281-RB	CG6281	Timp	Tissue inhibitor of metalloproteases	0	2.3562
1634978_at	CG13117-RA	CG13117	CG13117	---	0.0476015	2.37126
1633639_at	CG10833-RA	CG10833	Cyp28d1	---	0.249421	2.38693
1631611_at	CG7973-RA	CG7973	CG7973	---	0.73324	2.38828
1636202_s_at	CG15009-RA	CG15009	ImpL2	Ecdysone-inducible gene L2	0.384738	2.39026
1641582_at	CG18635-RA	CG18635	CG18635	---	0.173773	2.39827
1634838_at	CG32101-RA	CG32101	CG10638	---	0.320815	2.40327
1628469_a_at	CG32529-RA	CG32529	CG32529	---	0	2.40468
1630503_at	CG6045-RA	CG6045	CG6045	---	0.0476015	2.41493
1633573_a_at	CG4241-RA	CG4241	---	---	0	2.41813
1630725_at	CG14572-RA	CG14572	CG14572	---	0.074253	2.42906
1625477_a_at	CG4797-RB	CG4797	CG4797	---	0.173773	2.42945
1636244_s_at	CG5191-RA	CG5191	CG5191	---	0.320815	2.43132
1636899_s_at	CG1623-RB	CG1623	CG1623	---	0.074253	2.4384
1635287_at	CG15366-RA	CG15366	CG15366	---	0	2.44448
1639268_at	CG13324-RA	CG13324	CG13324	---	0.320815	2.44571
1632841_x_at	CG6489-RA	CG6489	Hsp70Bc /// Hsp70Aa /// Hsp70Ab /// Hsp70Ba /// Hsp70Bbb /// Hsp70Bb	Heat-shock-protein-70Bc /// Heat-shock-protein-70Aa /// Heat-shock-protein-70Ab /// Heat-shock-protein-70Ba /// --- /// Heat-shock-protein-70Bb	0.249421	2.4529
1635678_at	CG11299-RA	CG11299	CG11299	---	0.173773	2.4595
1636321_s_at	CG13624-RB	CG13624	CG13624	---	0	2.46247
1637792_at	CG11405-RA	CG11405	A3-3	---	0.249421	2.46556
AFFX-Dm-U46493-1_s_at	---	---	---		0.73324	2.47135
1627376_at	CG11992-RA	CG11992	Rel	Relish	0	2.48035
1634374_at	CG33138-RA	CG33138	CG33138	---	0.568265	2.48917
1632715_at	RH40482	RH40482	---	---	0.320815	2.49073
1639692_s_at	CG6667-RA	CG6667	dl	dorsal	0	2.49802
1631981_at	CG14457-RA	CG14457	CG14457	---	0.384738	2.49812
1637182_at	CG9503-RA	CG9503	CG9503	---	0	2.51134
1640144_at	CG18067-RA	CG18067	CG18067	---	0.568265	2.51472
1625638_a_at	CG3001-RA	CG3001	Hex-A	Hexokinase A	0.074253	2.52316
1625594_s_at	CG15862-RA	CG15862	Pka-R2	cAMP-dependent protein kinase R2	0	2.52461
1634072_s_at	CG4311-RA	CG4311	Hmgs	HMG Coenzyme A synthase	0.0476015	2.53136
1637962_at	CG10076-RD	CG10076	spir	spire	0	2.55049
1633622_at	CG3008-RA	CG3008	CG3008	---	0	2.55104
1633002_at	CG2196-RA	CG2196	CG2196	---	0.074253	2.56255
1640755_at	CG10248-RA	CG10248	Cyp6a8	Cytochrome P450-6a8	0.568265	2.56993
1640903_at	CG4367-RA	CG4367	CG4367	---	0.384738	2.57854
1631121_at	CG7267-RB	CG7267	CG7267	---	0	2.5814
1631486_at	CG33338-RA	CG33338	CG33338	---	0.73324	2.58461
1632676_s_at	CG11897-RA	CG11897	CG11897	---	0	2.59771
1633391_at	CG8913-RA	CG8913	CG8913	---	0	2.60642
1629788_at	CG33182-RA	CG33182	CG33182	---	0	2.61165
1627852_at	CG14655-RA	CG14655	CG14655	---	0	2.64276
1624982_s_at	CG5080-RB	CG5080	CG5080	---	0.384738	2.65544
1626821_s_at	CG6489-RA	CG6489	Hsp70Bb /// Hsp70Bc /// Hsp70Ba /// Hsp70Bbb /// Hsp70Aa /// Hsp70Ab	Heat-shock-protein-70Bb /// Heat-shock-protein-70Bc /// Heat-shock-protein-70Ba /// --- /// Heat-shock-protein-70Aa /// Heat-shock-protein-70Ab	0.074253	2.65595
1639934_at	CG31272-RA	CG31272	CG31272	---	0.249421	2.66337
1638873_at	CG6175-RB	CG6175	CG6175	---	0.074253	2.66587
1635196_at	CG6836-RA	CG6836	CG6836	---	0	2.67731
1638183_at	CG13868-RA	CG13868	CG13868	---	0	2.67858
1626893_at	CG10287-RA	CG10287	Gasp	---	0.197702	2.68657
1640431_at	CG5247-RA	CG5247	Irbp	Inverted repeat-binding protein	0	2.68666
1637225_at	CG4608-RA	CG4608	bnl	branchless	0	2.7005
1625313_at	CG12826-RA	CG12826	CG12826	---	0.320815	2.70208
1639476_at	CG2081-RB	CG2081	CG2081	---	0	2.73275
1636174_at	CG10091-RA	CG10091	GstD9	Glutathione S transferase D9	0.384738	2.76134
1632021_at	CG10245-RA	CG10245	Cyp6a20	Cytochrome P450-6a20	0.568265	2.78907
1635191_at	CG12846-RA	CG12846	Tsp42Ed	Tetraspanin 42Ed	0	2.80954
1623714_at	CG8620-RA	CG8620	CG8620	---	0	2.81498
1639704_at	CG14695-RA	CG14695	CG14695	---	0.197702	2.83114
1626336_at	CG12489-RA	CG12489	Dnr1	Defense repressor 1	0	2.83699
1635030_at	CG12868-RA	CG12868	CG12868	---	0.0476015	2.8418
1636934_at	CG32307-RA	CG32307	CG32307	---	0.320815	2.89932
1641345_at	CG3808-RA	CG3808	CG3808 /// CG18135	--- /// ---	0	2.90201
1626695_at	CG9518-RA	CG9518	CG9518	---	0	2.98278
1623900_a_at	CG14935-RA	CG14935	CG14935	---	0	2.98403
1626844_at	CG5748-RA	CG5748	Hsf	Heat shock factor	0.173773	2.98433
1629930_s_at	CG1049-RA	CG1049	Cct1	CTP:phosphocholine cytidylyltransferase 1	0.568265	2.99769
1627321_x_at	CG6835-RA	CG6835	CG6835 /// CG32495	--- /// ---	0.0476015	3.04591
1625763_at	CG2789-RA	CG2789	CG2789	---	0	3.0517
1628660_at	CG7130-RA	CG7130	CG7130	---	0	3.05188
1634027_at	CG12715-RA	CG12715	CG12715	---	0	3.0561
1624156_at	CG18578-RA	CG18578	Ugt86Da	---	0.197702	3.05918
1628705_at	CG31022-RA	CG31022	PH4EFB	prolyl-4-hydroxylase-alpha EFB	0	3.08122
1638053_at	CG10842-RA	CG10842	Cyp4p1	Cytochrome P450-4p1	0	3.10461
1635998_at	CG3672-RA	CG3672	CG3672	---	0	3.13594
1639544_at	CG8010-RA	CG8010	CG8010	---	0	3.14668
1637224_at	CG13905-RA	CG13905	CG13905	---	0.568265	3.16098
1633771_s_at	CG2017-RA	CG2017	CG2017	---	0.0476015	3.20081
1629194_s_at	CG9127-RA	CG9127	ade2	adenosine 2	0.249421	3.20264
1623247_at	CG10420-RA	CG10420	CG10420	---	0	3.22002
1640979_at	CG1681-RA	CG1681	CG1681	---	0	3.24725
1640991_at	CG32091-RB	CG32091	CG32091	---	0	3.26031
1637499_s_at	CG5953-RA	CG5953	CG5953	---	0.074253	3.26376
1639374_s_at	CG18730-RA	CG18730	Amy-p /// Amy-d	Amylase proximal /// Amylase distal	0.320815	3.2655
1634084_at	CG4213-RA	CG4213	CG4213	---	0	3.26652
1623199_a_at	CG32352-RB	CG32352	CG32352	---	0.074253	3.26676
1639085_at	CG7221-RA	CG7221	CG7221	---	0	3.30229
1637353_at	CG3318-RA	CG3318	Dat	Dopamine N acetyltransferase	0.73324	3.34364
1634152_at	CG12242-RA	CG12242	GstD5	Glutathione S transferase D5	0.384738	3.35815
1625769_at	CG1113-RA	CG1113	CG1113	---	0.568265	3.43119
1632639_at	CG13941-RA	CG13941	CG13941	---	0	3.43928
1634257_at	CG5162-RA	CG5162	CG5162	---	0.074253	3.4546
1631169_at	S.C2R002210	S.C2R002210	---	---	0.074253	3.5241
1633765_at	S.C3L002672	S.C3L002672	---	---	0.197702	3.55574
1626324_at	CG9964-RA	CG9964	Cyp309a1	---	0.074253	3.56652
1632106_at	CG9747-RA	CG9747	CG9747	---	0	3.59302
1637835_at	CG12177-RA	CG12177	CG12177	---	0.074253	3.6017
1634109_a_at	CG4608-RA	CG4608	bnl	branchless	0	3.60406
1641169_s_at	CG11050-RA	CG11050	CG11050	---	0	3.68279
1640065_at	CG17531-RA	CG17531	GstE7	---	0	3.72421
1628428_at	CG12389-RA	CG12389	Fpps	Farnesyl pyrophosphate synthase	0	3.78635
1632212_at	CG14401-RA	CG14401	CG14401	---	0	3.81671
1632343_at	CG3017-RA	CG3017	Alas	Aminolevulinate synthase	0	3.82417
1635578_at	CG31975-RA	CG31975	CG31975	---	0	3.84682
1636145_at	CG7219-RA	CG7219	CG7219	---	0	3.87012
1624153_at	CG2803-RA	CG2803	Tina-1	Troponin C-akin-1	0	3.87753
1628657_at	CG17534-RA	CG17534	---	---	0.173773	3.88973
1633759_s_at	CG14066-RD	CG14066	larp	La related protein	0.320815	3.93843
1637936_at	CG32512-RA	CG32512	CG32512	---	0	3.95698
1624057_at	CG16713-RA	CG16713	CG16713	---	0	3.96267
1636301_s_at	CG14066-RB	CG14066	larp	La related protein	0	3.99995
1629044_at	CG5408-RA	CG5408	trbl	tribbles	0	4.09152
1635008_at	CG4486-RA	CG4486	Cyp9b2	Cytochrome P450-9b2	0	4.13114
1629868_s_at	CG3838-RA	CG3838	CG3838	---	0.074253	4.1818
1639555_at	CG17724-RA	CG17724	CG17724	Sequoia	0	4.22709
1635093_a_at	CG32369-RA	CG32369	CG32369	---	0	4.24672
1635412_at	CT37403	CT37403	---	---	0.568265	4.26378
1625616_at	CG14566-RA	CG14566	CG14566	---	0.173773	4.27692
1637660_at	CG5150-RA	CG5150	CG5150	---	0.384738	4.27957
1624497_at	CR31541-RA	CR31541	---	---	0	4.28337
1635558_s_at	LD12453	LD12453	CG17724	---	0	4.30802
1631637_a_at	CG11567-RA	CG11567	Cpr	Cytochrome P450 reductase	0	4.36181
1636772_s_at	CG32694-RA	CG32694	CG32694	---	0	4.36555
1628758_at	CG1774-RA	CG1774	CG1774	---	0.320815	4.38868
1633145_at	CG4437-RA	CG4437	PGRP-LF	Peptidoglycan recognition protein LF	0	4.51316
1623254_s_at	CG31531-RA	CG31531	CG31531	---	0	4.56462
1640884_at	CG15784-RA	CG15784	CG15784	---	0.074253	4.61206
1624398_at	CG8630-RA	CG8630	CG8630	---	0.074253	4.69077
1629129_at	CG7525-RA	CG7525	Tie	Tie-like receptor tyrosine kinase	0	4.76656
1639737_at	CG33254-RA	CG33254	---	---	0	4.81451
1624932_at	CG30052-RA	CG30052	Obp49a	Odorant-binding protein 49a	0	5.18739
1626442_at	CG7224-RA	CG7224	CG7224	---	0	5.25222
1631533_at	CG10240-RA	CG10240	Cyp6a22	Cytochrome P450-6a22	0.173773	5.3845
1637772_at	CG4726-RA	CG4726	CG4726	---	0.173773	5.42942
1639495_at	CG4485-RA	CG4485	Cyp9b1	Cytochrome P450-9b1	0.197702	5.44339
1634658_a_at	CG8772-RD	CG8772	nemy	no extended memory	0	5.60491
1628052_at	CG10241-RA	CG10241	Cyp6a17	Cytochrome P450-6a17	0.568265	5.67461
1636482_at	CG14005-RA	CG14005	CG14005	---	0	5.68706
1633770_at	CG11967-RA	CG11967	CG11967	---	0	5.84872
1623345_at	CG33474-RA	CG33474	CG33474	---	0.73324	5.85179
1623256_at	CG5164-RA	CG5164	GstE1	Glutathione S transferase E1	0	5.85826
1638182_at	CG5999-RA	CG5999	CG5999	---	0	5.88693
1627525_a_at	CG1333-RA	CG1333	Ero1L	---	0	5.9091
1627489_a_at	CG10433-RA	CG10433	CG10433	---	0	6.00115
1629061_s_at	CG32041-RB	CG32041	CG32041	---	0	6.0127
1631628_s_at	CG11765-RA	CG11765	Prx2540-1 /// CG12896 /// Prx2540-2	Peroxiredoxin 2540 /// --- /// Peroxiredoxin 2540	0	6.13426
1632203_at	CG31706-RA	CG31706	CG31706	---	0	6.16131
1641191_s_at	CG17932-RA	CG17932	Ugt36Bc	---	0.173773	6.50963
1633488_at	CG3705-RA	CG3705	aay	astray	0	6.67624
1638797_a_at	CG31543-RC	CG31543	Hph	Fatiga -- HIF prolyl hydroxylase	0	7.69582
1636946_at	CG6687-RA	CG6687	CG6687	---	0	8.15694
1637758_at	CG7737-RA	CG7737	CG7737	Spermine Oxidase	0	8.55894
1632551_at	CG5571-RA	CG5571	CG5571	---	0.074253	9.43489
1624101_at	CG10242-RA	CG10242	Cyp6a23	---	0	10.1217
1627135_at	CG4608-RB	CG4608	bnl	branchless	0	10.8689
1625173_s_at	CG11652-RA	CG11652	CG11652	DPH1	0	10.9128
1633471_at	CG11765-RA	CG11765	Prx2540-2 /// Prx2540-1 /// CG12896	Peroxiredoxin 2540 /// Peroxiredoxin 2540 /// ---	0	12.2621
1635227_at	CG10160-RA	CG10160	ImpL3	Lactate dehydrogenase	0	14.1559
1635263_at	CG11825-RA	CG11825	CG11825	---	0	39.2977
1627551_s_at	CG18372-RA	CG18372	AttA /// AttB	Attacin-A /// Attacin-B	0.568265	48.7772

## Sheet: dHIF-independent Set
dHIF-INDEPENDENT SET ---- dHIF normoxia vs. dHIF hypoxia
Probe Set ID	Transcript ID	CG	Gene Symbol	Gene Title	q-value(%)	Fold Change -- dHIF (N vs. H)
1639532_at	CG5391-RA	CG5391	CG5391	---	0.444358	-27.1911
1632432_at	CG9850-RA	CG9850	CG9850	---	0.34484	-15.8971
1635921_at	CG3502-RA	CG3502	---	---	0.34484	-15.0342
1626031_at	CG12539-RA	CG12539	CG12539	---	0.444358	-11.9707
1634279_at	CG11529-RA	CG11529	CG11529	---	0.45899	-11.5369
1639320_a_at	CG10697-RB	CG10697	Ddc	Dopa decarboxylase	0.34484	-11.0714
1633607_at	CG2444-RA	CG2444	CG2444	---	0	-10.8097
1634074_a_at	CG2913-RA	CG2913	yin	yin	0.34484	-10.4861
1639469_a_at	CG9441-RB	CG9441	Pu	Punch	0	-10.0648
1634928_at	CG1934-RA	CG1934	ImpE2	Ecdysone-inducible gene E2	0	-9.53242
1628224_a_at	CG3327-RA	CG3327	E23	Early gene at 23	0	-9.11076
1637246_a_at	CG32627-RA	CG32627	CG32627	---	0.34484	-8.5327
1634180_s_at	CG9664-RB	CG9664	CG9664	---	0.444358	-8.42827
1623289_at	CG31557-RA	CG31557	Obp83ef	Odorant-binding protein 83ef	0.34484	-8.2242
1637659_a_at	CG18146-RA	CG18146	CG18146	---	0	-8.15031
1640386_at	CG7225-RA	CG7225	wbl	windbeutel	0	-7.91493
1634455_at	CG14406-RA	CG14406	CG14406	---	0	-7.70444
1625625_at	CG32356-RA	CG32356	ImpE1	Ecdysone-inducible gene E1	0.444358	-7.68748
1641451_at	CG4665-RA	CG4665	Dhpr	Dihydropteridine reductase	0	-7.1297
1638484_at	CG4190-RA	CG4190	Hsp67Bc	Heat shock gene 67Bc	0.444358	-6.69617
1637312_a_at	CG11491-RE	CG11491	br	broad	0.34484	-6.64121
1636402_at	CG10081-RA	CG10081	CG10081	---	0.34484	-6.42321
1626996_s_at	CG11491-RC	CG11491	br	broad	0	-6.38254
1636631_at	CG1139-RA	CG1139	CG1139	---	0.34484	-6.37737
1629540_a_at	CG17632-RA	CG17632	bw	brown	0	-6.20445
1628388_at	CG3823-RA	CG3823	CG3823	---	0.45899	-6.09373
1638424_at	CG10514-RA	CG10514	CG10514	---	0	-5.91371
1630168_at	CG31636-RA	CG31636	CG31636	---	0.34484	-5.90352
1624450_at	CG6331-RA	CG6331	Orct	Organic cation transporter	0.444358	-5.79269
1626513_at	CG6818-RA	CG6818	MESR6	Misexpression suppressor of ras 6	0	-5.70035
1625642_at	CG11509-RA	CG11509	CG11509	---	0	-5.60816
1625075_at	CG9761-RA	CG9761	Nep2	Neprilysin 2	0.45899	-5.53812
1639838_at	CG8483-RA	CG8483	CG8483	---	0.34484	-5.18885
1641477_at	CG32447-RA	CG32447	CG32447	---	0	-5.16357
1629683_at	CG11491-RA	CG11491	br	broad	0.34484	-5.01624
1624448_at	CG6356-RA	CG6356	CG6356	---	0.34484	-4.98603
1629172_s_at	CG8930-RA	CG8930	rk	rickets	0.34484	-4.9497
1625897_s_at	LD11162	LD11162	---	---	0.34484	-4.88646
1637939_at	CG12172-RA	CG12172	Spn43Aa	Serine protease inhibitor 43Aa	0.45899	-4.73627
1635691_at	CG11491-RF	CG11491	br	broad	0	-4.7267
1632852_s_at	CG2718-RB	CG2718	Gs1	Glutamine synthetase 1	0	-4.67847
1638610_at	CG7802-RA	CG7802	CG7802	---	0.34484	-4.65812
1624211_at	CG9005-RA	CG9005	CG9005	---	0	-4.62007
1629428_at	CG7342-RA	CG7342	CG7342	---	0.444358	-4.55174
1639222_at	CG32191-RA	CG32191	CG32191	---	0.444358	-4.51522
1633637_at	CG17026-RA	CG17026	CG17026	---	0	-4.48947
1632034_at	CG11737-RA	CG11737	CG11737	---	0	-4.41886
1627683_at	HDC16265	HDC16265	---	---	0.444358	-4.31162
1628387_s_at	CT32157	CT32157	CG30080	---	0	-4.23322
1626910_at	CG15282-RA	CG15282	CG15282	---	0.34484	-4.22446
1624892_s_at	CG11892-RA	CG11892	CG11892	---	0	-4.10875
1623776_s_at	CG11094-RB	CG11094	dsx	doublesex	0.444358	-4.07869
1641070_at	CG9021-RA	CG9021	CG9021	---	0.444358	-4.04413
1627228_at	CG15309-RA	CG15309	CG15309	---	0	-4.04183
1623103_at	CG14946-RA	CG14946	CG14946	---	0.45899	-4.03705
1637240_a_at	CG5489-RB	CG5489	CG5489	---	0	-3.98164
1628927_at	CG17914-RA	CG17914	yellow-b	yellow-b	0	-3.96281
1626903_at	CG3355-RA	CG3355	CG3355	---	0	-3.95823
1640342_at	CG6234-RA	CG6234	CG6234	---	0.34484	-3.94918
1623494_at	CG2723-RA	CG2723	ImpE3	Ecdysone-inducible gene E3	0.34484	-3.90363
1623087_at	CG32239-RA	CG32239	Gef64C	Guanine nucleotide exchange factor GEF64C	0.34484	-3.84915
1639504_at	CG14855-RA	CG14855	CG14855	---	0.34484	-3.80105
1629738_at	CG14957-RA	CG14957	CG14957	---	0	-3.77168
1638481_at	CG2736-RA	CG2736	CG2736	---	0	-3.74586
1627759_at	CG30080-RA	CG30080	CG30080	---	0	-3.73777
1631875_at	CG1172-RA	CG1172	CG1172	---	0	-3.735
1625491_at	CG13969-RA	CG13969	bwa	brain washing	0	-3.72802
1623980_at	CG15905-RA	CG15905	CG15905	---	0.34484	-3.68005
1624818_s_at	CG8946-RA	CG8946	Sply	Sphingosine-1-phosphate lyase	0	-3.6557
1627916_s_at	CG1799-RC	CG1799	ras	raspberry	0.34484	-3.6523
1624891_at	CG13183-RA	CG13183	CG13183	---	0	-3.65039
1623060_at	CG15757-RA	CG15757	CG15757	---	0.34484	-3.60075
1641304_s_at	CG9801-RA	CG9801	CG9801	---	0	-3.54562
1635806_at	CG11310-RA	CG11310	CG11310	---	0	-3.54091
1623624_at	CG14869-RA	CG14869	CG14869	---	0.45899	-3.49468
1636353_s_at	CG8112-RA	CG8112	CG8112	---	0	-3.48809
1630020_at	CG13041-RA	CG13041	CG13041	---	0	-3.43923
1635393_s_at	GM02640	GM02640	Eip75B	Ecdysone-induced protein 75B	0.34484	-3.38392
1631225_at	CG8317-RA	CG8317	CG8317	---	0	-3.34371
1631714_a_at	CG17131-RB	CG17131	SP71	---	0	-3.30297
1636682_at	CG31778-RA	CG31778	CG31778	---	0.34484	-3.28816
1631701_a_at	CG8502-RC	CG8502	CG8502	---	0.444358	-3.24169
1638709_at	CG6829-RB	CG6829	Ark	Apaf-1-related-killer	0	-3.23898
1624468_a_at	CG10026-RC	CG10026	CG10026	---	0.34484	-3.23759
1641035_a_at	CG5854-RA	CG5854	CG5854	---	0	-3.23687
1630002_s_at	CG8676-RB	CG8676	Hr39	Hormone receptor-like in 39	0	-3.21854
1632933_at	CG6865-RA	CG6865	CG6865	---	0.444358	-3.21098
1630968_at	CG13907-RA	CG13907	CG13907	---	0.34484	-3.20272
1627456_s_at	CG7437-RA	CG7437	mub	mushroom-body expressed	0.34484	-3.18968
1622957_s_at	CG8364-RB	CG8364	Rep3	---	0.34484	-3.18648
1624109_s_at	CG31522-RB	CG31522	CG31522	---	0	-3.1677
1636409_at	CG11034-RA	CG11034	CG11034	---	0.34484	-3.10634
1634044_at	CG4722-RA	CG4722	bib	big brain	0.34484	-3.09842
1626028_at	CG4783-RA	CG4783	CG4783	---	0	-3.08375
1632119_s_at	CG8024-RC	CG8024	Rab-RP1	Rab-related protein 1	0.34484	-3.07653
1639406_at	CG2374-RA	CG2374	lbm	late bloomer	0	-3.05659
1631323_a_at	CG2663-RA	CG2663	CG2663	---	0	-3.04819
1628757_at	CG1086-RA	CG1086	Glut1	Glucose transporter 1	0.444358	-3.00788
1624435_at	CG12143-RA	CG12143	Tsp42Ej	Tetraspanin 42Ej	0.45899	-2.99186
1628541_at	CG31421-RA	CG31421	CG31421	---	0.444358	-2.98362
1628828_s_at	CG6957-RA	CG6957	Oscillin	---	0	-2.96566
1626984_at	CG1152-RA	CG1152	Gld	Glucose dehydrogenase	0.444358	-2.96349
1639746_at	CG7574-RA	CG7574	bip1	---	0.34484	-2.96294
1639637_a_at	CG3376-RB	CG3376	CG3376	---	0.444358	-2.92722
1634033_s_at	CG1086-RB	CG1086	Glut1	Glucose transporter 1	0.34484	-2.90154
1627493_at	CG5958-RA	CG5958	CG5958	---	0	-2.89009
1636510_a_at	CG10374-RA	CG10374	Lsd-1	Lipid storage droplet-1	0.444358	-2.86307
1623984_s_at	CG33208-RB	CG33208	MICAL	Saccharomyces cerevisiae UAS construct a of Terman	0.45899	-2.86256
1626727_at	CG3456-RA	CG3456	Mct1	Monocarboxylate transporter 1	0.45899	-2.8589
1626417_at	CG18140-RA	CG18140	---	---	0.34484	-2.81584
1626891_at	CG15414-RA	CG15414	CG15414	---	0	-2.81515
1623016_at	CG1299-RA	CG1299	CG1299	---	0.34484	-2.79932
1638457_at	CG18347-RA	CG18347	CG18347	---	0.34484	-2.78772
1641055_at	CG4463-RA	CG4463	Hsp23	Heat shock protein 23	0.45899	-2.75218
1631402_s_at	CG8676-RA	CG8676	Hr39	Hormone receptor-like in 39	0.444358	-2.75063
1628117_at	CG4466-RA	CG4466	Hsp27	Heat shock protein 27	0.34484	-2.72483
1635514_at	CG1273-RB	CG1273	CG1273	---	0.444358	-2.70831
1635416_at	CG31100-RA	CG31100	CG31100	---	0.34484	-2.70742
1633720_s_at	CG8795-RA	CG8795	CG8795	---	0	-2.70609
1639109_a_at	CG1411-RA	CG1411	CRMP	Collapsin Response Mediator Protein	0.34484	-2.7047
1634828_at	CG7297-RA	CG7297	pgant8	polypeptide GalNAc transferase 8	0.444358	-2.69423
1639733_s_at	CG14275-RA	CG14275	CG14275	---	0.34484	-2.68361
1630653_a_at	CG1743-RB	CG1743	Gs2	Glutamine synthetase 2	0.444358	-2.66637
1624399_at	CR_tc_GH05710	CR_tc_GH05710	---	---	0	-2.66557
1631274_at	CG18095-RA	CG18095	CG18095	---	0.34484	-2.66068
1626303_s_at	S.C3L002302	S.C3L002302	CG32194	---	0.45899	-2.65525
1636193_at	CG13893-RA	CG13893	CG13893	---	0.34484	-2.65268
1633796_at	CG11425-RA	CG11425	CG11425	---	0.34484	-2.65208
1628668_at	CT33033	CT33033	---	---	0.34484	-2.64628
1635919_at	CG13255-RA	CG13255	CG13255	---	0.45899	-2.63827
1640974_a_at	CG33143-RC	CG33143	CG33143	---	0.34484	-2.63134
1625324_at	CG18549-RA	CG18549	CG18549	---	0.34484	-2.62106
1636254_s_at	CG9924-RB	CG9924	CG9924	---	0.34484	-2.6073
1628992_at	S.C3L002302	S.C3L002302	CG32194	---	0.45899	-2.60577
1622896_at	CG13848-RA	CG13848	CG13848	---	0.34484	-2.60377
1640781_a_at	CG8127-RC	CG8127	Eip75B	Ecdysone-induced protein 75B	0.34484	-2.58129
1638998_at	CG1401-RA	CG1401	cul-5	cullin-5	0	-2.57818
1639653_at	CG5582-RA	CG5582	CG5582	---	0.34484	-2.57775
1640224_s_at	CG13796-RB	CG13796	CG13796	---	0	-2.57768
1641327_at	CG9416-RA	CG9416	CG9416	---	0	-2.5666
1636106_s_at	CG18212-RF	CG18212	CG18212	---	0	-2.56507
1635266_at	CG12023-RB	CG12023	---	---	0.34484	-2.56415
1623372_at	CG5873-RA	CG5873	CG5873	---	0.34484	-2.55859
1622973_at	CG8031-RA	CG8031	CG8031	---	0	-2.54927
1629857_at	CG10359-RA	CG10359	CG10359	---	0.34484	-2.52474
1632063_s_at	CG11357-RA	CG11357	CG11357	---	0	-2.51811
1632380_at	CG7826-RA	CG7826	mnb	minibrain	0.34484	-2.50638
1631573_a_at	CG8804-RB	CG8804	wun	wunen	0	-2.50482
1631650_a_at	CG2056-RB	CG2056	CG2056	---	0.45899	-2.48654
1624887_at	CG8223-RA	CG8223	CG8223	---	0.34484	-2.48285
1634129_at	CG9663-RA	CG9663	CG9663	---	0	-2.47428
1637095_at	CG15818-RA	CG15818	CG15818	---	0.45899	-2.46556
1627855_at	CG9792-RA	CG9792	yellow-e	yellow-e	0.45899	-2.46323
1640658_at	CG10005-RA	CG10005	CG10005	---	0	-2.4471
1638050_s_at	CG3090-RA	CG3090	Sox14	Sox box protein 14	0.34484	-2.44644
1629207_at	CG6287-RA	CG6287	CG6287	---	0	-2.44411
1632057_at	CG14001-RA	CG14001	bchs	blue cheese	0.34484	-2.44109
1627841_at	CG11170-RB	CG11170	CG11170	---	0.444358	-2.43229
1634738_s_at	CG31751-RA	CG31751	CG31751	---	0.34484	-2.3831
1627633_at	CG8932-RA	CG8932	CG8932	---	0.34484	-2.33702
1639118_a_at	CG12749-RA	CG12749	Hrb87F	Heterogeneous nuclear ribonucleoprotein at 87F	0	-2.32803
1626342_at	CG12115-RA	CG12115	CG12115	---	0.45899	-2.31933
1624354_at	CG4166-RA	CG4166	not	non-stop	0.34484	-2.30134
1626470_at	CG10440-RA	CG10440	CG10440	---	0.444358	-2.29198
1633354_at	CG1829-RA	CG1829	Cyp6v1	---	0.34484	-2.29037
1633836_a_at	CG9847-RB	CG9847	Fkbp13	---	0.444358	-2.28542
1633345_at	CG1030-RA	CG1030	Scr	Sex combs reduced	0.34484	-2.28167
1626645_at	CG8596-RA	CG8596	CG8596	---	0.34484	-2.2682
1634874_at	CG10001-RA	CG10001	AR-2	Allatostatin Receptor 2	0.444358	-2.2657
1631561_s_at	CG4607-RA	CG4607	CG4607	---	0	-2.26176
1627500_at	CG30345-RA	CG30345	CG30345	---	0	-2.25588
1628556_s_at	CG8676-RC	CG8676	Hr39	Hormone receptor-like in 39	0	-2.25304
1627568_at	CG14109-RA	CG14109	CG14109	---	0.34484	-2.25294
1634879_at	CG8519-RA	CG8519	CG8519	---	0.34484	-2.24481
1632890_at	CG8991-RA	CG8991	CG8991	---	0.34484	-2.24464
1629887_at	CG8180-RA	CG8180	CG8180	---	0.34484	-2.24018
1632372_at	CG31076-RA	CG31076	CG31076	---	0.34484	-2.21945
1626980_at	CG5212-RA	CG5212	Pli	Pellino	0.34484	-2.21831
1638653_a_at	CG9932-RA	CG9932	CG9932	---	0.34484	-2.21311
1637077_s_at	CG3777-RB	CG3777	CG3777	---	0	-2.21185
1636461_at	CG3630-RA	CG3630	CG3630	---	0.444358	-2.20626
1636931_at	CG11491-RD	CG11491	br	broad	0.444358	-2.1982
1628221_at	CG17036-RA	CG17036	CG17036	---	0.45899	-2.19766
1626609_at	CG10006-RA	CG10006	CG10006	---	0.45899	-2.19683
1630555_at	CG33346-RA	CG33346	CG33346	---	0	-2.19316
1637717_at	CG18085-RA	CG18085	sev	sevenless	0.444358	-2.18975
1631266_a_at	CG5840-RA	CG5840	CG5840	---	0.34484	-2.18769
1626052_at	CG1102-RA	CG1102	CG1102	---	0.34484	-2.18571
1637943_at	CG10293-RA	CG10293	how	held out wings	0.34484	-2.17466
1626138_s_at	CG10579-RD	CG10579	Eip63E	Ecdysone-induced protein 63E	0	-2.16932
1629894_at	CG3044-RA	CG3044	CG3044	---	0.45899	-2.16287
1630761_at	CG11854-RA	CG11854	CG11854	---	0.45899	-2.15122
1624924_at	CG31182-RA	CG31182	CG31182	---	0.45899	-2.14782
1641479_at	CG15870-RA	CG15870	CG15870	---	0.45899	-2.14393
1629343_at	CG4090-RA	CG4090	CG4090	---	0.444358	-2.14293
1640500_at	CG13678-RA	CG13678	CG13678	---	0.45899	-2.14227
1626326_at	CG31436-RA	CG31436	CG31436	---	0.34484	-2.13805
1629525_at	CG30152-RA	CG30152	---	---	0.34484	-2.13287
1640515_s_at	CG8532-RB	CG8532	lqf	liquid facets	0.34484	-2.12541
1627262_at	CG3599-RA	CG3599	CG3599	---	0.444358	-2.11777
1623164_a_at	CG8127-RB	CG8127	Eip75B	Ecdysone-induced protein 75B	0.45899	-2.10988
1629062_at	CG13252-RA	CG13252	CG13252	---	0.34484	-2.10594
1637724_s_at	CG11905-RC	CG11905	CG11905	---	0	-2.1023
1635960_at	CG3412-RA	CG3412	slmb	supernumerary limbs	0	-2.09926
1627446_at	CG11450-RA	CG11450	net	net	0.45899	-2.09637
1634296_s_at	CG17646-RB	CG17646	CG17646	---	0.34484	-2.09416
1629903_at	CG30359-RA	CG30359	CG30359	---	0.444358	-2.08972
1635260_at	CG6521-RA	CG6521	Stam	Signal transducing adaptor molecule	0	-2.08924
1632359_at	CG4803-RA	CG4803	Takl2	Tak1-like 2	0.34484	-2.08741
1625033_at	CG16791-RA	CG16791	CG16791	---	0	-2.08415
1636268_at	CG10570-RA	CG10570	CG10570	---	0	-2.08267
1640332_at	CG6972-RA	CG6972	CG6972	---	0	-2.07387
1637959_at	CG4334-RA	CG4334	CG4334	---	0.444358	-2.06993
1632675_s_at	CG5455-RA	CG5455	CG5455	---	0	-2.05668
1634012_at	CG5002-RA	CG5002	CG5002	---	0.34484	-2.05523
1640465_at	CG17124-RB	CG17124	CG17124	---	0.444358	-2.05381
1629479_a_at	CG10746-RB	CG10746	fok	fledgling of Klp38B	0.34484	-2.04814
1637504_at	CG17754-RD	CG17754	CG17754	---	0.444358	-2.0478
1638445_a_at	CG32451-RA	CG32451	CG32451	---	0.34484	-2.03276
1640655_s_at	CG3525-RB	CG3525	eas	easily shocked	0.34484	-2.02603
1629886_s_at	CG10033-RA	CG10033	for	foraging	0.34484	-2.02283
1633592_a_at	CG5413-RB	CG5413	CREG	Cellular Repressor of E1A-stimulated Genes	0.34484	-2.02264
1635479_a_at	CG32056-RA	CG32056	CG32056	---	0.45899	-2.01876
1631252_a_at	CG12023-RB	CG12023	---	---	0.444358	-2.01635
1636942_at	CG8498-RA	CG8498	CG8498	---	0	-2.01566
1625326_a_at	CG14959-RB	CG14959	CG14959	---	0.45899	-2.01565
1632543_at	CG9003-RA	CG9003	CG9003	---	0	-2.00875
1639868_at	CG1702-RA	CG1702	CG1702	---	0	-2.00337
1628875_at	CG15860-RA	CG15860	---	---	0.45899	-1.99833
1628258_at	CG14526-RA	CG14526	CG14526	---	0.444358	-1.99645
1629286_s_at	CG3576-RA	CG3576	Lag1	Longevity assurance gene 1	0	-1.99522
1638008_s_at	CG2003-RA	CG2003	CG2003	---	0.34484	-1.99213
1634028_s_at	CG6203-RA	CG6203	Fmr1	sevenless promoter construct of Wan	0.34484	-1.99068
1630415_at	CG1070-RC	CG1070	Alhambra	Alhambra	0	-1.98906
1634178_at	CG4351-RA	CG4351	CG4351	---	0.444358	-1.98856
1628268_at	CG18249-RA	CG18249	CG18249	---	0.34484	-1.98699
1634148_at	CG4842-RA	CG4842	CG4842	---	0.444358	-1.98536
1635688_at	CG15210-RA	CG15210	CG15210	---	0	-1.98314
1640750_at	CG4841-RA	CG4841	CG4841	---	0	-1.97855
1638345_at	CG9559-RA	CG9559	fog	folded gastrulation	0.34484	-1.97302
1624190_at	CG31637-RA	CG31637	CG31637	---	0	-1.97196
1623505_s_at	CG11700-RA	CG11700	CG32744 /// CG11700	--- /// ---	0.34484	-1.96786
1630919_at	CG9614-RA	CG9614	pip	pipe	0.444358	-1.95895
1629446_at	CG1136-RA	CG1136	CG1136	---	0.34484	-1.95824
1638858_at	CG8934-RA	CG8934	CG8934	---	0	-1.95263
1632770_at	CR_tc_GM10787	CR_tc_GM10787	lap	like-AP180	0	-1.94916
1623827_a_at	CG8581-RB	CG8581	fra	frazzled	0.444358	-1.94551
1626536_at	CG6776-RA	CG6776	CG6776	---	0.34484	-1.94424
1640501_at	CG3829-RA	CG3829	CG3829	---	0.444358	-1.91622
1628739_at	CG6119-RA	CG6119	CG6119	---	0.45899	-1.91347
1640577_a_at	CG4966-RB	CG4966	CG4966	---	0	-1.90405
1632666_at	CG3322-RA	CG3322	LanB2	Laminin B2	0.34484	-1.89976
1634922_s_at	CG32795-RA	CG32795	CG32795	---	0	-1.89412
1623425_at	CG8238-RA	CG8238	Buffy	Buffy	0.34484	-1.89355
1634306_at	CG5658-RA	CG5658	Klp98A	Kinesin-like protein at 98A	0.34484	-1.89125
1624009_at	CG12802-RA	CG12802	CG12802	---	0.45899	-1.88482
1641389_at	CG14959-RA	CG14959	CG14959	---	0.45899	-1.88479
1630883_at	Stencil:4:196229:178325:GENSCAN	Stencil:4:196229:178325:GENSCAN	---	---	0.444358	-1.8831
1633144_at	CG30092-RD	CG30092	jbug	jitterbug	0.34484	-1.87668
1634767_at	CG6126-RA	CG6126	CG6126	---	0.444358	-1.86646
1641164_s_at	CG11163-RA	CG11163	CG11163	---	0	-1.86621
1632819_at	CG31224-RA	CG31224	CG31224	---	0.444358	-1.8631
1627123_at	CG5828-RA	CG5828	CG5828	---	0.34484	-1.86211
1633627_at	CG13023-RA	CG13023	CG13023	---	0.34484	-1.85533
1641589_s_at	CG11648-RC	CG11648	Abd-B	Abdominal B	0.45899	-1.84976
1627315_s_at	CG12110-RB	CG12110	Pld	Phospholipase D	0.34484	-1.8343
1623352_at	CG7016-RA	CG7016	CG7016	---	0	-1.82157
1633082_at	CG8449-RA	CG8449	CG8449	---	0.34484	-1.82032
1627646_at	CG5134-RC	CG5134	CG5134	---	0.45899	-1.80424
1634170_a_at	CG30092-RB	CG30092	jbug	jitterbug	0.34484	-1.80418
1623986_at	CG15046-RA	CG15046	CG15046	---	0.444358	-1.80328
1636247_at	CG32354-RA	CG32354	CG32354	---	0	-1.80069
1630227_a_at	CG8176-RB	CG8176	CG8176 /// CG8165	--- /// ---	0.34484	-1.79892
1636219_at	CG9210-RA	CG9210	Ac13E	Adenylyl cyclase 35C	0.45899	-1.79838
1635744_at	CG9342-RA	CG9342	CG9342	---	0.444358	-1.79827
1638986_s_at	CG11905-RB	CG11905	CG11905	---	0.45899	-1.78957
1623959_at	CG1532-RA	CG1532	CG1532	---	0.444358	-1.78854
1623039_at	CG3409-RA	CG3409	CG3409	---	0	-1.78058
1635524_at	CG30427-RC	CG30427	---	---	0.34484	-1.77446
1631231_at	CG17697-RA	CG17697	fz	frizzled	0.444358	-1.77173
1636196_s_at	CG6900-RA	CG6900	CG6891 /// CG6900	--- /// ---	0.45899	-1.76909
1630781_at	CG10528-RB	CG10528	fs(2)ltoPP43	female sterile (2) ltoPP43	0.444358	-1.75939
1630429_s_at	CG33091-RA	CG33091	CG33091	---	0.45899	-1.75729
1637301_a_at	CG10693-RB	CG10693	slo	slowpoke	0.444358	-1.7544
1632189_at	CG3587-RA	CG3587	CG3587	---	0.34484	-1.75077
1632482_at	CG5554-RA	CG5554	CG5554	---	0.34484	-1.74461
1638015_at	HDC14735	HDC14735	---	---	0	-1.74431
1625556_at	CG5709-RA	CG5709	ari-2	ariadne 2	0.34484	-1.74217
1627744_at	CG15209-RA	CG15209	CG15209	---	0.444358	-1.74108
1640170_at	CG10311-RA	CG10311	CG10311	---	0	-1.73926
1628759_a_at	CG14073-RB	CG14073	CG14073	---	0.444358	-1.73866
1634809_s_at	CG30194-RA	CG30194	CG30194	---	0.444358	-1.73624
1632394_s_at	CG31919-RB	CG31919	---	---	0.34484	-1.73386
1637576_s_at	CG8839-RA	CG8839	CG8839	---	0.34484	-1.73352
1632188_at	CG1318-RD	CG1318	Hexo1	Hexosaminidase 1	0	-1.72683
1627562_at	CG4900-RA	CG4900	Irp-1A	Iron regulatory protein 1A	0.444358	-1.7233
1624412_at	CG8376-RA	CG8376	ap	apterous	0.34484	-1.72305
1626109_a_at	CG9023-RA	CG9023	Drip	Drip	0.444358	-1.72033
1636864_at	CG2530-RA	CG2530	corto	corto	0.34484	-1.71803
1632836_at	CG32632-RB	CG32632	CG32632	---	0.45899	-1.71011
1641021_a_at	CG6297-RB	CG6297	JIL-1	Sensitized chromosome inheritance modifier	0.34484	-1.70656
1632385_at	CG13109-RA	CG13109	tai	taiman	0.45899	-1.70558
1627372_a_at	CG8715-RA	CG8715	---	---	0	-1.69825
1631045_a_at	CG3571-RA	CG3571	CG3571	---	0.444358	-1.69656
1623393_a_at	CG3277-RA	CG3277	CG3277	---	0.34484	-1.68758
1629859_s_at	CG9209-RA	CG9209	vap	vacuolar peduncle	0.444358	-1.68746
1629671_at	CG14193-RA	CG14193	CG14193	---	0	-1.67698
1633778_at	CG6070-RA	CG6070	CG6070	---	0	-1.67626
1632808_at	CG6012-RA	CG6012	CG6012	---	0.45899	-1.67198
1640968_a_at	CG5166-RB	CG5166	---	---	0.444358	-1.66816
1635248_at	CG17144-RA	CG17144	CG17144	---	0.444358	-1.66462
1625453_a_at	CG8582-RA	CG8582	Sh3	---	0.444358	-1.66342
1628689_at	CG17211-RA	CG17211	CG17211	---	0.34484	-1.6606
1633582_at	CG8585-RA	CG8585	Ih	I<down>h</down> channel	0.34484	-1.65716
1631027_at	CG10571-RA	CG10571	ara	araucan	0.34484	-1.65168
1624637_at	CG5124-RA	CG5124	---	---	0.45899	-1.64674
1624807_at	CG5629-RB	CG5629	CG5629	---	0.34484	-1.63869
1633783_a_at	CG5921-RA	CG5921	CG5921	---	0.34484	-1.63752
1628613_a_at	CG30492-RE	CG30492	CG30492	---	0.34484	-1.63702
1634593_at	CG40228-RA	CG40228	---	---	0.444358	-1.63346
1625658_at	CG5181-RA	CG5181	CG5181	---	0.34484	-1.63342
1639255_s_at	CG1516-RI	CG1516	CG1516	---	0.34484	-1.63264
1635173_at	CG31651-RA	CG31651	---	---	0.34484	-1.63087
1627274_at	CG31044-RA	CG31044	CG31044	---	0.45899	-1.62771
1626059_at	CG4761-RA	CG4761	knrl	knirps-like	0.444358	-1.62416
1641648_at	CG3939-RA	CG3939	CG3939	---	0.34484	-1.62014
1626888_at	CG9426-RA	CG9426	CG9426	---	0.45899	-1.61619
1637510_s_at	CG1318-RA	CG1318	Hexo1	Hexosaminidase 1	0	-1.61562
1635851_at	CG15352-RA	CG15352	CG15352	---	0.444358	-1.6144
1637481_at	CG6890-RA	CG6890	Tollo	Tollo	0.34484	-1.61209
1636543_a_at	CG1969-RC	CG1969	CG1969	---	0.34484	-1.61194
1634388_at	CG30197-RA	CG30197	CG30197	---	0	-1.61181
1629634_at	CG1531-RB	CG1531	CG1531	---	0.45899	-1.61139
1623684_at	CG4383-RA	CG4383	CG4383	---	0.34484	-1.6087
1626113_at	CG4080-RA	CG4080	CG4080	---	0.45899	-1.60858
1638466_a_at	CG4370-RA	CG4370	Irk2	Inwardly rectifying potassium channel 2	0.444358	-1.60574
1631471_at	CG14889-RA	CG14889	CG14889	---	0.45899	-1.60393
1635144_at	CG6669-RA	CG6669	klg	klingon	0.34484	-1.60158
1640204_at	CG31619-RA	CG31619	CG31619	---	0.45899	-1.58807
1627054_at	CG3479-RA	CG3479	osp	outspread	0.444358	-1.5773
1639099_at	CG32100-RA	CG32100	CG32100	---	0.34484	-1.57624
1626646_s_at	CG4729-RA	CG4729	CG4729	---	0	-1.57585
1627277_s_at	CG2930-RA	CG2930	CG2930	---	0.34484	-1.57534
1640149_at	CG1463-RA	CG1463	CG1463	---	0.444358	-1.57452
1632591_at	CG9358-RA	CG9358	Phk-3	Pherokine 3	0.444358	-1.57372
1634100_at	CG13865-RA	CG13865	CG13865	---	0	-1.5723
1636718_s_at	CG4502-RB	CG4502	CG4502	---	0.45899	-1.57194
1624701_at	CG14050-RA	CG14050	CG14050	---	0.45899	-1.56987
1624721_at	CG3572-RA	CG3572	vimar	visceral mesodermal armadillo-repeats	0.444358	-1.56883
1636569_a_at	CG11883-RA	CG11883	CG11883	---	0.45899	-1.55861
1625290_at	CG40218-RA	CG40218	---	---	0.444358	-1.55627
1639419_at	CG8860-RA	CG8860	CG8860	---	0	-1.55608
1640526_at	CG1103-RA	CG1103	CG1103	---	0.45899	-1.55501
1629115_s_at	CG5462-RA	CG5462	scrib	scribbled	0.45899	-1.54874
1639950_at	CG8786-RB	CG8786	CG8786	---	0.34484	-1.54613
1638523_at	CG32633-RA	CG32633	CG32633	---	0.444358	-1.54496
1635476_at	CG9752-RA	CG9752	CG9752	---	0	-1.54223
1625197_at	CG2922-RA	CG2922	eIF-5C	eukaryotic initiation factor 5C	0.444358	-1.54131
1638807_s_at	CG4829-RB	CG4829	CG4829	---	0.444358	-1.53328
1628252_at	CG17919-RA	CG17919	CG17919	---	0.45899	-1.53136
1625997_s_at	GH03753	GH03753	---	---	0.34484	-1.52973
1631861_at	CG5363-RA	CG5363	cdc2	cdc2	0.34484	-1.52601
1635531_at	CG9552-RA	CG9552	rost	rolling stone	0.34484	-1.52437
1632865_s_at	CG12974-RA	CG12974	CG12974	---	0.444358	-1.52367
1639690_a_at	CG13598-RA	CG13598	sba	six-banded	0.444358	-1.52309
1623787_at	CG7144-RA	CG7144	CG7144	---	0.45899	-1.52044
1638868_at	CG9241-RA	CG9241	Mcm10	Sensitized chromosome inheritance modifier 19	0.34484	-1.5165
1640867_s_at	CG7223-RB	CG7223	htl	heartless	0.34484	-1.51249
1631554_at	CG11473-RA	CG11473	CG11473	---	0.34484	-1.51233
1637148_at	CG13366-RA	CG13366	CG13366	---	0.45899	-1.50552
1634150_s_at	CG7199-RB	CG7199	Hr78	Hormone-receptor-like in 78	0.444358	-1.50263
1638306_at	CG5038-RA	CG5038	CG5038	---	0.444358	-1.50231
1635163_at	CG5731-RA	CG5731	CG5731	---	0.34484	-1.50181
1632161_at	CG6754-RB	CG6754	nbs	---	0.191911	1.50992
1641566_s_at	CG3979-RB	CG3979	Indy	I'm not dead yet	0.386436	1.5135
1624332_s_at	CG4098-RA	CG4098	CG18217 /// CG4098	--- /// ---	0.191911	1.51666
1637376_at	CG30108-RA	CG30108	CG30108	---	0.191911	1.51696
1638609_s_at	CG10042-RB	CG10042	MBD-R2	---	0.335237	1.51698
1641252_at	CG12176-RA	CG12176	ligase4	---	0.413809	1.51768
1623903_at	CG18473-RA	CG18473	CG18473	---	0.191911	1.52706
1628338_at	CG32756-RA	CG32756	CG32756 /// CG12728	--- /// ---	0.386436	1.52809
1637282_at	CG6171-RA	CG6171	CG6171 /// CG6156	--- /// ---	0.386436	1.53137
1637499_s_at	CG5953-RA	CG5953	CG5953	---	0.413809	1.53211
1639692_s_at	CG6667-RA	CG6667	dl	dorsal	0.191911	1.53473
1638394_at	CG3499-RB	CG3499	CG3499	---	0.191911	1.53825
1634094_a_at	CG3941-RA	CG3941	pita	heat shock promoter construct of Laundrie	0.191911	1.53999
1637555_at	CG7319-RA	CG7319	CG7319	---	0	1.54122
1634316_at	CG1582-RA	CG1582	CG1582	---	0.191911	1.54354
1627380_at	CG9633-RA	CG9633	RpA-70	Replication Protein A 70	0.191911	1.54516
1625464_at	CG3869-RA	CG3869	Marf	Mitochondrial assembly regulatory factor	0.191911	1.55619
1630750_at	CG5323-RA	CG5323	CG5323 /// CG5327	--- /// ---	0	1.55851
1624986_at	CG9836-RA	CG9836	CG9836	---	0	1.56061
1630287_at	CG2013-RA	CG2013	UbcD6	Ubiquitin conjugating enzyme	0.386436	1.56116
1626570_s_at	CG17299-RA	CG17299	SNF4A	SNF4/AMP-activated protein kinase gamma subunit	0	1.56171
1626412_at	CG8549-RA	CG8549	CG8549	---	0.191911	1.5651
1626729_at	CG3803-RA	CG3803	CG3803	---	0.191911	1.56676
1637319_at	CG12812-RA	CG12812	CG12812	---	0	1.56793
1634156_at	CG5604-RA	CG5604	CG5604	---	0.386436	1.5706
1623470_at	CG5231-RA	CG5231	Las	Lipoic acid synthase	0	1.57115
1623058_at	CG32676-RA	CG32676	CG32676	---	0.191911	1.57148
1639553_at	CG9987-RA	CG9987	CG9987	---	0.386436	1.57548
1625480_at	CG10671-RA	CG10671	CG10671	---	0.335237	1.57633
1624503_at	CG4786-RA	CG4786	CG4786	---	0.191911	1.58176
1637397_a_at	CG6631-RB	CG6631	CG6631	---	0.386436	1.58305
1627697_at	CG8972-RA	CG8972	rho-7	rhomboid-7	0.386436	1.58472
1638157_at	CG18012-RA	CG18012	CG18012	---	0.413809	1.5855
1641504_s_at	CG3413-RB	CG3413	wdp	windpipe	0.386436	1.58569
1625967_s_at	CG16765-RA	CG16765	l(3)10615	---	0.386436	1.59316
1628087_s_at	CG10200-RB	CG10200	CG10200	---	0.335237	1.59476
1635375_at	CG5630-RA	CG5630	CG5630	---	0.413809	1.59636
1624135_at	CG1898-RA	CG1898	HBS1	---	0	1.59824
1632621_at	CG12946-RA	CG12946	CG12946	---	0.413809	1.60854
1625081_at	CG17260-RA	CG17260	CG17260	---	0.335237	1.6103
1630208_at	CG31426-RA	CG31426	ligatin	ligatin	0.413809	1.6131
1634854_at	CG16989-RA	CG16989	CG16989	---	0.386436	1.61339
1628213_s_at	CG5887-RA	CG5887	desat1	---	0.191911	1.61343
1638938_at	CG9418-RA	CG9418	CG9418	---	0.191911	1.61459
1641074_s_at	CG7438-RA	CG7438	Myo31DF	Myosin 31DF	0.413809	1.6171
1624590_at	CG17134-RA	CG17134	CG17134	---	0.413809	1.62133
1637285_s_at	CG9131-RA	CG9131	kisir	Kisir	0.191911	1.62205
1635761_at	CG1454-RA	CG1454	wdn	wings down	0.413809	1.62433
1623693_a_at	CG3365-RB	CG3365	drongo	drongo	0	1.63554
1624826_at	CG8552-RA	CG8552	CG8552	---	0	1.63752
1633383_at	CG10704-RA	CG10704	toe	twin of eyg	0.413809	1.63971
1636948_a_at	CG6778-RA	CG6778	---	---	0.413809	1.64112
1638701_at	CG3825-RA	CG3825	CG3825	---	0.191911	1.64401
1637298_at	CG5567-RA	CG5567	CG5567	---	0	1.65193
1628292_s_at	CG8522-RA	CG8522	HLH106	Helix loop helix protein 106	0	1.65261
1634379_a_at	CG14307-RA	CG14307	fru	fruitless	0.386436	1.65377
1628896_a_at	CG4210-RB	CG4210	CG4210	---	0	1.65758
1640222_s_at	CG13124-RA	CG13124	CG13124	---	0.413809	1.66182
1626285_at	CG13806-RA	CG13806	CG13806	---	0.386436	1.66468
1624837_at	CG7506-RA	CG7506	CG7506	---	0.413809	1.6722
1628389_at	CG4225-RA	CG4225	CG4225	---	0	1.67287
1635728_a_at	CG8144-RA	CG8144	ps	pasilla	0.413809	1.67749
1639934_at	CG31272-RA	CG31272	CG31272	---	0.413809	1.68129
1627961_a_at	CG18507-RA	CG18507	CG18507	---	0	1.68227
1624488_a_at	CG17734-RA	CG17734	CG17734	---	0.191911	1.68664
1624885_at	CG32645-RB	CG32645	CG32645	---	0.191911	1.6903
1629776_a_at	CG6643-RA	CG6643	CG6643	---	0.191911	1.69054
1638313_at	CG8321-RA	CG8321	CG8321	---	0.335237	1.69231
1623782_at	CG33131-RA	CG33131	SCAP	---	0.386436	1.69621
1631112_at	CG3427-RA	CG3427	Epac	---	0.413809	1.70032
1628027_a_at	CG7070-RB	CG7070	PyK	Pyruvate kinase	0.335237	1.70325
1638915_at	CG2914-RA	CG2914	Ets21C	Ets at 21C	0.191911	1.70422
1639704_at	CG14695-RA	CG14695	CG14695	---	0.386436	1.70783
1635355_a_at	CG9415-RB	CG9415	Xbp1	X box binding protein-1	0	1.71298
1634222_at	CG18596-RA	CG18596	CG18596	---	0.413809	1.72497
1632712_s_at	CG17836-RB	CG17836	CG17836	---	0.386436	1.725
1624895_at	CG7529-RA	CG7529	CG7529	---	0	1.72996
1633503_at	CG12171-RA	CG12171	CG12171	---	0.335237	1.73994
1641511_at	CG7394-RA	CG7394	CG7394	---	0	1.74073
1635153_at	CG1345-RA	CG1345	Gfat2	Glutamine:fructose-6-phosphate aminotransferase 2	0.386436	1.74859
1641298_at	CG10535-RA	CG10535	CG10535	---	0.191911	1.75466
1624070_at	CG3395-RB	CG3395	RpS9	Ribosomal protein S9	0.386436	1.75629
1633597_at	CG14290-RB	CG14290	CG14290	---	0.386436	1.76143
1640523_at	CG3782-RA	CG3782	mRpL28	mitochondrial ribosomal protein L28	0	1.7615
1627034_a_at	CG9410-RB	CG9410	CG9410	---	0.335237	1.77196
1641396_a_at	CG7766-RA	CG7766	CG7766	---	0	1.77233
1625878_at	CG8431-RA	CG8431	---	---	0.413809	1.77484
1629093_at	CG14960-RA	CG14960	CG14960	---	0.191911	1.77589
1624587_at	CG13323-RA	CG13323	CG13323	---	0.386436	1.77728
1640075_a_at	CG3424-RA	CG3424	CG3424	---	0.413809	1.78271
1636813_s_at	CG3731-RA	CG3731	CG3731	---	0	1.79104
1635637_at	CG9773-RA	CG9773	CG9773	---	0.335237	1.79463
1632180_at	CG7791-RA	CG7791	CG7791	---	0.413809	1.79774
1624153_at	CG2803-RA	CG2803	Tina-1	Troponin C-akin-1	0.413809	1.80058
1633487_at	CG30109-RA	CG30109	CG30109	---	0	1.8114
1641654_a_at	CG17342-RA	CG17342	Lk6	heat shock construct of Kidd	0.191911	1.81855
1626769_s_at	CG1553-RA	CG1553	CG1553	---	0.413809	1.82553
1633281_at	CG32776-RA	CG32776	CG32776	---	0.191911	1.82577
1633803_at	CG5165-RA	CG5165	Pgm	Phosphogluconate mutase	0.413809	1.82683
1627647_at	CG3940-RA	CG3940	CG3940	---	0.386436	1.82739
1632958_a_at	CG15675-RA	CG15675	CG15675	---	0.413809	1.82741
1636798_at	CG13482-RA	CG13482	CG13482	---	0.335237	1.83101
1640835_a_at	CG5320-RA	CG5320	Gdh	Glutamate dehydrogenase	0.191911	1.83151
1632028_a_at	CG15441-RB	CG15441	Gs1l	GS1-like	0.386436	1.83371
1626724_at	CG32687-RA	CG32687	CG32687	---	0	1.83449
1637626_at	CG15412-RA	CG15412	CG15412	---	0.386436	1.84372
1640984_s_at	CG5353-RB	CG5353	Aats-thr	Threonyl-tRNA synthetase	0	1.84811
1635542_at	CG9165-RA	CG9165	l(3)02640	---	0.335237	1.84907
1637785_at	CG10109-RA	CG10109	L	Lobe	0.191911	1.85672
1634528_at	CG8412-RA	CG8412	CG8412	---	0.191911	1.8692
1638225_a_at	CG2977-RB	CG2977	inx7 /// cm	--- /// carmine	0.413809	1.87473
1624335_at	CG11188-RA	CG11188	CG11188	---	0	1.8764
1625759_at	CG18801-RA	CG18801	Ku80 /// CG31826	--- /// ---	0.386436	1.88464
1641693_s_at	CG32158-RA	CG32158	CG32158	---	0	1.88572
1638642_at	CG17259-RA	CG17259	CG17259	---	0.386436	1.88879
1624571_s_at	CG32857-RA	CG32857	CG32857 /// CG32500	--- /// ---	0.413809	1.89429
1632361_at	CG9528-RA	CG9528	CG9528	---	0.413809	1.90077
1629026_at	CG3821-RA	CG3821	Aats-asp	Aspartyl-tRNA synthetase	0.191911	1.90089
1631822_at	CG1925-RA	CG1925	mus205	mutagen-sensitive 205	0	1.91481
1641286_s_at	CG12101-RA	CG12101	Hsp60	Heat shock protein 60	0	1.91657
1628325_at	CG32179-RA	CG32179	Krn /// CG32177	Keren /// ---	0.335237	1.92168
1632420_at	CG1135-RA	CG1135	CG1135	---	0	1.92192
1628840_at	CG5575-RA	CG5575	ken	ken and barbie	0.191911	1.92394
1629904_at	CG14307-RD	CG14307	fru	fruitless	0.413809	1.92659
1627376_at	CG11992-RA	CG11992	Rel	Relish	0.335237	1.93172
1630159_at	CG11672-RA	CG11672	CG11672	---	0.386436	1.94082
1630964_at	CG15211-RA	CG15211	CG15211	---	0.191911	1.94352
1638285_a_at	CG18374-RA	CG18374	Gyk	Glycerol kinase	0.386436	1.94434
1630056_at	CG32054-RA	CG32054	CG32054	---	0	1.95342
1624029_at	CG3608-RA	CG3608	CG3608	---	0.191911	1.95456
1627109_at	CG8542-RA	CG8542	Hsc70-5	Heat shock protein cognate 5	0	1.9641
1628405_at	CG7298-RA	CG7298	CG7298	---	0	1.96592
1639676_at	CG15173-RA	CG15173	CG15173	---	0.191911	1.9662
1639398_at	CG11783-RA	CG11783	Hr96	Hormone receptor-like in 96	0.335237	1.96949
1631688_at	CG1692-RA	CG1692	mal	maroon-like	0.386436	1.97002
1631513_at	CG30000-RA	CG30000	CG30000	---	0.413809	1.97672
1636176_at	CG4153-RA	CG4153	eIF-2	Eukaryotic initiation factor 2	0.386436	1.98311
1628558_at	CG30022-RA	CG30022	CG30022	---	0	1.9895
1626680_at	CG9305-RA	CG9305	CG9305	---	0.191911	1.99431
1626831_at	CG6579-RA	CG6579	CG6579	---	0.386436	1.99721
1629127_at	CG6996-RA	CG6996	CG6996	---	0.191911	2.00233
1630771_s_at	CG10691-RB	CG10691	l(2)37Cc	lethal (2) 37Cc	0.191911	2.02769
1634065_s_at	CG17654-RB	CG17654	Eno	Enolase	0	2.04069
1633473_s_at	CG6058-RA	CG6058	Ald	Aldolase	0.386436	2.05311
1636289_s_at	CG7602-RB	CG7602	DNApol-	---	0.191911	2.05313
1635446_at	CG15043-RA	CG15043	CG15043	---	0	2.06193
1624340_at	CG15441-RA	CG15441	Gs1l	GS1-like	0.191911	2.06232
1638259_s_at	CG4062-RB	CG4062	Aats-val	Valyl-tRNA synthetase	0	2.06726
1633505_at	CG12876-RA	CG12876	CG12876	---	0.386436	2.07204
1640339_at	CG8198-RA	CG8198	---	---	0.191911	2.0721
1634084_at	CG4213-RA	CG4213	CG4213	---	0.413809	2.10209
1632071_at	CG8870-RA	CG8870	CG8870	---	0.335237	2.1048
1625253_at	CG4909-RA	CG4909	POSH	Plenty of SH3s	0.191911	2.1117
1629398_at	CG10383-RA	CG10383	CG10383	---	0.191911	2.11923
1638724_at	CG18507-RA	CG18507	CG18507	---	0.191911	2.12083
1637792_at	CG11405-RA	CG11405	A3-3	---	0	2.12207
1628226_at	CG8539-RA	CG8539	CG8539	---	0.335237	2.12508
1628751_at	CG8728-RA	CG8728	CG8728	---	0	2.12533
1628867_s_at	CG5740-RA	CG5740	CG5740 /// CG33334	--- /// ---	0.191911	2.12609
1626523_a_at	CG5394-RA	CG5394	Aats-glupro	Glutamyl-prolyl-tRNA synthetase	0.386436	2.14283
1625725_at	CG30290-RA	CG30290	CG30290	---	0	2.15012
1639882_at	CG9424-RA	CG9424	bocksbeutel	---	0.413809	2.15183
1640566_at	CG1944-RA	CG1944	Cyp4p2	---	0.191911	2.1533
1629511_at	CG5326-RA	CG5326	CG5326	---	0.413809	2.16039
1640977_at	CG12264-RA	CG12264	CG12264	---	0.386436	2.16524
1635191_at	CG12846-RA	CG12846	Tsp42Ed	Tetraspanin 42Ed	0	2.17539
1634219_a_at	CG1633-RB	CG1633	Jafrac1	thioredoxin peroxidase 1	0.413809	2.21303
1625565_at	CG13645-RB	CG13645	CG13645	NMNAT	0	2.22999
1629129_at	CG7525-RA	CG7525	Tie	Tie-like receptor tyrosine kinase	0.191911	2.24621
1638887_a_at	CG6339-RA	CG6339	rad50	---	0	2.25604
1638937_at	CG3488-RA	CG3488	CG3488	---	0.335237	2.26964
1624371_a_at	CG7356-RA	CG7356	CG7356	---	0.413809	2.28187
1632652_s_at	CG40100-RA	CG40100	CG30022	---	0	2.28839
1637383_at	CG11168-RA	CG11168	CG11168	---	0.386436	2.30507
1627314_s_at	CG5202-RA	CG5202	escl /// CG31864	--- /// ---	0.386436	2.31864
1638456_at	CG8531-RA	CG8531	CG8531	---	0	2.33545
1638816_at	CG3884-RA	CG3884	CG3884	---	0.191911	2.34232
1626653_a_at	CG2098-RB	CG2098	ferrochelatase	ferrochelatase	0	2.35061
1634899_a_at	CG6512-RA	CG6512	CG6512	---	0.191911	2.35758
1634374_at	CG33138-RA	CG33138	CG33138	---	0.413809	2.38321
1627004_at	CG7632-RA	CG7632	CG7632	---	0.335237	2.40379
1623569_at	CG14907-RA	CG14907	CG14907	---	0.335237	2.40445
1628830_at	CG14121-RA	CG14121	CG14121	---	0.191911	2.41122
1627939_a_at	CG2098-RA	CG2098	ferrochelatase	ferrochelatase	0	2.42885
1634641_a_at	CG2140-RB	CG2140	Cyt-b5 /// CG2137	--- /// ---	0	2.43106
1633145_at	CG4437-RA	CG4437	PGRP-LF	Peptidoglycan recognition protein LF	0.386436	2.43814
1628589_at	CG5010-RA	CG5010	CG5010	---	0.413809	2.44646
1632715_at	RH40482	RH40482	---	---	0	2.46626
1629039_at	CG13533-RA	CG13533	asrij	asrij	0.191911	2.47077
1638550_s_at	CG8251-RA	CG8251	Pgi	Phosphoglucose isomerase	0.191911	2.4778
1633622_at	CG3008-RA	CG3008	CG3008	---	0	2.48146
1633363_at	CG6428-RA	CG6428	CG6428	---	0.191911	2.49087
1633066_at	CG13215-RA	CG13215	CG13215	---	0.386436	2.50443
1633200_at	CG9449-RA	CG9449	CG9449	---	0.386436	2.50592
1632676_s_at	CG11897-RA	CG11897	CG11897	---	0	2.51713
1641049_at	CG17903-RA	CG17903	Cyt-c-p	Cytochrome c proximal	0	2.54493
1628099_at	CG6815-RA	CG6815	bor	belphegor	0	2.56491
1626759_at	HDC03535	HDC03535	---	---	0.386436	2.56713
1626768_at	CG7044-RA	CG7044	CG7044	---	0.335237	2.57053
1635959_at	CG13461-RA	CG13461	CG13461	---	0.386436	2.60369
1628005_at	CG31666-RC	CG31666	CG31666	---	0	2.60751
1627945_at	CG4205-RA	CG4205	Fdxh	Ferredoxin	0	2.61469
1629322_at	CG8279-RA	CG8279	Pde6	Phosphodiesterase 6	0.191911	2.63255
1637936_at	CG32512-RA	CG32512	CG32512	---	0.191911	2.64265
1640454_at	CG17273-RA	CG17273	CG17273	---	0	2.64802
1629044_at	CG5408-RA	CG5408	trbl	tribbles	0	2.65613
1631498_a_at	CG14307-RC	CG14307	fru	fruitless	0.413809	2.68824
1641593_at	CG32429-RA	CG32429	CG32429	---	0	2.69783
1638216_at	CG13623-RA	CG13623	CG13623	---	0.191911	2.70025
1626560_at	CG12251-RA	CG12251	blw /// AQP	bellwether /// aquaporin	0	2.71508
1629484_s_at	CG31666-RD	CG31666	CG31666	---	0	2.74115
1623254_s_at	CG31531-RA	CG31531	CG31531	---	0.191911	2.74313
1634739_a_at	CG4001-RA	CG4001	Pfk	Phosphofructokinase	0	2.75812
1630975_at	CG2909-RA	CG2909	CG2909	---	0	2.77327
1631474_s_at	CG8256-RC	CG8256	l(2)k05713	---	0	2.77862
1631763_at	CG31793-RA	CG31793	CG31793	---	0.335237	2.80737
1626893_at	CG10287-RA	CG10287	Gasp	---	0.191911	2.83436
1630649_at	CG12520-RA	CG12520	CG12520	---	0.386436	2.84347
1624520_a_at	CG4059-RB	CG4059	ftz-f1	ftz transcription factor 1	0.413809	2.84807
1634152_at	CG12242-RA	CG12242	GstD5	Glutathione S transferase D5	0	2.87749
1626679_at	CG17327-RA	CG17327	CG17327	---	0	2.92673
1640431_at	CG5247-RA	CG5247	Irbp	Inverted repeat-binding protein	0.191911	2.97317
1636305_a_at	CG17327-RB	CG17327	CG17327	---	0.191911	3.00356
1624475_at	CG10687-RA	CG10687	---	---	0.191911	3.02462
1635578_at	CG31975-RA	CG31975	CG31975	---	0.386436	3.06582
1638693_s_at	CG1882-RA	CG1882	CG1882	---	0	3.0882
1629095_a_at	CG10120-RB	CG10120	Men	Malic enzyme	0	3.09907
1632802_at	CG3767-RA	CG3767	JhI-26	Juvenile hormone-inducible protein 26	0.335237	3.10235
1633771_s_at	CG2017-RA	CG2017	CG2017	---	0.191911	3.1116
1626086_at	CG10621-RA	CG10621	CG10621	---	0	3.12167
1641005_at	CG8986-RA	CG8986	CG8986	---	0.191911	3.31508
1629040_at	CG3476-RA	CG3476	CG3476	---	0.386436	3.37211
1627489_a_at	CG10433-RA	CG10433	CG10433	---	0	3.37884
1628657_at	CG17534-RA	CG17534	---	---	0.191911	3.38378
1634096_at	CG3752-RA	CG3752	CG3752	---	0.191911	3.44292
1634019_at	CG2064-RA	CG2064	CG2064	---	0	3.4836
1630885_at	CG12534-RA	CG12534	CG12534	---	0.191911	3.52449
1625134_at	CG10873-RA	CG10873	p53	full length construct a of Jin	0.191911	3.57383
1634072_s_at	CG4311-RA	CG4311	Hmgs	HMG Coenzyme A synthase	0	3.68291
1641169_s_at	CG11050-RA	CG11050	CG11050	---	0.191911	3.7092
1630857_s_at	CG3059-RD	CG3059	NTPase	---	0.191911	3.77566
1640821_at	LD11885	LD11885	---	---	0.191911	3.906
1626704_at	CG7248-RA	CG7248	CG7248	---	0.191911	3.93355
1631611_at	CG7973-RA	CG7973	CG7973	---	0.191911	3.94101
1632639_at	CG13941-RA	CG13941	CG13941	---	0	3.94175
1624156_at	CG18578-RA	CG18578	Ugt86Da	---	0.191911	4.02069
1628660_at	CG7130-RA	CG7130	CG7130	---	0.386436	4.17975
1634503_at	CG15695-RA	CG15695	CG15695	---	0	4.22122
1625053_at	CG16898-RA	CG16898	CG16898	---	0	4.72287
1639495_at	CG4485-RA	CG4485	Cyp9b1	Cytochrome P450-9b1	0	4.79963
1639359_at	CG31974-RA	CG31974	CG31974	---	0.413809	4.90229
1631637_a_at	CG11567-RA	CG11567	Cpr	Cytochrome P450 reductase	0	4.91128
1632343_at	CG3017-RA	CG3017	Alas	Aminolevulinate synthase	0.191911	5.06815
1637872_at	CG3926-RA	CG3926	Spat	Serine pyruvate aminotransferase	0.386436	5.1467
1628052_at	CG10241-RA	CG10241	Cyp6a17	Cytochrome P450-6a17	0.413809	5.19766
1629061_s_at	CG32041-RB	CG32041	CG32041	---	0.386436	5.82711
1635701_at	CG4381-RA	CG4381	GstD3	Glutathione S transferase D3	0.386436	6.09028
1632021_at	CG10245-RA	CG10245	Cyp6a20	Cytochrome P450-6a20	0	6.3004
1628758_at	CG1774-RA	CG1774	CG1774	---	0	6.35607
1626324_at	CG9964-RA	CG9964	Cyp309a1	---	0.386436	6.48442
1630258_at	CG4181-RA	CG4181	GstD2	Glutathione S transferase D2	0.386436	6.5112
1633857_at	CG13659-RA	CG13659	CG13659	---	0	6.54044
1635227_at	CG10160-RA	CG10160	ImpL3	Lactate dehydrogenase	0.191911	7.37891
1638182_at	CG5999-RA	CG5999	CG5999	---	0.335237	7.49436
1631533_at	CG10240-RA	CG10240	Cyp6a22	Cytochrome P450-6a22	0.191911	7.81697
1626641_s_at	CG9734-RC	CG9734	glob1	globin 1	0.413809	9.86722
1635512_at	CG11893-RA	CG11893	CG11893	---	0	10.4618

## Sheet: HI H Genes
HI H GENES ----- Overlap of Total H genes set and dHIF-independent set
Probe Set ID	Transcript ID	CG	Gene Symbol	Gene Title	Fold Change -- dHIF (N vs. H)	Fold Change -- w1118 (N vs. H)
1639532_at	CG5391-RA	CG5391	CG5391	---	-27.1911	-2.95132
1632432_at	CG9850-RA	CG9850	CG9850	---	-15.8971	-2.46009
1626031_at	CG12539-RA	CG12539	CG12539	---	-11.9707	-4.01021
1639320_a_at	CG10697-RB	CG10697	Ddc	Dopa decarboxylase	-11.0714	-3.14372
1639469_a_at	CG9441-RB	CG9441	Pu	Punch	-10.0648	-4.43752
1634928_at	CG1934-RA	CG1934	ImpE2	Ecdysone-inducible gene E2	-9.53242	-2.17907
1634180_s_at	CG9664-RB	CG9664	CG9664	---	-8.42827	-2.94233
1637659_a_at	CG18146-RA	CG18146	CG18146	---	-8.15031	-2.19835
1640386_at	CG7225-RA	CG7225	wbl	windbeutel	-7.91493	-2.34607
1634455_at	CG14406-RA	CG14406	CG14406	---	-7.70444	-3.2221
1641451_at	CG4665-RA	CG4665	Dhpr	Dihydropteridine reductase	-7.1297	-2.60615
1638484_at	CG4190-RA	CG4190	Hsp67Bc	Heat shock gene 67Bc	-6.69617	-2.34533
1636631_at	CG1139-RA	CG1139	CG1139	---	-6.37737	-2.29313
1629540_a_at	CG17632-RA	CG17632	bw	brown	-6.20445	-3.49722
1628388_at	CG3823-RA	CG3823	CG3823	---	-6.09373	-1.99173
1638424_at	CG10514-RA	CG10514	CG10514	---	-5.91371	-8.00555
1630168_at	CG31636-RA	CG31636	CG31636	---	-5.90352	-4.02877
1624450_at	CG6331-RA	CG6331	Orct	Organic cation transporter	-5.79269	-2.96915
1626513_at	CG6818-RA	CG6818	MESR6	Misexpression suppressor of ras 6	-5.70035	-2.27055
1639838_at	CG8483-RA	CG8483	CG8483	---	-5.18885	-2.70543
1641477_at	CG32447-RA	CG32447	CG32447	---	-5.16357	-2.05772
1629172_s_at	CG8930-RA	CG8930	rk	rickets	-4.9497	-2.32058
1635691_at	CG11491-RF	CG11491	br	broad	-4.7267	-1.62279
1638610_at	CG7802-RA	CG7802	CG7802	---	-4.65812	-2.95648
1624211_at	CG9005-RA	CG9005	CG9005	---	-4.62007	-1.91657
1629428_at	CG7342-RA	CG7342	CG7342	---	-4.55174	-3.32089
1639222_at	CG32191-RA	CG32191	CG32191	---	-4.51522	-3.19567
1633637_at	CG17026-RA	CG17026	CG17026	---	-4.48947	-2.83321
1624892_s_at	CG11892-RA	CG11892	CG11892	---	-4.10875	-4.47245
1639504_at	CG14855-RA	CG14855	CG14855	---	-3.80105	-2.08044
1629738_at	CG14957-RA	CG14957	CG14957	---	-3.77168	-1.64532
1638481_at	CG2736-RA	CG2736	CG2736	---	-3.74586	-2.44365
1631875_at	CG1172-RA	CG1172	CG1172	---	-3.735	-2.2393
1623980_at	CG15905-RA	CG15905	CG15905	---	-3.68005	-2.20933
1624818_s_at	CG8946-RA	CG8946	Sply	Sphingosine-1-phosphate lyase	-3.6557	-1.94192
1627916_s_at	CG1799-RC	CG1799	ras	raspberry	-3.6523	-1.82282
1624891_at	CG13183-RA	CG13183	CG13183	---	-3.65039	-2.52247
1623060_at	CG15757-RA	CG15757	CG15757	---	-3.60075	-1.98095
1631225_at	CG8317-RA	CG8317	CG8317	---	-3.34371	-2.51666
1631714_a_at	CG17131-RB	CG17131	SP71	---	-3.30297	-1.836
1636682_at	CG31778-RA	CG31778	CG31778	---	-3.28816	-2.55728
1624468_a_at	CG10026-RC	CG10026	CG10026	---	-3.23759	-2.86423
1641035_a_at	CG5854-RA	CG5854	CG5854	---	-3.23687	-2.16623
1630002_s_at	CG8676-RB	CG8676	Hr39	Hormone receptor-like in 39	-3.21854	-1.6571
1627456_s_at	CG7437-RA	CG7437	mub	mushroom-body expressed	-3.18968	-1.58998
1622957_s_at	CG8364-RB	CG8364	Rep3	---	-3.18648	-1.92199
1626028_at	CG4783-RA	CG4783	CG4783	---	-3.08375	-1.85775
1624435_at	CG12143-RA	CG12143	Tsp42Ej	Tetraspanin 42Ej	-2.99186	-2.42191
1628828_s_at	CG6957-RA	CG6957	Oscillin	---	-2.96566	-1.85351
1639637_a_at	CG3376-RB	CG3376	CG3376	---	-2.92722	-1.67496
1627493_at	CG5958-RA	CG5958	CG5958	---	-2.89009	-2.01117
1636510_a_at	CG10374-RA	CG10374	Lsd-1	Lipid storage droplet-1	-2.86307	-2.56125
1626891_at	CG15414-RA	CG15414	CG15414	---	-2.81515	-2.88592
1638457_at	CG18347-RA	CG18347	CG18347	---	-2.78772	-1.8568
1641055_at	CG4463-RA	CG4463	Hsp23	Heat shock protein 23	-2.75218	-1.67194
1631402_s_at	CG8676-RA	CG8676	Hr39	Hormone receptor-like in 39	-2.75063	-1.65834
1635416_at	CG31100-RA	CG31100	CG31100	---	-2.70742	-2.46811
1639109_a_at	CG1411-RA	CG1411	CRMP	Collapsin Response Mediator Protein	-2.7047	-2.08104
1630653_a_at	CG1743-RB	CG1743	Gs2	Glutamine synthetase 2	-2.66637	-2.11762
1633796_at	CG11425-RA	CG11425	CG11425	---	-2.65208	-1.94588
1635919_at	CG13255-RA	CG13255	CG13255	---	-2.63827	-1.84733
1622896_at	CG13848-RA	CG13848	CG13848	---	-2.60377	-1.50274
1638998_at	CG1401-RA	CG1401	cul-5	cullin-5	-2.57818	-1.59829
1639653_at	CG5582-RA	CG5582	CG5582	---	-2.57775	-2.75348
1636106_s_at	CG18212-RF	CG18212	CG18212	---	-2.56507	-2.09722
1623372_at	CG5873-RA	CG5873	CG5873	---	-2.55859	-2.31169
1629857_at	CG10359-RA	CG10359	CG10359	---	-2.52474	-1.71085
1637095_at	CG15818-RA	CG15818	CG15818	---	-2.46556	-2.00149
1627841_at	CG11170-RB	CG11170	CG11170	---	-2.43229	-1.69012
1627633_at	CG8932-RA	CG8932	CG8932	---	-2.33702	-1.6105
1639118_a_at	CG12749-RA	CG12749	Hrb87F	Heterogeneous nuclear ribonucleoprotein at 87F	-2.32803	-2.1297
1626342_at	CG12115-RA	CG12115	CG12115	---	-2.31933	-1.96975
1624354_at	CG4166-RA	CG4166	not	non-stop	-2.30134	-1.78076
1626470_at	CG10440-RA	CG10440	CG10440	---	-2.29198	-1.82252
1633354_at	CG1829-RA	CG1829	Cyp6v1	---	-2.29037	-1.51746
1633836_a_at	CG9847-RB	CG9847	Fkbp13	---	-2.28542	-2.11733
1633345_at	CG1030-RA	CG1030	Scr	Sex combs reduced	-2.28167	-1.97657
1628556_s_at	CG8676-RC	CG8676	Hr39	Hormone receptor-like in 39	-2.25304	-1.52808
1634879_at	CG8519-RA	CG8519	CG8519	---	-2.24481	-2.20767
1637077_s_at	CG3777-RB	CG3777	CG3777	---	-2.21185	-1.56884
1626609_at	CG10006-RA	CG10006	CG10006	---	-2.19683	-1.62066
1630555_at	CG33346-RA	CG33346	CG33346	---	-2.19316	-2.24377
1626052_at	CG1102-RA	CG1102	CG1102	---	-2.18571	-1.65294
1626138_s_at	CG10579-RD	CG10579	Eip63E	Ecdysone-induced protein 63E	-2.16932	-1.62283
1627262_at	CG3599-RA	CG3599	CG3599	---	-2.11777	-1.97539
1629062_at	CG13252-RA	CG13252	CG13252	---	-2.10594	-1.7015
1635960_at	CG3412-RA	CG3412	slmb	supernumerary limbs	-2.09926	-1.55857
1627446_at	CG11450-RA	CG11450	net	net	-2.09637	-1.56803
1629903_at	CG30359-RA	CG30359	CG30359	---	-2.08972	-2.11159
1632359_at	CG4803-RA	CG4803	Takl2	Tak1-like 2	-2.08741	-1.65497
1637959_at	CG4334-RA	CG4334	CG4334	---	-2.06993	-1.6206
1640465_at	CG17124-RB	CG17124	CG17124	---	-2.05381	-1.58122
1640655_s_at	CG3525-RB	CG3525	eas	easily shocked	-2.02603	-1.85128
1636942_at	CG8498-RA	CG8498	CG8498	---	-2.01566	-1.69085
1625326_a_at	CG14959-RB	CG14959	CG14959	---	-2.01565	-2.60413
1628258_at	CG14526-RA	CG14526	CG14526	---	-1.99645	-2.18315
1629286_s_at	CG3576-RA	CG3576	Lag1	Longevity assurance gene 1	-1.99522	-1.77518
1634028_s_at	CG6203-RA	CG6203	Fmr1	sevenless promoter construct of Wan	-1.99068	-1.56775
1628268_at	CG18249-RA	CG18249	CG18249	---	-1.98699	-2.07611
1630919_at	CG9614-RA	CG9614	pip	pipe	-1.95895	-1.6636
1638858_at	CG8934-RA	CG8934	CG8934	---	-1.95263	-2.04929
1634922_s_at	CG32795-RA	CG32795	CG32795	---	-1.89412	-1.53778
1641389_at	CG14959-RA	CG14959	CG14959	---	-1.88479	-2.5984
1634767_at	CG6126-RA	CG6126	CG6126	---	-1.86646	-2.40158
1633627_at	CG13023-RA	CG13023	CG13023	---	-1.85533	-1.7326
1633082_at	CG8449-RA	CG8449	CG8449	---	-1.82032	-1.69928
1636247_at	CG32354-RA	CG32354	CG32354	---	-1.80069	-1.92833
1630227_a_at	CG8176-RB	CG8176	CG8176 /// CG8165	--- /// ---	-1.79892	-1.53119
1635744_at	CG9342-RA	CG9342	CG9342	---	-1.79827	-1.63607
1623959_at	CG1532-RA	CG1532	CG1532	---	-1.78854	-1.58605
1632482_at	CG5554-RA	CG5554	CG5554	---	-1.74461	-1.75885
1634809_s_at	CG30194-RA	CG30194	CG30194	---	-1.73624	-1.83688
1632394_s_at	CG31919-RB	CG31919	---	---	-1.73386	-1.63047
1641021_a_at	CG6297-RB	CG6297	JIL-1	Sensitized chromosome inheritance modifier	-1.70656	-1.57658
1633778_at	CG6070-RA	CG6070	CG6070	---	-1.67626	-1.61043
1628613_a_at	CG30492-RE	CG30492	CG30492	---	-1.63702	-1.5892
1634593_at	CG40228-RA	CG40228	---	---	-1.63346	-1.62307
1636543_a_at	CG1969-RC	CG1969	CG1969	---	-1.61194	-1.783
1639419_at	CG8860-RA	CG8860	CG8860	---	-1.55608	-1.67249
1635476_at	CG9752-RA	CG9752	CG9752	---	-1.54223	-1.59373
1625197_at	CG2922-RA	CG2922	eIF-5C	eukaryotic initiation factor 5C	-1.54131	-1.86773
1631861_at	CG5363-RA	CG5363	cdc2	cdc2	-1.52601	-1.59376
1632865_s_at	CG12974-RA	CG12974	CG12974	---	-1.52367	-1.54903
1638868_at	CG9241-RA	CG9241	Mcm10	Sensitized chromosome inheritance modifier 19	-1.5165	-1.86214
1624332_s_at	CG4098-RA	CG4098	CG18217 /// CG4098	--- /// ---	1.51666	1.69741
1623903_at	CG18473-RA	CG18473	CG18473	---	1.52706	1.60737
1637499_s_at	CG5953-RA	CG5953	CG5953	---	1.53211	3.26376
1639692_s_at	CG6667-RA	CG6667	dl	dorsal	1.53473	2.49802
1634316_at	CG1582-RA	CG1582	CG1582	---	1.54354	1.7866
1625464_at	CG3869-RA	CG3869	Marf	Mitochondrial assembly regulatory factor	1.55619	1.86174
1624986_at	CG9836-RA	CG9836	CG9836	---	1.56061	1.53242
1630287_at	CG2013-RA	CG2013	UbcD6	Ubiquitin conjugating enzyme	1.56116	1.69857
1626570_s_at	CG17299-RA	CG17299	SNF4A	SNF4/AMP-activated protein kinase gamma subunit	1.56171	2.21012
1637319_at	CG12812-RA	CG12812	CG12812	---	1.56793	2.01335
1634156_at	CG5604-RA	CG5604	CG5604	---	1.5706	1.57798
1623058_at	CG32676-RA	CG32676	CG32676	---	1.57148	1.82143
1625480_at	CG10671-RA	CG10671	CG10671	---	1.57633	1.61568
1624503_at	CG4786-RA	CG4786	CG4786	---	1.58176	1.82252
1638157_at	CG18012-RA	CG18012	CG18012	---	1.5855	1.79396
1632621_at	CG12946-RA	CG12946	CG12946	---	1.60854	1.73795
1634854_at	CG16989-RA	CG16989	CG16989	---	1.61339	1.79936
1628213_s_at	CG5887-RA	CG5887	desat1	---	1.61343	1.84159
1638938_at	CG9418-RA	CG9418	CG9418	---	1.61459	1.58656
1623693_a_at	CG3365-RB	CG3365	drongo	drongo	1.63554	1.8927
1624826_at	CG8552-RA	CG8552	CG8552	---	1.63752	1.9263
1633383_at	CG10704-RA	CG10704	toe	twin of eyg	1.63971	2.08178
1638701_at	CG3825-RA	CG3825	CG3825	---	1.64401	1.58303
1628292_s_at	CG8522-RA	CG8522	HLH106	Helix loop helix protein 106	1.65261	1.50448
1639934_at	CG31272-RA	CG31272	CG31272	---	1.68129	2.66337
1627961_a_at	CG18507-RA	CG18507	CG18507	---	1.68227	1.76498
1631112_at	CG3427-RA	CG3427	Epac	---	1.70032	2.01117
1638915_at	CG2914-RA	CG2914	Ets21C	Ets at 21C	1.70422	1.68072
1639704_at	CG14695-RA	CG14695	CG14695	---	1.70783	2.83114
1634222_at	CG18596-RA	CG18596	CG18596	---	1.72497	1.56773
1632712_s_at	CG17836-RB	CG17836	CG17836	---	1.725	1.95202
1635153_at	CG1345-RA	CG1345	Gfat2	Glutamine:fructose-6-phosphate aminotransferase 2	1.74859	1.73242
1624070_at	CG3395-RB	CG3395	RpS9	Ribosomal protein S9	1.75629	2.34727
1640523_at	CG3782-RA	CG3782	mRpL28	mitochondrial ribosomal protein L28	1.7615	1.58348
1641396_a_at	CG7766-RA	CG7766	CG7766	---	1.77233	1.86643
1635637_at	CG9773-RA	CG9773	CG9773	---	1.79463	1.52799
1624153_at	CG2803-RA	CG2803	Tina-1	Troponin C-akin-1	1.80058	3.87753
1641654_a_at	CG17342-RA	CG17342	Lk6	heat shock construct of Kidd	1.81855	2.14953
1633281_at	CG32776-RA	CG32776	CG32776	---	1.82577	1.73707
1632958_a_at	CG15675-RA	CG15675	CG15675	---	1.82741	1.90689
1632028_a_at	CG15441-RB	CG15441	Gs1l	GS1-like	1.83371	1.61911
1626724_at	CG32687-RA	CG32687	CG32687	---	1.83449	2.12154
1635542_at	CG9165-RA	CG9165	l(3)02640	---	1.84907	1.51817
1637785_at	CG10109-RA	CG10109	L	Lobe	1.85672	2.22076
1625759_at	CG18801-RA	CG18801	Ku80 /// CG31826	--- /// ---	1.88464	1.6189
1624571_s_at	CG32857-RA	CG32857	CG32857 /// CG32500	--- /// ---	1.89429	1.71315
1632361_at	CG9528-RA	CG9528	CG9528	---	1.90077	2.11833
1629026_at	CG3821-RA	CG3821	Aats-asp	Aspartyl-tRNA synthetase	1.90089	1.71595
1628325_at	CG32179-RA	CG32179	Krn /// CG32177	Keren /// ---	1.92168	1.51733
1632420_at	CG1135-RA	CG1135	CG1135	---	1.92192	2.33334
1627376_at	CG11992-RA	CG11992	Rel	Relish	1.93172	2.48035
1639398_at	CG11783-RA	CG11783	Hr96	Hormone receptor-like in 96	1.96949	1.6082
1631513_at	CG30000-RA	CG30000	CG30000	---	1.97672	1.65631
1628558_at	CG30022-RA	CG30022	CG30022	---	1.9895	1.81953
1634065_s_at	CG17654-RB	CG17654	Eno	Enolase	2.04069	1.57438
1636289_s_at	CG7602-RB	CG7602	DNApol-	---	2.05313	1.92382
1624340_at	CG15441-RA	CG15441	Gs1l	GS1-like	2.06232	1.62884
1638259_s_at	CG4062-RB	CG4062	Aats-val	Valyl-tRNA synthetase	2.06726	1.55778
1633505_at	CG12876-RA	CG12876	CG12876	---	2.07204	2.07108
1634084_at	CG4213-RA	CG4213	CG4213	---	2.10209	3.26652
1629398_at	CG10383-RA	CG10383	CG10383	---	2.11923	1.82053
1638724_at	CG18507-RA	CG18507	CG18507	---	2.12083	2.01827
1637792_at	CG11405-RA	CG11405	A3-3	---	2.12207	2.46556
1640566_at	CG1944-RA	CG1944	Cyp4p2	---	2.1533	1.92674
1629511_at	CG5326-RA	CG5326	CG5326	---	2.16039	1.79318
1640977_at	CG12264-RA	CG12264	CG12264	---	2.16524	1.67202
1635191_at	CG12846-RA	CG12846	Tsp42Ed	Tetraspanin 42Ed	2.17539	2.80954
1625565_at	CG13645-RB	CG13645	CG13645	NMNAT	2.22999	1.64668
1629129_at	CG7525-RA	CG7525	Tie	Tie-like receptor tyrosine kinase	2.24621	4.76656
1638887_a_at	CG6339-RA	CG6339	rad50	---	2.25604	2.23317
1638937_at	CG3488-RA	CG3488	CG3488	---	2.26964	1.67753
1632652_s_at	CG40100-RA	CG40100	CG30022	---	2.28839	1.81722
1637383_at	CG11168-RA	CG11168	CG11168	---	2.30507	2.06325
1627314_s_at	CG5202-RA	CG5202	escl /// CG31864	--- /// ---	2.31864	1.86482
1634899_a_at	CG6512-RA	CG6512	CG6512	---	2.35758	1.58623
1634374_at	CG33138-RA	CG33138	CG33138	---	2.38321	2.48917
1623569_at	CG14907-RA	CG14907	CG14907	---	2.40445	1.72088
1628830_at	CG14121-RA	CG14121	CG14121	---	2.41122	1.64001
1634641_a_at	CG2140-RB	CG2140	Cyt-b5 /// CG2137	--- /// ---	2.43106	1.91276
1633145_at	CG4437-RA	CG4437	PGRP-LF	Peptidoglycan recognition protein LF	2.43814	4.51316
1628589_at	CG5010-RA	CG5010	CG5010	---	2.44646	2.33266
1632715_at	RH40482	RH40482	---	---	2.46626	2.49073
1629039_at	CG13533-RA	CG13533	asrij	asrij	2.47077	1.80416
1638550_s_at	CG8251-RA	CG8251	Pgi	Phosphoglucose isomerase	2.4778	1.95557
1633622_at	CG3008-RA	CG3008	CG3008	---	2.48146	2.55104
1633363_at	CG6428-RA	CG6428	CG6428	---	2.49087	2.18075
1633200_at	CG9449-RA	CG9449	CG9449	---	2.50592	1.83763
1632676_s_at	CG11897-RA	CG11897	CG11897	---	2.51713	2.59771
1626759_at	HDC03535	HDC03535	---	---	2.56713	2.21554
1626768_at	CG7044-RA	CG7044	CG7044	---	2.57053	1.52644
1627945_at	CG4205-RA	CG4205	Fdxh	Ferredoxin	2.61469	1.68811
1637936_at	CG32512-RA	CG32512	CG32512	---	2.64265	3.95698
1640454_at	CG17273-RA	CG17273	CG17273	---	2.64802	2.20307
1629044_at	CG5408-RA	CG5408	trbl	tribbles	2.65613	4.09152
1641593_at	CG32429-RA	CG32429	CG32429	---	2.69783	2.24121
1638216_at	CG13623-RA	CG13623	CG13623	---	2.70025	1.91567
1623254_s_at	CG31531-RA	CG31531	CG31531	---	2.74313	4.56462
1634739_a_at	CG4001-RA	CG4001	Pfk	Phosphofructokinase	2.75812	2.12449
1630975_at	CG2909-RA	CG2909	CG2909	---	2.77327	1.68741
1631763_at	CG31793-RA	CG31793	CG31793	---	2.80737	1.98755
1626893_at	CG10287-RA	CG10287	Gasp	---	2.83436	2.68657
1634152_at	CG12242-RA	CG12242	GstD5	Glutathione S transferase D5	2.87749	3.35815
1626679_at	CG17327-RA	CG17327	CG17327	---	2.92673	2.18176
1640431_at	CG5247-RA	CG5247	Irbp	Inverted repeat-binding protein	2.97317	2.68666
1636305_a_at	CG17327-RB	CG17327	CG17327	---	3.00356	2.09751
1635578_at	CG31975-RA	CG31975	CG31975	---	3.06582	3.84682
1638693_s_at	CG1882-RA	CG1882	CG1882	---	3.0882	1.82054
1633771_s_at	CG2017-RA	CG2017	CG2017	---	3.1116	3.20081
1629040_at	CG3476-RA	CG3476	CG3476	---	3.37211	1.84135
1627489_a_at	CG10433-RA	CG10433	CG10433	---	3.37884	6.00115
1628657_at	CG17534-RA	CG17534	---	---	3.38378	3.88973
1630885_at	CG12534-RA	CG12534	CG12534	---	3.52449	1.96808
1625134_at	CG10873-RA	CG10873	p53	full length construct a of Jin	3.57383	2.35541
1634072_s_at	CG4311-RA	CG4311	Hmgs	HMG Coenzyme A synthase	3.68291	2.53136
1641169_s_at	CG11050-RA	CG11050	CG11050	---	3.7092	3.68279
1631611_at	CG7973-RA	CG7973	CG7973	---	3.94101	2.38828
1632639_at	CG13941-RA	CG13941	CG13941	---	3.94175	3.43928
1624156_at	CG18578-RA	CG18578	Ugt86Da	---	4.02069	3.05918
1628660_at	CG7130-RA	CG7130	CG7130	---	4.17975	3.05188
1639495_at	CG4485-RA	CG4485	Cyp9b1	Cytochrome P450-9b1	4.79963	5.44339
1631637_a_at	CG11567-RA	CG11567	Cpr	Cytochrome P450 reductase	4.91128	4.36181
1632343_at	CG3017-RA	CG3017	Alas	Aminolevulinate synthase	5.06815	3.82417
1628052_at	CG10241-RA	CG10241	Cyp6a17	Cytochrome P450-6a17	5.19766	5.67461
1629061_s_at	CG32041-RB	CG32041	CG32041	---	5.82711	6.0127
1632021_at	CG10245-RA	CG10245	Cyp6a20	Cytochrome P450-6a20	6.3004	2.78907
1628758_at	CG1774-RA	CG1774	CG1774	---	6.35607	4.38868
1626324_at	CG9964-RA	CG9964	Cyp309a1	---	6.48442	3.56652
1635227_at	CG10160-RA	CG10160	ImpL3	Lactate dehydrogenase	7.37891	14.1559
1638182_at	CG5999-RA	CG5999	CG5999	---	7.49436	5.88693
1631533_at	CG10240-RA	CG10240	Cyp6a22	Cytochrome P450-6a22	7.81697	5.3845

## Sheet: dHIF-dependent Set1
dHIF-DEPENDENT SET1 ---- w1118 hypoxia vs. dHIF hypoxia
Probe Set ID	Transcript ID	CG	Gene Symbol	Gene Title	q-value(%)	Fold Change -- w1118 (H) vs. dHIF (H)
1639737_at	CG33254-RA	CG33254	---	---	0	-67.5962
1637055_s_at	AC006215	AC006215	---	---	0	-37.7877
AFFX-Dm-U46493-1_s_at	---	---	---		0.468121	-22.1863
1634197_at	CG11576-RA	CG11576	CG11576	---	0	-18.4906
1638882_at	CG7642-RA	CG7642	ry	rosy	0.569278	-18.043
1625173_s_at	CG11652-RA	CG11652	CG11652	DPH1	0	-16.8214
1626857_at	CG4408-RA	CG4408	CG4408	---	0.501796	-11.8952
1640448_x_at	AJ000387	AJ000387	---	---	0.72137	-9.74012
1627135_at	CG4608-RB	CG4608	bnl	branchless	0	-9.51292
1634076_at	CG12057-RA	CG12057	CG12057	---	0.389365	-8.52001
1630728_a_at	CG11205-RA	CG11205	phr /// CG18853	photorepair /// ---	0	-7.93189
1637758_at	CG7737-RA	CG7737	CG7737	Spermine Oxidase	0	-7.92914
1638797_a_at	CG31543-RC	CG31543	Hph	Fatiga -- HIF prolyl hydroxylase	0	-7.90492
1623241_s_at	CG30104-RB	CG30104	CG30104	---	0.468121	-6.92717
1637182_at	CG9503-RA	CG9503	CG9503	---	0	-6.85239
1636423_at	CG8012-RA	CG8012	CG8012	---	0.72137	-6.79182
1624497_at	CR31541-RA	CR31541	---	---	0	-6.43967
1641206_at	CG7951-RA	CG7951	sima	similar	0.259577	-6.26065
1634786_at	CG7106-RA	CG7106	lectin-28C	---	0	-6.00465
1624211_at	CG9005-RA	CG9005	CG9005	---	0.569278	-5.73396
1628705_at	CG31022-RA	CG31022	PH4EFB	prolyl-4-hydroxylase-alpha EFB	0	-5.61481
1636482_at	CG14005-RA	CG14005	CG14005	---	0	-5.33843
1624517_at	CG3132-RA	CG3132	Ect3	---	0.569278	-4.86404
1624732_at	CG17527-RA	CG17527	---	---	0.569278	-4.75109
1636736_s_at	CG31274-RA	CG31274	MESK4 /// CG31274	Misexpression suppressor of KSR 4 /// ---	0.468121	-4.66661
1639555_at	CG17724-RA	CG17724	CG17724	Sequoia	0	-4.66006
1632852_s_at	CG2718-RB	CG2718	Gs1	Glutamine synthetase 1	0	-4.6032
1632011_at	CG31447-RA	CG31447	MESK4 /// CG31274	Misexpression suppressor of KSR 4 /// ---	0.389365	-4.52554
1629753_at	CG3340-RA	CG3340	Kr	Kruppel	0.72137	-4.47424
1632203_at	CG31706-RA	CG31706	CG31706	---	0	-4.2592
1628428_at	CG12389-RA	CG12389	Fpps	Farnesyl pyrophosphate synthase	0	-4.24509
1635558_s_at	LD12453	LD12453	CG17724	---	0	-4.19276
1627228_at	CG15309-RA	CG15309	CG15309	---	0.501796	-4.07889
1623624_at	CG14869-RA	CG14869	CG14869	---	0.72137	-4.01782
1628387_s_at	CT32157	CT32157	CG30080	---	0.569278	-3.79744
1627525_a_at	CG1333-RA	CG1333	Ero1L	---	0	-3.7907
1636145_at	CG7219-RA	CG7219	CG7219	---	0.259577	-3.78422
1626844_at	CG5748-RA	CG5748	Hsf	Heat shock factor	0.501796	-3.53597
1627759_at	CG30080-RA	CG30080	CG30080	---	0.389365	-3.52461
1634547_at	CG32506-RA	CG32506	CG32506	---	0.72137	-3.41713
1636840_at	CG1435-RA	CG1435	CBP	sarcoplasmic calcium-binding protein	0.72137	-3.41508
1626980_at	CG5212-RA	CG5212	Pli	Pellino	0.501796	-3.38781
1635393_s_at	GM02640	GM02640	Eip75B	Ecdysone-induced protein 75B	0.501796	-3.26991
1640224_s_at	CG13796-RB	CG13796	CG13796	---	0.468121	-3.18963
1626547_at	HDC01229	HDC01229	---	---	0	-3.06813
1626984_at	CG1152-RA	CG1152	Gld	Glucose dehydrogenase	0.468121	-3.06596
1629788_at	CG33182-RA	CG33182	CG33182	---	0	-3.06303
1623827_a_at	CG8581-RB	CG8581	fra	frazzled	0.72137	-3.04283
1623944_at	CG12605-RB	CG12605	CG12605	---	0.259577	-2.99427
1634109_a_at	CG4608-RA	CG4608	bnl	branchless	0.259577	-2.93497
1637225_at	CG4608-RA	CG4608	bnl	branchless	0	-2.92757
1640167_s_at	Transposon.6	Transposon.6	CG12094 /// Tequila /// su(w<up>a</up>)	--- /// --- /// suppressor of white-apricot	0.468121	-2.91949
1639017_at	HDC06936	HDC06936	---	---	0.468121	-2.88569
1634296_s_at	CG17646-RB	CG17646	CG17646	---	0	-2.87178
1626695_at	CG9518-RA	CG9518	CG9518	---	0	-2.87125
1629738_at	CG14957-RA	CG14957	CG14957	---	0.389365	-2.85275
1635208_at	CG9934-RA	CG9934	CG9934	---	0.569278	-2.84272
1636301_s_at	CG14066-RB	CG14066	larp	La related protein	0	-2.83905
1641068_a_at	CG6134-RA	CG6134	spz	spatzle	0.72137	-2.82207
1627886_at	CG10967-RA	CG10967	---	---	0.72137	-2.82084
1636772_s_at	CG32694-RA	CG32694	CG32694	---	0.389365	-2.81449
1637936_at	CG32512-RA	CG32512	CG32512	---	0	-2.81209
1631169_at	S.C2R002210	S.C2R002210	---	---	0.569278	-2.74132
1635093_a_at	CG32369-RA	CG32369	CG32369	---	0.259577	-2.7344
1636268_at	CG10570-RA	CG10570	CG10570	---	0.569278	-2.70827
1632975_at	CG4398-RA	CG4398	CG4398	---	0.468121	-2.69062
1640781_a_at	CG8127-RC	CG8127	Eip75B	Ecdysone-induced protein 75B	0.389365	-2.68136
1631326_at	CG6416-RG	CG6416	CG6416	---	0.389365	-2.67591
1630348_a_at	CG5059-RA	CG5059	CG5059	---	0.259577	-2.6697
1638101_at	CG15528-RA	CG15528	CG15528	---	0.259577	-2.64275
1629479_a_at	CG10746-RB	CG10746	fok	fledgling of Klp38B	0	-2.63783
1623218_s_at	CG1070-RA	CG1070	Alhambra	Alhambra	0	-2.62279
1632695_at	CG18585-RA	CG18585	CG18585	---	0	-2.61259
1627460_at	CG18343-RA	CG18343	CG18343	---	0	-2.61187
1641722_at	CG3200-RA	CG3200	Reg-2	Rhythmically expressed gene 2	0.72137	-2.59133
1636758_s_at	CG11205-RA	CG11205	phr /// CG18853	photorepair /// ---	0	-2.57569
1631779_s_at	CG2841-RB	CG2841	ptr	proximal to raf	0.569278	-2.5608
1631006_a_at	CG10171-RA	CG10171	CG10171	---	0.468121	-2.55491
1624744_a_at	CG7867-RA	CG7867	nuf	nuclear fallout	0	-2.55225
1634828_at	CG7297-RA	CG7297	pgant8	polypeptide GalNAc transferase 8	0.569278	-2.5465
1626749_a_at	CG18135-RB	CG18135	CG18135 /// CG3808	--- /// ---	0	-2.53196
1627000_s_at	CG6231-RC	CG6231	CG6231	---	0.389365	-2.52006
1638504_s_at	CT38759	CT38759	---	---	0	-2.51994
1636970_at	CG9394-RA	CG9394	CG9394	---	0.389365	-2.49838
1635910_at	CG7331-RA	CG7331	CG7331	---	0.468121	-2.49156
1638301_at	CG8157-RA	CG8157	CG8157	---	0.569278	-2.47911
1641345_at	CG3808-RA	CG3808	CG3808 /// CG18135	--- /// ---	0.389365	-2.47768
1639101_at	CG9837-RA	CG9837	CG9837	---	0.569278	-2.45627
1631573_a_at	CG8804-RB	CG8804	wun	wunen	0.501796	-2.43396
1632106_at	CG9747-RA	CG9747	CG9747	---	0.259577	-2.43227
1628302_at	CG13748-RA	CG13748	CG13748	---	0.501796	-2.43204
1632063_s_at	CG11357-RA	CG11357	CG11357	---	0.501796	-2.41573
1635202_s_at	CG5640-RA	CG5640	CG5640	---	0.468121	-2.41306
1639544_at	CG8010-RA	CG8010	CG8010	---	0.259577	-2.40848
1640778_at	LP09838	LP09838	---	---	0	-2.39813
1628632_at	CG12358-RA	CG12358	Paip2	polyA-binding protein interacting protein 2	0.468121	-2.39261
1623486_at	CG7900-RA	CG7900	CG7900	---	0	-2.35532
1625477_a_at	CG4797-RB	CG4797	CG4797	---	0.569278	-2.3518
1626384_at	CG12182-RA	CG12182	CG12182	---	0.259577	-2.30728
1640515_s_at	CG8532-RB	CG8532	lqf	liquid facets	0.259577	-2.30603
1632734_s_at	CG7088-RB	CG7088	bnb	bangles and beads	0	-2.28895
1635266_at	CG12023-RB	CG12023	---	---	0.569278	-2.28507
1633391_at	CG8913-RA	CG8913	CG8913	---	0	-2.27696
1623199_a_at	CG32352-RB	CG32352	CG32352	---	0.72137	-2.27527
1630993_at	CG31414-RA	CG31414	CG31414	---	0.501796	-2.26046
1636742_at	CG30418-RA	CG30418	nord	nord	0.468121	-2.24722
1638862_at	CG15553-RA	CG15553	CG15553	---	0.259577	-2.24551
1632212_at	CG14401-RA	CG14401	CG14401	---	0.501796	-2.24487
1625594_s_at	CG15862-RA	CG15862	Pka-R2	cAMP-dependent protein kinase R2	0.389365	-2.23094
1629887_at	CG8180-RA	CG8180	CG8180	---	0.468121	-2.22122
1632119_s_at	CG8024-RC	CG8024	Rab-RP1	Rab-related protein 1	0.501796	-2.21597
1627668_s_at	CG32527-RC	CG32527	CG32527	---	0	-2.20822
1639157_at	CG6765-RA	CG6765	CG6765 /// CG6745	--- /// ---	0.389365	-2.19795
1635678_at	CG11299-RA	CG11299	CG11299	---	0.72137	-2.19622
1630229_at	CG9815-RA	CG9815	CG9815	---	0.468121	-2.18993
1637191_at	CG3433-RA	CG3433	Coprox	Coproporphyrinogen oxidase	0	-2.16127
1629324_at	CG6870-RA	CG6870	CG6870	---	0.389365	-2.15331
1638345_at	CG9559-RA	CG9559	fog	folded gastrulation	0.501796	-2.13964
1641681_s_at	CG5288-RA	CG5288	CG5288	---	0.468121	-2.1333
1629233_s_at	CG16708-RA	CG16708	CG16708	---	0.468121	-2.13275
1627821_s_at	CG2381-RB	CG2381	Syt7	---	0.259577	-2.12787
1626442_at	CG7224-RA	CG7224	CG7224	---	0	-2.123
1636856_at	CG13221-RA	CG13221	Vhl	von Hippel-Lindau	0	-2.12184
1633471_at	CG11765-RA	CG11765	Prx2540-2 /// Prx2540-1 /// CG12896	Peroxiredoxin 2540 /// Peroxiredoxin 2540 /// ---	0.501796	-2.0918
1634325_a_at	CG15669-RD	CG15669	MESK2	Misexpression suppressor of KSR 2	0.259577	-2.0905
1635409_at	CG8975-RA	CG8975	RnrS	Ribonucleoside diphosphate reductase small subunit	0.389365	-2.08565
1635791_at	CG11470-RA	CG11470	CG11470	---	0	-2.08256
1628696_at	CG12643-RA	CG12643	CG12643	---	0.501796	-2.06875
1634306_at	CG5658-RA	CG5658	Klp98A	Kinesin-like protein at 98A	0.259577	-2.05522
1628821_at	CG17027-RA	CG17027	CG17027	---	0	-2.04255
1634978_at	CG13117-RA	CG13117	CG13117	---	0.468121	-2.04126
1629385_s_at	CG32912-RA	CG32912	CG32912	---	0	-2.0366
1626518_at	LD12453	LD12453	CG17724	---	0.389365	-2.02424
1641450_s_at	X14037	X14037	---	---	0.569278	-2.0201
1624618_at	CG3870-RA	CG3870	chrw	chrowded	0.468121	-2.00868
1639306_s_at	CG17090-RB	CG17090	CG17090	---	0.389365	-2.00792
1634188_a_at	CG3234-RA	CG3234	tim	timeless	0.72137	-1.99698
1623164_a_at	CG8127-RB	CG8127	Eip75B	Ecdysone-induced protein 75B	0.72137	-1.99564
1635258_s_at	AF364550	AF364550	---	---	0.569278	-1.98801
1636101_a_at	CG31729-RB	CG31729	CG31729	---	0.389365	-1.97307
1630025_at	CG2865-RA	CG2865	CG2865	---	0.389365	-1.96645
1635919_at	CG13255-RA	CG13255	CG13255	---	0.468121	-1.94251
1627204_at	CG4749-RA	CG4749	CG4749	---	0	-1.93935
1635336_at	CG7554-RA	CG7554	comm2	---	0.569278	-1.9371
1622896_at	CG13848-RA	CG13848	CG13848	---	0.501796	-1.93413
1629886_s_at	CG10033-RA	CG10033	for	foraging	0.501796	-1.93378
1628859_at	CG18102-RC	CG18102	shi	shibire	0.259577	-1.93236
1630524_at	LP09564	LP09564	---	---	0.72137	-1.93179
1630447_at	CG3078-RA	CG3078	CG3078	---	0.569278	-1.9195
1625227_at	CG30456-RA	CG30456	CG30456	---	0.501796	-1.91734
1632072_at	S.C2L001103	S.C2L001103	---	---	0.259577	-1.91478
1626438_at	S.CX001274	S.CX001274	nod	no distributive disjunction	0.468121	-1.91246
1640962_s_at	CG4091-RA	CG4091	CG4091	---	0.569278	-1.89993
1631327_at	CG10145-RA	CG10145	mspo	M-spondin	0.259577	-1.89193
1627719_at	CG2679-RA	CG2679	gol	goliath	0.72137	-1.88531
1627651_a_at	CG5248-RD	CG5248	loco	locomotion defects	0	-1.88361
1624756_at	CG5009-RA	CG5009	CG5009	---	0	-1.87986
1640429_a_at	CG6145-RA	CG6145	CG6145	---	0	-1.87727
1626028_at	CG4783-RA	CG4783	CG4783	---	0	-1.87388
1623807_a_at	CG13777-RA	CG13777	milt	milt	0.468121	-1.86842
1641365_s_at	SD27140	SD27140	---	---	0.389365	-1.86423
1637306_at	CG31720-RB	CG31720	CG31720	---	0.468121	-1.86195
1627666_at	CG10979-RA	CG10979	CG10979	---	0.468121	-1.85472
1639099_at	CG32100-RA	CG32100	CG32100	---	0.569278	-1.84293
1626090_at	CG3973-RA	CG3973	CG3973	---	0.259577	-1.8393
1626856_at	CG12560-RA	CG12560	CG12560	---	0.72137	-1.83753
1623039_at	CG3409-RA	CG3409	CG3409	---	0	-1.82905
1637962_at	CG10076-RD	CG10076	spir	spire	0.569278	-1.81274
1634628_at	CG30392-RA	CG30392	CG30392	---	0.569278	-1.8068
AFFX-PheX-5_at	---	---	---		0.468121	-1.80618
1626191_at	CG10600-RA	CG10600	CG10600	---	0	-1.80605
1641589_s_at	CG11648-RC	CG11648	Abd-B	Abdominal B	0.569278	-1.8048
1640417_a_at	CG2049-RB	CG2049	---	---	0.259577	-1.80381
1639913_at	CG7503-RA	CG7503	Con	Connectin	0.501796	-1.80175
1624326_at	CG9414-RA	CG9414	Rep4	---	0.72137	-1.79391
1637322_at	CG31349-RE	CG31349	pyd	polychaetoid	0.569278	-1.79329
AFFX-ThrX-M_at	---	---	---		0	-1.78998
1632548_a_at	CG11100-RB	CG11100	Mes2	---	0.569278	-1.7893
1623605_a_at	CG4427-RA	CG4427	cabut	---	0.468121	-1.78897
1632465_s_at	CG6424-RA	CG6424	CG6424	---	0.468121	-1.78145
1625775_a_at	CG3954-RA	CG3954	csw	corkscrew	0.468121	-1.78033
1631412_at	CG10695-RA	CG10695	Pat1	---	0.569278	-1.77361
1634131_s_at	CG13316-RC	CG13316	Mnt	---	0.72137	-1.76721
AFFX-r2-Bs-dap-3_at	---	---	---		0.501796	-1.7665
1635998_at	CG3672-RA	CG3672	CG3672	---	0.259577	-1.76045
1632485_a_at	CG10637-RA	CG10637	Nak	Numb-associated kinase	0.389365	-1.75495
1627802_s_at	CG5407-RA	CG5407	Sur-8	---	0.501796	-1.75184
1632790_at	CG7863-RA	CG7863	dream	---	0.468121	-1.7518
1629227_at	CG5055-RA	CG5055	baz	bazooka	0	-1.74443
1633651_at	CG14734-RA	CG14734	Tk	Tachykinin	0	-1.73144
1634784_at	CG14513-RA	CG14513	yem	yemanuclein	0.468121	-1.73112
1641422_at	CG9995-RA	CG9995	huntingtin	---	0.468121	-1.73023
1625651_at	CG18317-RA	CG18317	CG18317	---	0	-1.7288
1630765_at	CG15547-RA	CG15547	CG15547 /// Sap-r	--- /// Saposin-related	0.569278	-1.70939
1639253_at	CG11242-RA	CG11242	CG11242	---	0.259577	-1.70711
1641445_s_at	CG7192-RA	CG7192	CG7192	---	0.468121	-1.70619
1622894_at	CG15120-RA	CG15120	CG15120	---	0.389365	-1.69306
1639710_at	CR_tc_GM04921	CR_tc_GM04921	---	---	0.389365	-1.69137
1633010_s_at	CG30382-RA	CG30382	Pros6 /// CG30382	Proteasome 6 subunit /// ---	0.569278	-1.68773
1640554_at	CG32491-RD	CG32491	---	---	0.259577	-1.68773
1637602_at	CG3810-RC	CG3810	CG3810	---	0.468121	-1.68576
1638940_at	CG4937-RA	CG4937	RhoGAP15B	---	0.468121	-1.68442
1624380_at	CG1359-RA	CG1359	CG1359	---	0	-1.68396
1637620_s_at	CG9186-RB	CG9186	CG9186	---	0.259577	-1.6815
1628492_at	CG18315-RA	CG18315	Aprt	Adenine phosphoribosyltransferase	0.468121	-1.68061
1631399_a_at	CG15771-RA	CG15771	CG15771	---	0.501796	-1.67713
1627101_at	CG7590-RA	CG7590	scyl	scylla	0.72137	-1.67623
1634562_s_at	CG13503-RB	CG13503	CG13503	---	0.468121	-1.67357
1641496_a_at	CG5896-RA	CG5896	CG5896	---	0.501796	-1.67159
1628662_at	CG13531-RB	CG13531	CG13531	---	0.468121	-1.67095
1637791_at	CG31922-RA	CG31922	CG31922	---	0	-1.67042
1635248_at	CG17144-RA	CG17144	CG17144	---	0	-1.66977
1635591_at	CG6449-RA	CG6449	ninA	ninjurin A	0.389365	-1.66921
1637826_at	CG10623-RA	CG10623	CG10623	---	0.389365	-1.66804
1633462_at	CG31365-RA	CG31365	CG31365	---	0.259577	-1.66402
1624153_at	CG2803-RA	CG2803	Tina-1	Troponin C-akin-1	0.569278	-1.66377
AFFX-DapX-3_at	---	---	---		0.501796	-1.6563
1623043_s_at	CG7852-RA	CG7852	CG7852	---	0.259577	-1.6518
1634574_a_at	CG18255-RA	CG18255	Strn-Mlck	Stretchin-Mlck	0.569278	-1.64908
1635819_at	CG1921-RC	CG1921	sty	sprouty	0	-1.64748
1627564_s_at	CG8954-RA	CG8954	Smg5	---	0.468121	-1.64392
1630711_at	CG11175-RA	CG11175	CG11175	---	0.468121	-1.64021
1628458_at	CG13777-RC	CG13777	milt	milt	0.468121	-1.63894
1640932_s_at	CG32626-RA	CG32626	CG32626	---	0	-1.63245
1626624_s_at	CG31794-RC	CG31794	Pax	Paxillin	0.501796	-1.62526
1625840_at	CG12001-RA	CG12001	CG12001	---	0.72137	-1.62486
1631045_a_at	CG3571-RA	CG3571	CG3571	---	0.259577	-1.62286
1640774_a_at	CG11711-RC	CG11711	Mob1	---	0.569278	-1.62024
1624907_at	CG10106-RA	CG10106	Tsp42Ee	Tetraspanin 42Ee	0.259577	-1.61998
1624839_at	CG6494-RA	CG6494	h	hairy	0.468121	-1.61493
1636787_s_at	CG12284-RB	CG12284	th	thread	0.468121	-1.61471
1627054_at	CG3479-RA	CG3479	osp	outspread	0.259577	-1.61343
1633046_at	CG7239-RA	CG7239	CG7239	---	0.569278	-1.61334
1640400_at	CG5773-RA	CG5773	CG5773	---	0.259577	-1.61221
1631628_s_at	CG11765-RA	CG11765	Prx2540-1 /// CG12896 /// Prx2540-2	Peroxiredoxin 2540 /// --- /// Peroxiredoxin 2540	0.569278	-1.6028
1640979_at	CG1681-RA	CG1681	CG1681	---	0.259577	-1.59456
1639414_at	CG7093-RA	CG7093	CG7093	---	0.468121	-1.59286
1628469_a_at	CG32529-RA	CG32529	CG32529	---	0.468121	-1.59272
1637705_at	CG3114-RB	CG3114	ewg	erect wing	0	-1.59102
1626766_s_at	CG16987-RB	CG16987	Alp23B	Activin Like Protein at 23B	0.389365	-1.58484
1636869_at	LD07701	LD07701	---	---	0.259577	-1.58305
1633573_a_at	CG4241-RA	CG4241	---	---	0.468121	-1.58258
1630558_a_at	CG15069-RA	CG15069	Rgk2	---	0.569278	-1.58234
1628980_s_at	CG6707-RA	CG6707	CG6707	---	0.501796	-1.56861
AFFX-r2-Bs-thr-3_s_at	---	---	---		0.259577	-1.56859
1633563_at	CG1637-RB	CG1637	CG1637	---	0.72137	-1.56817
1636265_s_at	CG8049-RB	CG8049	Btk29A	Btk family kinase at 29A	0.468121	-1.56261
1629017_s_at	CT34234	CT34234	yem	yemanuclein	0.569278	-1.56038
1632471_at	CG12155-RA	CG12155	CG12155	---	0.468121	-1.55992
1634962_s_at	CG9325-RB	CG9325	hts	hu li tai shao	0.501796	-1.55696
1637148_at	CG13366-RA	CG13366	CG13366	---	0.72137	-1.55634
1640240_s_at	CG4165-RD	CG4165	CG4165	---	0.501796	-1.5541
1625321_a_at	CG7549-RA	CG7549	CG7549	---	0.259577	-1.55282
1633905_at	CG12740-RC	CG12740	RpL28	Ribosomal protein L28	0.501796	-1.55094
1630999_at	CG7724-RA	CG7724	CG7724	---	0.72137	-1.54787
1631591_at	CG31935-RA	CG31935	CG31935	---	0.389365	-1.54509
1628791_at	CG13933-RA	CG13933	CG13933	---	0.259577	-1.54213
1639025_at	CG2304-RB	CG2304	Trc8	---	0.259577	-1.53852
1623343_at	CG4049-RA	CG4049	CG4049	---	0.569278	-1.53398
1635527_at	CG5039-RA	CG5039	CG5039	---	0.72137	-1.53397
1630372_s_at	GM09668	GM09668	---	---	0.389365	-1.53321
1632145_a_at	CG31720-RA	CG31720	CG31720	---	0.501796	-1.52661
1637257_at	CG9009-RA	CG9009	CG9009	---	0.259577	-1.52583
1638782_at	CG8195-RA	CG8195	CG8195	---	0.389365	-1.52253
1639959_at	CG32415-RA	CG32415	CG32415	---	0.389365	-1.52176
1639318_at	CG32217-RA	CG32217	---	---	0.501796	-1.51194
1624795_at	CG1105-RA	CG1105	CG1105	---	0.501796	-1.50957
1633299_at	CG1689-RA	CG1689	lz	lozenge	0.389365	-1.50897
1637174_s_at	CG33008-RA	CG33008	CG33008	---	0.72137	-1.50688
1624244_at	CG10539-RA	CG10539	S6k	RPS6-p70-protein kinase	0.501796	-1.50559
1638511_at	CG9735-RB	CG9735	Aats-trp	Tryptophanyl-tRNA synthetase	0.389365	-1.50466
1640549_at	CG2827-RA	CG2827	Tal	---	0.418304	1.50058
1631313_at	CG2846-RA	CG2846	CG2846	---	0.418304	1.50208
1640527_at	CG9378-RB	CG9378	Rlc1	---	0	1.50436
1638975_at	CG13876-RA	CG13876	CG13876	---	0.418304	1.50436
1637799_at	CG3593-RA	CG3593	r-l	rudimentary-like	0.569278	1.50456
1628757_at	CG1086-RA	CG1086	Glut1	Glucose transporter 1	0.221301	1.50594
1634641_a_at	CG2140-RB	CG2140	Cyt-b5 /// CG2137	--- /// ---	0.221301	1.50678
1636674_at	CG11407-RA	CG11407	CG11407	---	0	1.50713
1638547_s_at	CG7955-RA	CG7955	CG7955 /// CG33230	--- /// ---	0.569278	1.50756
1623733_at	CG3460-RA	CG3460	Nmd3	Nonsense-mediated mRNA 3	0.221301	1.5076
1632149_at	CG17930-RA	CG17930	CG17930	---	0.221301	1.50791
1641579_at	CG7354-RA	CG7354	mRpS26	mitochondrial ribosomal protein S26	0	1.50815
1634582_at	CG32736-RA	CG32736	CG32736	---	0	1.50905
1629614_at	CG31549-RA	CG31549	CG31549	---	0.221301	1.51012
1625046_at	CG10648-RA	CG10648	CG10648	---	0.341803	1.51547
1629358_s_at	CG9496-RB	CG9496	Tsp29Fb	Tetraspanin 29Fb	0	1.51557
1640650_at	CG6342-RA	CG6342	Irp-1B	Iron regulatory protein 1B	0.341803	1.51761
1623926_at	CG11604-RA	CG11604	CG11604	---	0.418304	1.51774
1625352_s_at	CG4016-RB	CG4016	Spt-I	Serine palmitoyltransferase subunit I	0.501796	1.51899
1638007_at	CG1542-RA	CG1542	CG1542	---	0	1.52101
1626652_at	CG10667-RA	CG10667	Orc1	Origin recognition complex subunit 1	0.341803	1.52129
1631087_a_at	CG9809-RA	CG9809	CG9809	---	0.569278	1.522
1640143_at	CG10463-RA	CG10463	CG10463	---	0.221301	1.52211
1640845_at	CG10581-RA	CG10581	CG10581	---	0	1.52247
1641412_at	CG31809-RA	CG31809	CG31809 /// CG31810	--- /// ---	0.569278	1.52528
1624937_at	CG12288-RA	CG12288	CG12288	---	0.341803	1.5282
1635649_at	CG8038-RA	CG8038	CG8038	---	0	1.52997
1628389_at	CG4225-RA	CG4225	CG4225	---	0	1.53066
1625943_at	CG15697-RA	CG15697	RpS30	Ribosomal protein S30	0	1.53186
1625839_at	CG3267-RA	CG3267	CG3267	---	0.341803	1.53311
1637403_at	CG7953-RA	CG7953	CG7953	---	0	1.53593
1633503_at	CG12171-RA	CG12171	CG12171	---	0.569278	1.53656
1631205_a_at	CG6084-RA	CG6084	CG6084	---	0.418304	1.53678
1626579_at	CG3040-RA	CG3040	CG3040	---	0.418304	1.53732
1625565_at	CG13645-RB	CG13645	CG13645	---	0.221301	1.53869
1626368_at	CG4162-RA	CG4162	lace	lace	0	1.53908
1636845_at	CG8885-RA	CG8885	CG8885	---	0.221301	1.54218
1640977_at	CG12264-RA	CG12264	CG12264	---	0.341803	1.54353
1637926_s_at	CG14084-RA	CG14084	CG14084	---	0.221301	1.54588
1633305_at	CG18111-RA	CG18111	Obp99a	Odorant-binding protein 99a	0.221301	1.54759
AFFX-BioB-5_at	---	---	---		0.341803	1.54803
1627220_at	CG3944-RA	CG3944	ND23	NADH:ubiquinone reductase 23kD subunit precursor	0.501796	1.54822
1640810_at	CG13810-RA	CG13810	CG13810	---	0.501796	1.54884
1628027_a_at	CG7070-RB	CG7070	PyK	Pyruvate kinase	0.418304	1.54958
AFFX-Dros-GAPDH_M_at	---	---	---		0.501796	1.55162
1630950_at	CG10206-RA	CG10206	nop5	---	0	1.55332
1639736_at	CG8326-RA	CG8326	CG8326	---	0.341803	1.55366
1624345_a_at	CG13849-RA	CG13849	Nop56	---	0	1.55574
1626045_at	CG31318-RA	CG31318	Ada2A /// Rpb4	--- /// ---	0	1.55666
1630941_s_at	CG16944-RA	CG16944	sesB /// Ant2	stress-sensitive B /// Adenine nucleotide translocase 2	0.501796	1.55748
1638637_at	S.C3L002039	S.C3L002039	---	---	0.418304	1.55926
1633284_at	CG17611-RA	CG17611	eIF6	---	0	1.56001
1632566_at	CG11318-RA	CG11318	CG11318	---	0	1.56016
1625480_at	CG10671-RA	CG10671	CG10671	---	0	1.56045
1627773_a_at	CG15102-RA	CG15102	Jheh2	Juvenile hormone epoxide hydrolase 2	0.341803	1.56352
1623715_at	CG4567-RA	CG4567	CG4567	---	0	1.56479
1628625_at	CG12926-RA	CG12926	CG12926	---	0.341803	1.56534
1633706_at	CG7714-RA	CG7714	CG7714	---	0.341803	1.5658
1628521_at	CG8890-RA	CG8890	Gmd	GDP-mannose 4,6-dehydratase	0.341803	1.56836
1631149_s_at	CG10922-RB	CG10922	La	La autoantigen-like	0	1.56954
1626489_s_at	CG7433-RB	CG7433	CG7433	---	0	1.56983
1638113_at	CG8536-RA	CG8536	4GalTA	---	0.501796	1.56985
1639024_at	CG9630-RA	CG9630	CG9630	---	0	1.57064
1631073_at	CG10997-RA	CG10997	l(1)G0053	---	0	1.57066
AFFX-r2-Ec-bioB-M_at	---	---	---		0.341803	1.57356
1635313_at	CG10405-RA	CG10405	CG10405	---	0	1.57485
1635448_at	CG5395-RA	CG5395	nmd	no mitochondrial derivative	0	1.57617
1626552_at	CG3568-RA	CG3568	CG3568	---	0	1.57683
1634185_at	CG32053-RA	CG32053	CG32053	---	0.569278	1.57894
AFFX-r2-Ec-bioC-3_at	---	---	---		0.221301	1.5792
1629242_x_at	U14101	U14101	---	---	0.341803	1.57969
1635215_at	CG2059-RA	CG2059	CG2059	---	0.221301	1.58052
1630701_at	CG10778-RA	CG10778	CG10778	---	0.418304	1.58262
1631925_at	CG10181-RA	CG10181	Mdr65	Multiple drug resistance 65	0.72137	1.58321
1627109_at	CG8542-RA	CG8542	Hsc70-5	Heat shock protein cognate 5	0	1.58387
1634950_at	CG12785-RA	CG12785	CG12785	---	0.501796	1.58495
AFFX-BioC-3_at	---	---	---		0.341803	1.58622
1640075_a_at	CG3424-RA	CG3424	CG3424	---	0.418304	1.58972
1636547_at	CR_tc_HL03538	CR_tc_HL03538	---	---	0.221301	1.59014
1627830_at	CG1058-RA	CG1058	rpk	ripped pocket	0.501796	1.59077
1632180_at	CG7791-RA	CG7791	CG7791	---	0	1.59105
1629715_at	CG7891-RA	CG7891	CG7891	---	0.341803	1.59259
1634528_at	CG8412-RA	CG8412	CG8412	---	0	1.59328
1637166_at	CG5313-RA	CG5313	RfC3	---	0.221301	1.59526
1634940_at	CG3943-RA	CG3943	kraken	kraken	0.569278	1.59742
1640632_at	CG3283-RA	CG3283	SdhB	Succinate dehydrogenase B	0.341803	1.59811
1634541_a_at	CG3271-RB	CG3271	CG3271	---	0	1.59905
1634232_at	CG10603-RA	CG10603	mRpL13 /// CG10602	mitochondrial ribosomal protein L13 /// ---	0	1.59906
1627080_at	CG17752-RA	CG17752	CG17752	---	0.341803	1.60077
1624113_at	CG7845-RA	CG7845	CG7845	---	0.341803	1.60129
1635025_a_at	CG4094-RA	CG4094	CG4095	---	0.418304	1.60208
1625967_s_at	CG16765-RA	CG16765	l(3)10615	---	0.418304	1.60657
AFFX-BioB-M_at	---	HDC09608 /FEA=HDP /SEG=chr3L:-11366719,11367688	---		0.418304	1.60664
1639328_at	CG2453-RA	CG2453	CG2453	---	0.418304	1.60739
1638456_at	CG8531-RA	CG8531	CG8531	---	0	1.60774
1637376_at	CG30108-RA	CG30108	CG30108	---	0	1.60793
1635537_at	CG9383-RA	CG9383	asf1	anti-silencing factor 1	0.418304	1.60829
1630324_at	CG7989-RA	CG7989	---	---	0.341803	1.60854
1632676_s_at	CG11897-RA	CG11897	CG11897	---	0	1.60919
1627518_at	CG10219-RA	CG10219	CG10219	---	0.569278	1.61231
1641582_at	CG18635-RA	CG18635	CG18635	---	0.418304	1.6128
AFFX-r2-Ec-bioC-5_at	---	---	---		0	1.61435
1631106_s_at	CG11471-RC	CG11471	Aats-ile	Isoleucyl-tRNA synthetase	0	1.61644
1630438_at	CG32409-RA	CG32409	CG32409	---	0.341803	1.61734
AFFX-r2-Ec-bioB-3_at	---	---	---		0.341803	1.61818
1633446_s_at	CG6981-RB	CG6981	CG6981	---	0	1.6184
1624180_at	CG2222-RA	CG2222	CG2222	---	0	1.61848
1628751_at	CG8728-RA	CG8728	CG8728	---	0	1.61996
AFFX-BioC-5_at	---	---	---		0	1.62138
1631834_at	CG31098-RA	CG31098	CG31098	---	0.569278	1.62271
1624321_at	CG8556-RA	CG8556	Rac2	glass multimer reporter construct of Nolan	0	1.62486
1638298_at	CG7348-RA	CG7348	CG7348	---	0.501796	1.62499
1624439_at	CG4169-RA	CG4169	CG4169	---	0.72137	1.62757
1636548_at	CG3612-RA	CG3612	blw	bellwether	0.569278	1.62911
1628325_at	CG32179-RA	CG32179	Krn /// CG32177	Keren /// ---	0	1.63087
1639937_at	CG5818-RA	CG5818	mRpL4	mitochondrial ribosomal protein L4	0	1.63255
1633862_at	CG12934-RA	CG12934	CG12934	---	0.418304	1.63339
AFFX-BioB-3_at	---	---	---		0.341803	1.63888
1627314_s_at	CG5202-RA	CG5202	escl /// CG31864	--- /// ---	0.501796	1.63964
1626460_at	CG2658-RA	CG2658	CG2658	---	0.418304	1.63978
1626953_at	CG3006-RA	CG3006	Fmo-1	---	0.569278	1.64276
1629342_s_at	CG1746-RA	CG1746	CG1746	---	0.418304	1.64439
1633566_at	CG7694-RA	CG7694	CG7694 /// fray	--- /// frayed	0	1.64661
1629055_a_at	CG4233-RA	CG4233	---	---	0.418304	1.64735
1627173_at	CG4040-RA	CG4040	CG4040	---	0.341803	1.64822
1626729_at	CG3803-RA	CG3803	CG3803	---	0	1.65092
1623489_at	CG11091-RA	CG11091	sphinx /// CG13587	--- /// ---	0	1.65235
1629765_at	CG7715-RA	CG7715	CG7715	---	0.341803	1.65279
1633844_at	CG31469-RA	CG31469	CG31469	---	0.501796	1.65497
1640963_at	SD04373	SD04373	CG32594	---	0	1.65553
1624193_s_at	CG3983-RB	CG3983	CG3983	---	0.418304	1.6561
1627927_at	CG8443-RA	CG8443	CG8443	---	0.221301	1.65631
1627183_at	CG14906-RA	CG14906	CG14906	---	0.221301	1.66047
1637547_at	CG8199-RA	CG8199	CG8199	---	0.341803	1.66127
1625253_at	CG4909-RA	CG4909	POSH	Plenty of SH3s	0	1.66203
1632654_at	CG10685-RA	CG10685	CG10685	---	0.341803	1.66477
1623398_at	CG4830-RA	CG4830	CG4830	---	0.418304	1.66715
1639676_at	CG15173-RA	CG15173	CG15173	---	0	1.66739
1634383_a_at	CG12317-RA	CG12317	JhI-21	---	0.341803	1.66817
1625745_at	CG31643-RA	CG31643	CG31643	---	0.341803	1.66873
1623342_at	CG8369-RA	CG8369	CG8369	---	0	1.67012
1635253_a_at	CG7010-RA	CG7010	---	---	0.221301	1.6733
1623428_at	CG14933-RA	CG14933	CG14933	---	0	1.67365
1639180_at	CG12505-RA	CG12505	CG12505	---	0	1.67369
1636073_at	CG32344-RA	CG32344	CG32344	---	0	1.67516
1633218_a_at	CG4347-RC	CG4347	UGP	---	0.418304	1.6772
1629042_at	CG15674-RA	CG15674	CG15674	---	0.221301	1.67813
1627936_s_at	Transposon.59	Transposon.59	---	---	0.569278	1.67862
1630750_at	CG5323-RA	CG5323	CG5323 /// CG5327	--- /// ---	0	1.68
1622947_s_at	CG6647-RA	CG6647	porin	porin	0	1.68012
1635375_at	CG5630-RA	CG5630	CG5630	---	0	1.6813
1633690_at	CG8323-RA	CG8323	CG8323	---	0.221301	1.68539
1637298_at	CG5567-RA	CG5567	CG5567	---	0	1.6859
1640146_at	CG33116-RA	CG33116	CG33116	---	0	1.68631
1623588_at	CG6050-RA	CG6050	EfTuM	Elongation factor Tu mitochondrial	0	1.6866
1640185_at	CG2076-RA	CG2076	CG2076	---	0.569278	1.68665
1638642_at	CG17259-RA	CG17259	CG17259	---	0.341803	1.68867
1631822_at	CG1925-RA	CG1925	mus205	mutagen-sensitive 205	0	1.68923
1631792_at	CG7060-RA	CG7060	CG13672 /// CG33274 /// CG13673	--- /// --- /// ---	0.501796	1.69103
1640827_at	CG15422-RA	CG15422	CG15422	---	0.418304	1.69506
1627945_at	CG4205-RA	CG4205	Fdxh	Ferredoxin	0	1.69778
1626949_at	CG11158-RA	CG11158	CG11158	---	0.341803	1.69796
AFFX-r2-Ec-bioB-5_at	---	---	---		0	1.69831
1632076_a_at	CG6933-RA	CG6933	CG6933	---	0.418304	1.69855
1633487_at	CG30109-RA	CG30109	CG30109	---	0	1.69884
1632963_at	CG4963-RA	CG4963	CG4963	---	0	1.69913
1632625_a_at	CG8960-RA	CG8960	CG8960	---	0.501796	1.70071
1630584_at	CG10657-RA	CG10657	CG10657	---	0	1.70748
1627574_at	CG4623-RA	CG4623	CG4623	---	0.501796	1.70749
1630983_s_at	CT34089	CT34089	CG32736	---	0	1.70756
1638259_s_at	CG4062-RB	CG4062	Aats-val	Valyl-tRNA synthetase	0	1.70839
1639268_at	CG13324-RA	CG13324	CG13324	---	0.418304	1.70923
1636813_s_at	CG3731-RA	CG3731	CG3731	---	0	1.71141
1629790_at	CG11267-RA	CG11267	CG11267	---	0	1.71245
1641298_at	CG10535-RA	CG10535	CG10535	---	0	1.71637
1633222_at	CG6073-RA	CG6073	CG6073	---	0	1.72308
1639054_s_at	X59837	X59837	---	---	0	1.72342
1625902_at	CG11655-RA	CG11655	CG11655	---	0.418304	1.72412
1637887_at	CG1703-RA	CG1703	CG1703	---	0	1.72428
1632331_at	CG5528-RA	CG5528	Toll-9	---	0.418304	1.72478
1637439_at	CG14709-RA	CG14709	CG14709	---	0.341803	1.72479
1624466_a_at	CG15117-RA	CG15117	CG15117	---	0	1.72745
1633039_at	CG5646-RA	CG5646	CG5646	---	0.72137	1.73295
1625153_at	CG33105-RA	CG33105	CG33105	---	0.72137	1.73333
1640230_at	HDC05827	HDC05827	---	---	0	1.73378
1639478_at	CG5096-RA	CG5096	CG5096 /// CG5091	--- /// ---	0.418304	1.7355
1633025_at	CG4627-RA	CG4627	CG4627	---	0	1.73676
1634913_s_at	CG7228-RA	CG7228	CG7228	---	0	1.73876
1627188_at	CG6578-RA	CG6578	---	---	0.341803	1.73971
1625878_at	CG8431-RA	CG8431	---	---	0	1.74104
1625195_s_at	X59545	X59545	shn	schnurri	0.418304	1.74566
1640454_at	CG17273-RA	CG17273	CG17273	---	0.501796	1.74568
1630335_s_at	CG7084-RB	CG7084	CG7084	---	0.221301	1.74609
1639553_at	CG9987-RA	CG9987	CG9987	---	0	1.74767
1640984_s_at	CG5353-RB	CG5353	Aats-thr	Threonyl-tRNA synthetase	0	1.74795
1628355_at	CG32379-RA	CG32379	CG32379	---	0.501796	1.75097
1635764_at	CG14696-RA	CG14696	CG14696	---	0.221301	1.75192
1624379_s_at	HDC20468	HDC20468	---	---	0.72137	1.75255
1630964_at	CG15211-RA	CG15211	CG15211	---	0.341803	1.75646
1640857_at	CG10208-RA	CG10208	CG10208	---	0.341803	1.75953
1638009_s_at	CG9399-RB	CG9399	CG9399	---	0.501796	1.75995
1632263_at	CG1381-RA	CG1381	CG1381	---	0	1.76056
1627532_at	CG31237-RA	CG31237	Rpb4	---	0	1.76145
1627227_at	CG1721-RA	CG1721	Pglym78	Phosphoglyceromutase	0	1.76886
1639671_at	CG12919-RA	CG12919	egr	eiger	0.72137	1.76993
1638448_at	CG13211-RB	CG13211	CG13211	---	0	1.77034
1623928_at	CG5910-RA	CG5910	CG5910	---	0.72137	1.77184
1638216_at	CG13623-RA	CG13623	CG13623	---	0	1.77284
1623193_at	CG33123-RA	CG33123	CG33123	---	0	1.77412
1641326_at	CG30118-RA	CG30118	CG30118	---	0.72137	1.77463
1640257_at	CG9858-RA	CG9858	clt	cricklet	0.501796	1.77558
1625052_at	CG5955-RA	CG5955	CG5955	---	0.501796	1.7779
1629904_at	CG14307-RD	CG14307	fru	fruitless	0.341803	1.78274
1630699_at	CG1762-RA	CG1762	Int-&ngr;	<up>&ngr;</up> integrin	0.72137	1.78372
1633956_s_at	CG7995-RC	CG7995	CG7995	---	0	1.78491
1630503_at	CG6045-RA	CG6045	CG6045	---	0	1.78892
1627111_at	CG5258-RA	CG5258	NHP2	---	0	1.79077
1639644_at	CG13391-RA	CG13391	Aats-ala	Alanyl-tRNA synthetase	0	1.79203
1629565_s_at	CG30160-RA	CG30160	Tsp42Eb /// CG30160	Tetraspanin 42Eb /// ---	0.569278	1.79203
1630013_s_at	CG5025-RB	CG5025	Sps2	Selenophosphate synthetase 2	0.221301	1.79232
1631094_s_at	CG9339-RG	CG9339	CG9339	---	0.418304	1.79241
1641148_a_at	CG9390-RA	CG9390	AcCoAS	Acetyl Coenzyme A synthase	0.569278	1.79261
1638171_s_at	CG1753-RA	CG1753	CG1753	---	0.569278	1.79421
1638285_a_at	CG18374-RA	CG18374	Gyk	Glycerol kinase	0.341803	1.79471
1625725_at	CG30290-RA	CG30290	CG30290	---	0	1.7948
1634436_at	CG14919-RA	CG14919	Ast-C	Allatostatin C	0.341803	1.795
1630066_at	CG4302-RA	CG4302	CG4302	---	0.501796	1.79674
1630467_a_at	CG13094-RA	CG13094	Dh31	Diuretic hormone 31	0	1.79926
1628935_at	CG10962-RB	CG10962	CG10962	---	0.221301	1.80046
1625545_at	CG15816-RA	CG15816	CG15816	---	0.501796	1.80224
1636923_a_at	CG11198-RA	CG11198	CG11198	---	0.221301	1.80682
1641058_at	CG1319-RA	CG1319	CG1319	---	0.221301	1.80827
1639374_s_at	CG18730-RA	CG18730	Amy-p /// Amy-d	Amylase proximal /// Amylase distal	0.569278	1.80831
1622908_a_at	CG10962-RA	CG10962	CG10962	---	0.221301	1.81521
1624488_a_at	CG17734-RA	CG17734	CG17734	---	0	1.82384
1634705_at	CG10341-RA	CG10341	CG10341	---	0.418304	1.82419
1640574_at	CG3949-RA	CG3949	hoip	hoi-polloi	0.221301	1.82552
1637945_at	RE67734	RE67734	mbl	muscleblind	0.221301	1.82568
1625114_at	CG10391-RA	CG10391	Cyp310a1	---	0.501796	1.83276
1625465_a_at	CG6028-RA	CG6028	CG6028	---	0.341803	1.83547
1628929_s_at	CG1902-RA	CG1902	CG1902	---	0	1.83695
1640488_a_at	CG33085-RA	CG33085	CG33085	---	0.569278	1.8375
1625816_at	CG4781-RA	CG4781	CG4781	---	0.418304	1.83835
1631688_at	CG1692-RA	CG1692	mal	maroon-like	0	1.83937
1639979_at	CG8927-RA	CG8927	CG8927	---	0.72137	1.84701
1636634_a_at	CG6214-RB	CG6214	CG6214	---	0	1.85112
1632707_at	CG12379-RA	CG12379	CG12379	---	0.501796	1.85517
1633145_at	CG4437-RA	CG4437	PGRP-LF	Peptidoglycan recognition protein LF	0.341803	1.85824
1636798_at	CG13482-RA	CG13482	CG13482	---	0.221301	1.85849
1627004_at	CG7632-RA	CG7632	CG7632	---	0	1.86522
1628847_a_at	CG40146-RA	CG40146	---	---	0.569278	1.87235
1624505_at	CG6113-RA	CG6113	CG6113	---	0.418304	1.87421
1631668_at	CG17147-RA	CG17147	CG17147	---	0.72137	1.87612
1631763_at	CG31793-RA	CG31793	CG31793	---	0.341803	1.87752
1626767_at	CG11415-RA	CG11415	Tsp2A	Tetraspanin 2A	0.341803	1.87956
1624029_at	CG3608-RA	CG3608	CG3608	---	0	1.87985
1628432_at	CG5590-RA	CG5590	CG5590	---	0.341803	1.88187
1634072_s_at	CG4311-RA	CG4311	Hmgs	HMG Coenzyme A synthase	0	1.88566
1632280_at	CG2101-RA	CG2101	mRpS28	mitochondrial ribosomal protein S28	0	1.88644
1637774_s_at	CG8389-RB	CG8389	CG8389	---	0.221301	1.887
1637422_at	CG3246-RA	CG3246	CG3246	---	0.418304	1.88756
1628558_at	CG30022-RA	CG30022	CG30022	---	0	1.88935
1628660_at	CG7130-RA	CG7130	CG7130	---	0.341803	1.89147
1640415_at	CG3860-RA	CG3860	CG3860	---	0	1.89555
1637342_s_at	CG15081-RC	CG15081	l(2)03709	---	0	1.90367
1624335_at	CG11188-RA	CG11188	CG11188	---	0	1.90481
1630056_at	CG32054-RA	CG32054	CG32054	---	0.341803	1.90614
1634899_a_at	CG6512-RA	CG6512	CG6512	---	0	1.9126
1628830_at	CG14121-RA	CG14121	CG14121	---	0	1.91365
1626768_at	CG7044-RA	CG7044	CG7044	---	0	1.9158
1639744_at	CG31758-RA	CG31758	CG31758	---	0.341803	1.91689
1623117_at	CG31781-RB	CG31781	CG31781	---	0.221301	1.91941
1641178_s_at	CG9205-RA	CG9205	CG9205	---	0	1.92001
1625141_at	CG14715-RA	CG14715	CG14715	---	0.418304	1.92115
1627735_at	CG13908-RA	CG13908	CG13908	---	0	1.9213
1640466_s_at	CG6543-RA	CG6543	CG6543	---	0.221301	1.9273
1635706_at	CG11258-RA	CG11258	mRpL20	mitochondrial ribosomal protein L20	0	1.92747
1624688_at	CG9360-RA	CG9360	CG9360	---	0.341803	1.92957
1628896_a_at	CG4210-RB	CG4210	CG4210	---	0	1.93034
1627246_at	CG4107-RA	CG4107	Pcaf	---	0.341803	1.93664
1625278_s_at	CG31004-RA	CG31004	CG31004	---	0.341803	1.9383
1628659_at	CG3879-RA	CG3879	Mdr49	Multi drug resistance 49	0.221301	1.94851
1628716_at	CG13283-RA	CG13283	CG13283	---	0.418304	1.9493
1635578_at	CG31975-RA	CG31975	CG31975	---	0.221301	1.95375
1629039_at	CG13533-RA	CG13533	asrij	asrij	0	1.95932
1623612_at	CG7722-RA	CG7722	CG7722	---	0	1.96037
1625412_at	CG4769-RA	CG4769	CG4769	---	0.569278	1.96109
1635510_at	AM01469_revcomp	AM01469_revcomp	---	---	0.569278	1.96113
1630771_s_at	CG10691-RB	CG10691	l(2)37Cc	lethal (2) 37Cc	0	1.96334
1623328_at	CG7252-RA	CG7252	CG7252	---	0.341803	1.96521
1634270_at	CG5037-RA	CG5037	CG5037	---	0	1.96702
1636180_at	CG4600-RA	CG4600	yip2	yippee interacting protein 2	0	1.97583
1630975_at	CG2909-RA	CG2909	CG2909	---	0	1.9824
1634572_at	CG6459-RA	CG6459	CG6459	---	0	1.99293
1629040_at	CG3476-RA	CG3476	CG3476	---	0.221301	1.99446
1639811_at	CG10632-RB	CG10632	CG10632	---	0.341803	1.9955
1640344_at	CG18480-RA	CG18480	CG18480	---	0	1.99637
1625270_at	CG31259-RA	CG31259	CG31259	---	0.341803	2.00273
1625297_at	CG8128-RA	CG8128	CG8128	---	0.501796	2.00839
1632652_s_at	CG40100-RA	CG40100	CG30022	---	0	2.0111
1638175_at	CG1424-RA	CG1424	mst	misato	0	2.01373
1624837_at	CG7506-RA	CG7506	CG7506	---	0	2.01795
1625877_s_at	CG40271-RA	CG40271	---	---	0.341803	2.02402
1635886_s_at	AY180916	AY180916	---	---	0	2.02439
1636176_at	CG4153-RA	CG4153	eIF-2	Eukaryotic initiation factor 2	0	2.02856
1627973_s_at	CG33075-RA	CG33075	CG33075	---	0.72137	2.03035
1630010_a_at	CG17077-RB	CG17077	pnt	pointed	0.341803	2.04674
1635446_at	CG15043-RA	CG15043	CG15043	---	0.341803	2.05436
1640639_at	CG8966-RA	CG8966	CG8966	---	0.221301	2.05799
1623109_at	CG4593-RA	CG4593	CG4593	---	0	2.07347
1640590_at	CG32195-RA	CG32195	CG32195 /// CG7341	--- /// ---	0	2.07627
1626680_at	CG9305-RA	CG9305	CG9305	---	0	2.07764
1632980_at	CG3902-RA	CG3902	CG3902	---	0.341803	2.07972
1630113_at	CG10660-RA	CG10660	CG10660	---	0	2.08845
1627250_at	HDC00874	HDC00874	Msp-300	Muscle-specific protein 300	0.418304	2.09748
1634219_a_at	CG1633-RB	CG1633	Jafrac1	thioredoxin peroxidase 1	0	2.10416
1626801_at	CG10638-RA	CG10638	CG10638	---	0	2.11281
1628446_at	CG5097-RA	CG5097	MtnC	Metallothionein C	0	2.11537
1629362_at	CG32475-RA	CG32475	mthl8	methuselah-like 8	0.341803	2.13049
1626908_at	CG8066-RA	CG8066	CG8066	---	0.418304	2.13268
1627784_at	GM07606	GM07606	---	---	0.221301	2.13641
1635196_at	CG6836-RA	CG6836	CG6836	---	0.221301	2.14033
1631611_at	CG7973-RA	CG7973	CG7973	---	0.341803	2.14118
1625134_at	CG10873-RA	CG10873	p53	full length construct a of Jin	0	2.14204
1627069_at	CG7191-RA	CG7191	CG7191	---	0	2.14383
1628579_at	GH15538	GH15538	---	---	0.221301	2.14883
1639529_at	CG9380-RA	CG9380	CG9380	---	0.569278	2.1541
1640363_a_at	CG6330-RB	CG6330	CG6330	---	0.418304	2.1557
1628645_at	CG6018-RA	CG6018	CG6018	---	0.341803	2.16183
1624975_at	CG17028-RA	CG17028	CG17028	---	0.569278	2.1641
1626738_at	CG4644-RA	CG4644	CG4644	---	0.341803	2.16504
1630645_at	CG3528-RA	CG3528	CG3528	---	0.501796	2.1682
1623732_at	CG31410-RA	CG31410	CG31410	---	0	2.17156
1630159_at	CG11672-RA	CG11672	CG11672	---	0.341803	2.18722
1629729_at	CG31019-RA	CG31019	CG31019	---	0	2.19529
1626523_a_at	CG5394-RA	CG5394	Aats-glupro	Glutamyl-prolyl-tRNA synthetase	0	2.20217
1630885_at	CG12534-RA	CG12534	CG12534	---	0	2.20375
1638154_at	CG2187-RA	CG2187	CG2187	---	0.569278	2.20748
1633002_at	CG2196-RA	CG2196	CG2196	---	0	2.20916
1631521_at	CG33469-RA	CG33469	CG33469	---	0	2.21261
1637647_at	CG31148-RA	CG31148	CG31148	---	0.418304	2.21532
1626653_a_at	CG2098-RB	CG2098	ferrochelatase	ferrochelatase	0	2.2162
1636620_s_at	CG15095-RB	CG15095	l(2)08717	---	0	2.21793
1626560_at	CG12251-RA	CG12251	blw /// AQP	bellwether /// aquaporin	0.418304	2.21835
1638693_s_at	CG1882-RA	CG1882	CG1882	---	0	2.22085
1632639_at	CG13941-RA	CG13941	CG13941	---	0	2.2219
1640355_at	CG5246-RA	CG5246	CG5246	---	0.418304	2.22527
1627647_at	CG3940-RA	CG3940	CG3940	---	0	2.23676
1627324_at	CG12052-RH	CG12052	lola	longitudinals lacking	0.221301	2.23963
1636811_at	CG5427-RA	CG5427	Oatp33Ea	Organic anion transporting polypeptide 33Ea	0	2.24786
1623191_at	CG9994-RA	CG9994	Rab9	---	0.418304	2.24975
1623292_at	CG33128-RA	CG33128	CG33128	---	0.341803	2.2546
1637042_a_at	CG11961-RB	CG11961	CG11961	---	0.221301	2.25488
1637754_at	CG9458-RA	CG9458	CG9458	---	0.72137	2.25581
1638225_a_at	CG2977-RB	CG2977	inx7 /// cm	--- /// carmine	0.418304	2.26047
1629710_at	CG7279-RA	CG7279	Lip1	Lipase 1	0.418304	2.27575
1641286_s_at	CG12101-RA	CG12101	Hsp60	Heat shock protein 60	0	2.2789
1631414_at	CG11313-RA	CG11313	CG11313	---	0.72137	2.27924
1631637_a_at	CG11567-RA	CG11567	Cpr	Cytochrome P450 reductase	0	2.29053
1627939_a_at	CG2098-RA	CG2098	ferrochelatase	ferrochelatase	0	2.3199
1639042_at	CG6414-RA	CG6414	CG6414	---	0.72137	2.32127
1627343_a_at	CG5535-RA	CG5535	CG5535	---	0.221301	2.3263
1631994_a_at	CG33048-RA	CG33048	Mocs1	---	0.341803	2.33283
1632343_at	CG3017-RA	CG3017	Alas	Aminolevulinate synthase	0	2.33735
1636343_at	CG6283-RA	CG6283	CG6283	---	0.501796	2.34141
1637444_s_at	CG4067-RB	CG4067	pug /// CG14683	pugilist /// ---	0.501796	2.34605
1634591_at	CG11878-RA	CG11878	CG11878	---	0.501796	2.3618
1627659_at	CG32510-RA	CG32510	CG32510	---	0	2.36277
1637874_at	CG3849-RA	CG3849	---	---	0	2.36468
1624521_a_at	CG17896-RB	CG17896	CG17896	---	0	2.36688
1623247_at	CG10420-RA	CG10420	CG10420	---	0.418304	2.37242
1635959_at	CG13461-RA	CG13461	CG13461	---	0.341803	2.39157
1641538_at	CG30017-RA	CG30017	CG30017	---	0	2.39741
1641481_at	CG6633-RA	CG6633	Ugt86Dd	---	0.569278	2.40766
1626392_s_at	X01472	X01472	---	---	0.341803	2.41038
1636174_at	CG10091-RA	CG10091	GstD9	Glutathione S transferase D9	0.501796	2.41082
1628405_at	CG7298-RA	CG7298	CG7298	---	0	2.41601
1627436_s_at	CG17888-RF	CG17888	Pdp1	PAR-domain protein 1	0.341803	2.41826
1624634_at	CG40050-RA	CG40050	---	---	0.221301	2.4214
1639660_s_at	CG10550-RB	CG10550	CG10550	---	0.569278	2.44656
1639297_at	CG9568-RA	CG9568	CG9568	---	0.221301	2.47707
1625125_at	CG5599-RA	CG5599	CG5599	---	0.341803	2.47959
1627950_at	CG14237-RA	CG14237	CG14237	---	0.221301	2.49357
1638991_at	CG5506-RA	CG5506	CG5506	---	0	2.50074
1626764_at	CG10182-RA	CG10182	CG10182	---	0	2.50118
1639729_s_at	Z27119	Z27119	---	---	0	2.50557
1634477_at	CG31177-RA	CG31177	CG31177	---	0.341803	2.50614
1631058_s_at	CG1742-RA	CG1742	Mgstl	Microsomal glutathione S-transferase-like	0	2.50709
1623268_a_at	CG33005-RA	CG33005	CG33005	---	0	2.51036
1640821_at	LD11885	LD11885	---	---	0.418304	2.5313
1625948_at	CG17633-RA	CG17633	CG17633	---	0.501796	2.53312
1633667_at	CG17116-RA	CG17116	Lip2	Lipase 2	0	2.53597
1640103_s_at	CG17224-RA	CG17224	CG17224	---	0.418304	2.56406
1630236_s_at	CG15093-RC	CG15093	CG15093	---	0.569278	2.56628
1634187_x_at	Transposon.81	Transposon.81	---	---	0.341803	2.57345
1630804_at	CG6417-RA	CG6417	Oatp33Eb	Organic anion transporting polypeptide 33Eb	0.221301	2.57547
1639882_at	CG9424-RA	CG9424	bocksbeutel	---	0	2.58361
1637902_at	CG10918-RA	CG10918	CG10918	---	0.569278	2.59307
1629784_a_at	CG6976-RC	CG6976	Myo28B1	---	0.341803	2.60692
1632807_at	CG4625-RA	CG4625	Dhap-at	Dihydroxyacetone phosphate acyltransferase	0.569278	2.60783
1626324_at	CG9964-RA	CG9964	Cyp309a1	---	0	2.62021
1634019_at	CG2064-RA	CG2064	CG2064	---	0	2.62287
1629322_at	CG8279-RA	CG8279	Pde6	Phosphodiesterase 6	0.341803	2.6253
1630212_at	CG2065-RA	CG2065	CG2065	---	0	2.65033
1624081_at	CG14359-RA	CG14359	CG14359	---	0	2.66381
1637046_at	CG8799-RA	CG8799	l(2)03659	---	0	2.66957
1628581_at	CG3884-RB	CG3884	CG3884	---	0.221301	2.68293
1624475_at	CG10687-RA	CG10687	---	---	0	2.68992
1635512_at	CG11893-RA	CG11893	CG11893	---	0.418304	2.696
1628398_at	CG5853-RA	CG5853	CG5853	---	0	2.70379
1641428_at	CG3616-RA	CG3616	Cyp9c1	Cytochrome P450-9c1	0.418304	2.70487
1623812_at	CG10943-RA	CG10943	CG10943	---	0.501796	2.71003
1628099_at	CG6815-RA	CG6815	bor	belphegor	0	2.71436
1636849_at	CG8858-RA	CG8858	CG8858	---	0	2.72015
1627047_at	CG3987-RA	CG3987	CG3987	---	0.221301	2.7245
1624939_at	CG10247-RA	CG10247	Cyp6a21	---	0.341803	2.73612
1631555_at	CG10062-RA	CG10062	CG10062	---	0.341803	2.74903
1634165_at	CG11378-RA	CG11378	CG11378	---	0	2.75978
1623569_at	CG14907-RA	CG14907	CG14907	---	0	2.7733
1629546_at	CG7054-RA	CG7054	CG7054	---	0.341803	2.79172
1639868_at	CG1702-RA	CG1702	CG1702	---	0	2.82214
1626066_at	CG18748-RA	CG18748	---	---	0.221301	2.86247
1638563_at	CG6490-RA	CG6490	CG6490	---	0	2.8678
1628188_at	S.C2R002789	S.C2R002789	Nop60B	Nucleolar protein at 60B	0	2.87254
1623601_at	CG8221-RA	CG8221	Amyrel	Amyrel	0.418304	2.88371
1631533_at	CG10240-RA	CG10240	Cyp6a22	Cytochrome P450-6a22	0	2.90168
1627463_at	CG18188-RA	CG18188	Damm	Death associated molecule related to Mch2	0.221301	2.90431
1629061_s_at	CG32041-RB	CG32041	CG32041	---	0	2.91024
1641229_at	CG14265-RB	CG14265	CG14265	---	0	2.92938
1631873_at	CG3706-RA	CG3706	CG3706	---	0.221301	2.93058
1639694_s_at	CG10102-RA	CG10102	CG10102 /// CG12505	--- /// ---	0	2.93384
1623761_at	CG15347-RA	CG15347	CG15347	---	0.418304	2.94233
1631333_s_at	CG32954-RB	CG32954	CG32954	---	0.341803	2.95554
1635868_at	CG6295-RA	CG6295	CG6295	---	0.341803	2.99711
1624578_at	CG9675-RA	CG9675	CG9675	---	0.418304	3.01578
1636015_s_at	Transposon.97	Transposon.97	CG32850	---	0.418304	3.045
1641535_at	CG9555-RA	CG9555	CG9555	---	0.569278	3.05001
1639487_at	CG13102-RA	CG13102	CG13102	---	0	3.06026
1638182_at	CG5999-RA	CG5999	CG5999	---	0	3.06074
1635312_at	SD06617	SD06617	---	---	0	3.06775
1632720_at	CG9120-RA	CG9120	LysX	Lysozyme X	0.221301	3.08309
1631700_at	LP09368	LP09368	CG18331	---	0.418304	3.10794
1630649_at	CG12520-RA	CG12520	CG12520	---	0	3.13569
1624156_at	CG18578-RA	CG18578	Ugt86Da	---	0	3.16855
1634048_a_at	CG4501-RB	CG4501	bgm	bubblegum	0.341803	3.23121
1639359_at	CG31974-RA	CG31974	CG31974	---	0.341803	3.24634
1623469_s_at	HDC09652	HDC09652	CG18331	---	0.501796	3.25197
1634373_a_at	CG13492-RA	CG13492	CG13492	---	0.501796	3.25896
1623782_at	CG33131-RA	CG33131	SCAP	---	0	3.29354
1624945_a_at	CG10910-RA	CG10910	CG10910	---	0	3.30047
1629127_at	CG6996-RA	CG6996	CG6996	---	0	3.3367
1640303_a_at	CG8588-RA	CG8588	pst	pastrel	0	3.34294
1637338_at	CG12517-RA	CG12517	CG12517	---	0.418304	3.35448
1639082_at	CG14247-RA	CG14247	CG14247	---	0	3.38353
1633599_a_at	CG17725-RB	CG17725	Pepck	Phosphoenolpyruvate carboxykinase	0	3.38732
1635453_at	CG13095-RA	CG13095	CG13095	---	0.341803	3.42133
1632021_at	CG10245-RA	CG10245	Cyp6a20	---	0	3.45904
1630258_at	CG4181-RA	CG4181	GstD2	Glutathione S transferase D2	0.221301	3.46028
1631474_s_at	CG8256-RC	CG8256	l(2)k05713	---	0	3.48843
1625042_at	CG31288-RA	CG31288	CG31288	---	0.418304	3.61278
1624310_s_at	CG4753-RB	CG4753	CG4753	---	0.341803	3.61543
1638816_at	CG3884-RA	CG3884	CG3884	---	0	3.65357
1632461_at	CG31233-RA	CG31233	CG31233	---	0.72137	3.66701
1637346_at	CG15018-RA	CG15018	CG15018	---	0	3.70262
1635008_at	CG4486-RA	CG4486	Cyp9b2	Cytochrome P450-9b2	0	3.70328
1639495_at	CG4485-RA	CG4485	Cyp9b1	Cytochrome P450-9b1	0	3.71167
1630109_at	CG8628-RA	CG8628	CG8628	---	0.569278	3.72048
1629771_at	CG11821-RA	CG11821	Cyp12a5	---	0.221301	3.73165
1640244_at	CG15017-RA	CG15017	CG15017	---	0	3.83074
1636132_at	LD19629	LD19629	---	---	0	3.83859
1632849_at	CG32077-RA	CG32077	nol	no optic lobe	0.569278	3.86038
1636330_at	CG17107-RA	CG17107	CG17107	---	0.221301	3.90183
1638601_at	CG40123-RA	CG40123	---	---	0.341803	3.91445
1624895_at	CG7529-RA	CG7529	CG7529	---	0.221301	3.92988
1640205_at	CG13460-RA	CG13460	CG13460	---	0.341803	3.95081
1625336_s_at	HDC08273	HDC08273	---	---	0	3.98433
1630857_s_at	CG3059-RD	CG3059	NTPase	---	0	3.99875
1633955_at	CG13374-RA	CG13374	pcl	pepsinogen-like	0.418304	4.07539
1641049_at	CG17903-RA	CG17903	Cyt-c-p	Cytochrome c proximal	0	4.13569
1624393_at	CG2759-RA	CG2759	w	white	0	4.20638
1638246_at	CG5804-RA	CG5804	CG5804	---	0.72137	4.29423
1624543_s_at	AF364549	AF364549	---	---	0.341803	4.33581
1631472_at	CG3986-RA	CG3986	Cht4	Chitinase 4	0	4.3408
1624692_at	CG6830-RA	CG6830	CG6830	---	0.418304	4.40783
1633857_at	CG13659-RA	CG13659	CG13659	---	0	4.42391
1624569_at	CG31087-RA	CG31087	CG31087	---	0	4.46908
1634633_s_at	Transposon.54	Transposon.54	---	---	0.341803	4.50899
1635601_at	CG13420-RA	CG13420	CG13420	---	0	4.55603
1635486_at	CG33468-RA	CG33468	CG33468	---	0	4.81691
1632623_at	CG13279-RA	CG13279	Cyt-b5-r	Cytochrome b5-related	0	4.87814
1636979_at	CG7912-RA	CG7912	CG7912	---	0	4.97374
1632882_at	CG11671-RA	CG11671	CG11671	---	0.221301	5.03717
1639364_at	CG8579-RA	CG8579	---	---	0	5.17771
1640881_at	CG16762-RA	CG16762	CG16762	---	0.341803	5.20598
1632215_at	CG6296-RA	CG6296	CG6296	---	0.569278	5.23157
1636566_at	CG32368-RA	CG32368	CG32368	---	0.501796	5.33589
1631760_at	CG7768-RB	CG7768	CG7768	---	0	5.3388
1640566_at	CG1944-RA	CG1944	Cyp4p2	---	0	5.34612
1623714_at	CG8620-RA	CG8620	CG8620	---	0.418304	5.35813
1625053_at	CG16898-RA	CG16898	CG16898	---	0	5.37875
1631475_at	CG7629-RA	CG7629	AttD	Attacin-D	0.221301	5.57458
1638021_at	CG4757-RA	CG4757	CG4757	---	0.418304	5.61185
1629009_at	CG8864-RA	CG8864	Cyp28a5	---	0	5.72578
1636767_at	CG9116-RA	CG9116	LysP	Lysozyme P	0	5.93618
1630802_at	CG12800-RA	CG12800	Cyp6d4	---	0	5.99144
1633285_at	CG3757-RA	CG3757	y	yellow	0	6.22459
1637872_at	CG3926-RA	CG3926	Spat	Serine pyruvate aminotransferase	0	6.29077
1634143_at	CG8345-RA	CG8345	Cyp6w1	---	0	6.29717
1631446_at	CG10531-RA	CG10531	CG10531	---	0	6.45644
1629853_at	CG3699-RA	CG3699	CG3699	---	0	6.58577
1633944_at	CG17362-RA	CG17362	CG17362	---	0.418304	6.95201
1640755_at	CG10248-RA	CG10248	Cyp6a8	Cytochrome P450-6a8	0.221301	6.97645
1626088_at	CG2177-RA	CG2177	CG2177	---	0	7.23481
1631234_at	CG18173-RA	CG18173	CG18173	---	0	7.28069
1638388_at	CG10559-RA	CG10559	CG10559	---	0	7.49603
1629201_at	CG5550-RA	CG5550	CG5550	---	0.501796	8.241
1638903_at	CG5724-RA	CG5724	CG5724	---	0.569278	8.42951
1634503_at	CG15695-RA	CG15695	CG15695	---	0	10.878
1634815_at	CG31104-RA	CG31104	CG31104	---	0.418304	10.8816
1630282_at	CG14852-RA	CG14852	CG14852	---	0.418304	11.5326
1640377_s_at	CG2849-RB	CG2849	Rala	Ras-related protein	0	11.6406
1623467_at	CG8087-RA	CG8087	CG8087	---	0.341803	12.4281
1641174_at	CG7361-RA	CG7361	RFeSP	Rieske iron-sulfur protein	0	12.5117
1629633_at	CG15255-RA	CG15255	CG15255	---	0	12.6449
1641567_at	CG12794-RA	CG12794	lcs	la costa	0.418304	13.7537
1638080_at	CG13658-RA	CG13658	CG13658	---	0	14.0905
1630555_at	CG33346-RA	CG33346	CG33346	---	0	14.9214
1638226_at	CG10562-RA	CG10562	CG10562	---	0.418304	16.0159
1638775_at	CG8523-RA	CG8523	Mdr50	Multi drug resistance 50	0	18.0333
1628052_at	CG10241-RA	CG10241	Cyp6a17	Cytochrome P450-6a17	0	27.4682

## Sheet: dHIF-dependent Set2
dHIF-DEPENDENT SET2 ---- Total H genes set minus dHIF-independent set
Probe Set ID	Transcript ID	CG	Gene Symbol	Gene Title	q-value(%)	Fold Change -- w1118 (N vs. H)
1634353_at	CG2043-RA	CG2043	Lcp3	Larval cuticle protein 3	0	-9.61623
1631805_at	CG3397-RA	CG3397	CG3397	---	0	-4.50807
1627106_a_at	CG10237-RA	CG10237	CG10237	---	0.249421	-4.46365
1623637_s_at	CG18773-RA	CG18773	Lcp65Ab1 /// Lcp65Ab2	over-producer /// ---	0.0859897	-3.95023
1622946_at	CG6908-RA	CG6908	CG6908	---	0	-3.88553
1639971_at	CG12224-RA	CG12224	CG12224	---	0	-3.87975
1631405_at	CG9508-RA	CG9508	CG9508	---	0	-3.73274
1627903_at	CG9040-RA	CG9040	CG9040	---	0.320815	-3.72881
1629033_at	CG2277-RA	CG2277	CG2277	---	0	-3.6295
1625795_a_at	CG3394-RA	CG3394	CG3394	---	0	-3.49532
1623410_at	CT11695	CG3477	Pxd	Peroxidase	0	-3.47504
1630927_x_at	CT11695	CG3477	Pxd	Peroxidase	0	-3.44798
1629641_s_at	Transposon.65	Transposon.65	---	---	0.568265	-3.43399
1637279_at	CG12951-RA	CG12951	CG12951	---	0.320815	-3.35163
1625276_a_at	CG7266-RC	CG7266	Eip71CD	Ecdysone-induced protein 28/29kD	0	-3.12959
1631420_at	CG9509-RA	CG9509	CG9509	---	0	-3.1198
1641052_at	CG7170-RA	CG7170	Jon66Cii	Jonah 66Cii	0.568265	-3.10267
1623695_a_at	CG11255-RA	CG11255	CG11255	---	0	-3.00651
1637072_at	CG11459-RA	CG11459	CG11459	---	0.73324	-2.99013
1633337_at	CG17386-RA	CG17386	CG17386	---	0.173773	-2.95519
1623790_at	CG31901-RA	CG31901	CG31901	---	0	-2.94859
1626857_at	CG4408-RA	CG4408	CG4408	---	0	-2.9282
1637701_at	CG30042-RA	CG30042	CG30042	---	0.320815	-2.91606
1634440_s_at	LP01487	LP01487	Eip74EF	Ecdysone-induced protein 74EF	0.568265	-2.88737
1624964_at	CG17105-RA	CG17105	CG17105	---	0.197702	-2.88454
1634815_at	CG31104-RA	CG31104	CG31104	---	0.0859897	-2.87896
1626478_at	CG12340-RA	CG12340	CG12340	---	0	-2.84468
1640574_at	CG3949-RA	CG3949	hoip	hoi-polloi	0	-2.84124
1624017_at	CG8956-RA	CG8956	Ahcy89E	Adenosylhomocysteinase 89E	0	-2.78768
1628950_at	CG10178-RA	CG10178	CG10178	---	0	-2.76198
1639362_s_at	CG18606-RA	CG18606	CG10476 /// CG18606	--- /// ---	0.568265	-2.7391
1631755_at	CG1236-RA	CG1236	CG1236	---	0	-2.73759
1632695_at	CG18585-RA	CG18585	CG18585	---	0.384738	-2.73275
1623666_at	CG10516-RA	CG10516	CG10516	---	0.249421	-2.69867
1633227_s_at	CG14945-RB	CG14945	CG14945	---	0	-2.68243
1624413_at	CG14527-RA	CG14527	CG14527	---	0.249421	-2.68042
1636637_x_at	CG13731-RA	CG13731	CG13731	---	0.0859897	-2.66041
1623963_at	CG32115-RA	CG32115	CG32115	---	0	-2.6564
1630561_at	CG13641-RA	CG13641	CG13641	---	0	-2.65176
1633305_at	CG18111-RA	CG18111	Obp99a	Odorant-binding protein 99a	0	-2.64069
1627111_at	CG5258-RA	CG5258	NHP2	---	0	-2.62494
1624937_at	CG12288-RA	CG12288	CG12288	---	0	-2.58169
1638601_at	CG40123-RA	CG40123	---	---	0.0859897	-2.57741
1626581_s_at	CG1607-RA	CG1607	CG1607	---	0.0859897	-2.55734
1625957_at	CG10051-RA	CG10051	CG10051	---	0.568265	-2.49082
1629091_at	CG5177-RA	CG5177	CG5177	---	0	-2.47056
1625344_at	CG17608-RA	CG17608	fu12	---	0.0859897	-2.46984
1640881_at	CG16762-RA	CG16762	CG16762	---	0.0859897	-2.46314
1628188_at	S.C2R002789	S.C2R002789	Nop60B	Nucleolar protein at 60B	0	-2.44833
1636490_at	CG9681-RA	CG9681	PGRP-SB1	---	0	-2.44704
1633811_at	CG13962-RA	CG13962	CG13962	---	0	-2.41547
1634674_at	CG9989-RA	CG9989	CG9989	---	0.173773	-2.41541
1633545_at	CG7496-RA	CG7496	PGRP-SD	---	0	-2.41224
1640590_at	CG32195-RA	CG32195	CG32195 /// CG7341	--- /// ---	0.568265	-2.41179
1635518_at	CG4211-RA	CG4211	nonA	no on or off transient A	0	-2.39826
1631105_at	CG6120-RA	CG6120	Tsp96F	Tetraspanin 96F	0.0859897	-2.38904
1641567_at	CG12794-RA	CG12794	lcs	la costa	0.384738	-2.35231
1630036_at	CG13594-RA	CG13594	CG13594	---	0.173773	-2.34902
1637360_at	CG11382-RB	CG11382	CG11382	---	0.320815	-2.33072
1623815_at	CG8100-RA	CG8100	CG8100	---	0	-2.31578
1636764_at	CG31075-RA	CG31075	CG31075	---	0	-2.29792
1629718_at	CG16727-RA	CG16727	CG16727	---	0.197702	-2.29172
1628625_at	CG12926-RA	CG12926	CG12926	---	0	-2.28827
1628947_s_at	CG3297-RB	CG3297	mnd	minidiscs	0.197702	-2.28786
1639830_s_at	CG8850-RB	CG8850	CG8850	---	0	-2.26882
1623194_at	CG7637-RA	CG7637	CG7637	---	0	-2.26837
1625910_at	CG1773-RA	CG1773	CG1773 /// CG10459	--- /// ---	0.384738	-2.264
1637060_a_at	CG7421-RA	CG7421	Nopp140	---	0	-2.23684
1638612_at	CG11142-RA	CG11142	CG11142	---	0.568265	-2.22968
1626079_a_at	CG2201-RA	CG2201	CG2201	---	0	-2.22815
1635245_at	CG9196-RA	CG9196	CG9196	---	0.173773	-2.21402
1633208_at	CT32625	CT32625	---	---	0.249421	-2.20627
1635271_at	CG30431-RA	CG30431	CG30431	---	0.249421	-2.20276
1626394_at	CG18030-RA	CG18030	Jon99Fi	Jonah 99Fi	0.384738	-2.19934
1639181_at	CG14598-RA	CG14598	CG14598	---	0	-2.191
1637778_a_at	CG1969-RB	CG1969	CG1969	---	0	-2.14847
1636835_at	CG16700-RA	CG16700	CG16700	---	0	-2.13625
1635033_at	CG30083-RA	CG30083	CG30083	---	0.320815	-2.13202
1638381_s_at	CG1695-RB	CG1695	CG32506 /// CG1695	--- /// ---	0.384738	-2.13193
1636659_at	CG8634-RA	CG8634	CG8634	---	0.0859897	-2.12767
1624076_at	CG5849-RA	CG5849	CG5849	---	0.0859897	-2.12032
1630085_s_at	CG17058-RA	CG17058	Peritrophin-A	Peritrophin A	0.320815	-2.10916
1636888_a_at	CG1462-RA	CG1462	Aph-4	Alkaline phosphatase 4	0	-2.10566
1634699_a_at	CG30019-RB	CG30019	CG30019	---	0.249421	-2.088
1624171_at	CG13488-RA	CG13488	CG13488	---	0	-2.07964
1640799_at	CG11094-RA	CG11094	dsx	doublesex	0	-2.07252
1625248_at	CG8495-RC	CG8495	RpS29	Ribosomal protein S29	0.73324	-2.05868
1641183_a_at	CG5547-RB	CG5547	Pect	Phosphoethanolamine cytidylyltransferase	0	-2.05433
1634547_at	CG32506-RA	CG32506	CG32506	---	0.173773	-2.03067
1636620_s_at	CG15095-RB	CG15095	l(2)08717	---	0	-2.02459
1630621_at	CG15212-RA	CG15212	CG15212	---	0.568265	-2.02283
1624345_a_at	CG13849-RA	CG13849	Nop56	---	0	-2.01878
1637403_at	CG7953-RA	CG7953	CG7953	---	0	-2.01074
1626272_s_at	CG3066-RA	CG3066	CG3066	---	0.173773	-2.0063
1623265_at	CG10513-RA	CG10513	CG10513	---	0.384738	-2.00055
1638309_at	CG16733-RA	CG16733	CG16733	---	0.384738	-1.99963
1638051_at	CG17323-RA	CG17323	CG17323	---	0.384738	-1.99743
1635013_s_at	CG10722-RB	CG10722	CG10722	---	0	-1.99628
1630950_at	CG10206-RA	CG10206	nop5	---	0	-1.98599
1636208_a_at	CG15097-RB	CG15097	CG15097	---	0	-1.96898
1627180_at	CG3540-RA	CG3540	Cyp4d14	---	0	-1.95915
1640069_at	CG4866-RA	CG4866	mRpS4	mitochondrial ribosomal protein S4	0	-1.93129
1623861_at	CG5345-RA	CG5345	Eip55E	---	0.197702	-1.92811
1630661_at	HDC05344	HDC05344	---	---	0	-1.92193
1632032_at	CG13188-RB	CG13188	CG13188	---	0	-1.91658
1628429_at	CG14214-RA	CG14214	CG14214	---	0	-1.90399
1641270_at	CG8745-RA	CG8745	CG8745	---	0	-1.90148
1637669_at	CG7442-RA	CG7442	CG7442	---	0	-1.9
1636036_at	CG1240-RA	CG1240	CG1240	---	0	-1.87484
1630929_at	CG5885-RA	CG5885	CG5885	---	0	-1.87396
1628316_at	CG7670-RA	CG7670	CG7670	---	0	-1.8506
1632273_at	CG5789-RA	CG5789	CG5789	---	0.0859897	-1.84923
1627793_s_at	CG9134-RB	CG9134	CG9134	---	0.384738	-1.84694
1639509_at	CG12396-RA	CG12396	Nnp-1	---	0	-1.83267
1636460_at	CG10475-RA	CG10475	Jon65Ai	Jonah 65Ai	0	-1.82295
1632654_at	CG10685-RA	CG10685	CG10685	---	0	-1.81433
1628355_at	CG32379-RA	CG32379	CG32379	---	0.568265	-1.81258
1635442_a_at	CG11325-RB	CG11325	GRHR	Gonadotropin-releasing hormone receptor	0.568265	-1.80657
1625538_at	CG7118-RA	CG7118	Jon66Ci	Jonah 66Ci	0.568265	-1.80326
1640584_at	CR17875-RA	CR17875	Cyp9f3 /// Cyp9f2	--- /// ---	0.0859897	-1.80186
1624634_at	CG40050-RA	CG40050	---	---	0.173773	-1.79772
1633746_s_at	CG6741-RA	CG6741	a	arc	0.173773	-1.79762
1624851_at	CG32629-RA	CG32629	CG32629	---	0	-1.79597
1637551_at	CG1887-RA	CG1887	CG1887	---	0.197702	-1.78992
1633513_a_at	CG11474-RB	CG11474	CG11474	---	0.173773	-1.78717
1632263_at	CG1381-RA	CG1381	CG1381	---	0	-1.7831
1627995_at	CG16840-RA	CG16840	CG16840	---	0	-1.77584
1630830_a_at	CG8327-RA	CG8327	SpdS	Spermidine Synthase	0.0859897	-1.77565
1629933_at	CG4202-RA	CG4202	Sas10	---	0	-1.77146
1634021_a_at	CG8912-RB	CG8912	Psi	P-element somatic inhibitor	0	-1.76992
1628834_a_at	CG8553-RB	CG8553	SelD	selenide,water dikinase	0	-1.76985
1637674_at	CG17148-RA	CG17148	Est-P	Esterase P	0.384738	-1.76981
1626745_at	CG10622-RA	CG10622	Sucb	---	0	-1.76836
1629753_at	CG3340-RA	CG3340	Kr	Kruppel	0.320815	-1.76406
1633033_s_at	CG1732-RA	CG1732	CG1732	---	0	-1.76139
1630438_at	CG32409-RA	CG32409	CG32409	---	0	-1.76117
1636762_a_at	CG9148-RA	CG9148	scf	supercoiling factor	0.0859897	-1.76061
1640361_at	CG6961-RA	CG6961	CG6961 /// CG18259	--- /// ---	0	-1.76051
1625022_a_at	CG6125-RB	CG6125	CG6125	---	0.0859897	-1.7586
1640090_a_at	CG1417-RA	CG1417	slgA	sluggish A	0.0859897	-1.7578
1635692_s_at	CG9364-RE	CG9364	Treh	Trehalase	0.0859897	-1.74917
1626449_s_at	CG2922-RG	CG2922	eIF-5C	eukaryotic initiation factor 5C	0	-1.74851
1629066_at	CG10698-RA	CG10698	GRHRII	---	0.0476015	-1.7424
1632267_a_at	CG4912-RA	CG4912	eEF1	---	0	-1.74083
1636040_at	CG10527-RA	CG10527	CG10527	---	0.197702	-1.74018
1623238_at	CG5618-RA	CG5618	CG5618	---	0.568265	-1.73696
1631588_at	CG3724-RA	CG3724	Pgd	Phosphogluconate dehydrogenase	0	-1.73664
1635706_at	CG11258-RA	CG11258	mRpL20	mitochondrial ribosomal protein L20	0	-1.73588
1635738_at	CG7779-RA	CG7779	Cng	Cyclic-nucleotide-gated ion channel protein	0.0859897	-1.73475
1637056_s_at	CG11200-RB	CG11200	CG11200	---	0.0476015	-1.73305
1631801_at	CG15044-RA	CG15044	CG15044	---	0.320815	-1.72873
1626812_at	CG14132-RA	CG14132	CG14132	---	0.249421	-1.7282
1629518_at	CG2493-RA	CG2493	CG2493	---	0.568265	-1.72736
1626871_at	CG4924-RA	CG4924	icln	---	0	-1.72381
1631953_at	CG30375-RA	CG30375	CG30375	---	0.320815	-1.72323
1624997_s_at	CG2916-RB	CG2916	5-Sep	---	0.384738	-1.71447
1624154_at	CG6620-RA	CG6620	ial	IplI-aurora-like kinase	0	-1.71291
1633751_at	CG10903-RA	CG10903	CG10903	---	0	-1.71275
1639489_at	CG3700-RA	CG3700	CG3700	---	0.384738	-1.71091
1633712_at	CG31997-RA	CG31997	CG31997	---	0.173773	-1.70862
1637578_at	CG4299-RA	CG4299	Set	---	0	-1.70818
1622898_a_at	CG4247-RA	CG4247	mRpS10	mitochondrial ribosomal protein S10	0	-1.70721
1623924_at	CG12325-RA	CG12325	CG12325	---	0.0859897	-1.70594
1641623_at	CG15917-RA	CG15917	CG15917	---	0.197702	-1.70553
1635423_s_at	CG4147-RB	CG4147	Hsc70-3	Heat shock protein cognate 3	0	-1.70077
1630920_at	CG12841-RA	CG12841	Tsp42Ek	Tetraspanin 42Ek	0.568265	-1.69471
1633247_at	CG7006-RA	CG7006	CG7006	---	0	-1.69428
1624113_at	CG7845-RA	CG7845	CG7845	---	0.0476015	-1.69242
1637967_at	CG1728-RA	CG1728	Tim8	---	0	-1.6886
1630238_at	CG2044-RA	CG2044	Lcp4	Larval cuticle protein 4	0.568265	-1.68811
1633674_at	CG31150-RA	CG31150	CG31150	---	0	-1.68426
1639217_s_at	CG10719-RA	CG10719	brat	brain tumor	0.568265	-1.68309
1632911_at	HDC09471	HDC09471	CG33493	---	0	-1.68213
1640078_at	CG11246-RA	CG11246	Rpb8	---	0	-1.68053
1641646_at	CG5677-RA	CG5677	CG5677	---	0	-1.67957
1635279_at	CG4003-RA	CG4003	pont	pontin	0	-1.67886
1625394_at	CG9922-RA	CG9922	CG9922	---	0	-1.678
1627492_at	CG5018-RA	CG5018	CG5018	---	0.0476015	-1.67746
1624779_at	CG32253-RA	CG32253	---	---	0	-1.67657
1623326_a_at	CG14981-RB	CG14981	mge	maggie	0.568265	-1.67171
1623018_at	CG12780-RA	CG12780	CG12780	---	0.0859897	-1.67065
1624496_at	CG10203-RA	CG10203	xl6	---	0	-1.66203
1638539_at	CG7137-RA	CG7137	CG7137	---	0.0859897	-1.65916
1627927_at	CG8443-RA	CG8443	CG8443	---	0.0859897	-1.6546
1637166_at	CG5313-RA	CG5313	RfC3	---	0	-1.65105
1629598_at	CG6226-RA	CG6226	FK506-bp1	FK506-binding protein 1	0	-1.64889
1641204_at	CG14864-RA	CG14864	CG14864	---	0.320815	-1.64879
1631248_at	CG1994-RA	CG1994	---	---	0.0859897	-1.64137
1625257_s_at	CG31523-RC	CG31523	CG31523	---	0	-1.63923
1633905_at	CG12740-RC	CG12740	RpL28	Ribosomal protein L28	0.0476015	-1.63699
1639554_at	CG3333-RA	CG3333	Nop60B	Nucleolar protein at 60B	0	-1.63556
1639927_at	CG6130-RA	CG6130	CG6130	---	0.249421	-1.63508
1630584_at	CG10657-RA	CG10657	CG10657	---	0.0859897	-1.6346
1627636_at	CG14636-RA	CG14636	CG14636	---	0.568265	-1.63016
1627809_at	CG17047-RA	CG17047	CG17047	---	0.173773	-1.62735
1636800_at	CG13610-RA	CG13610	CG13610	---	0	-1.62671
1630619_at	CG9456-RA	CG9456	Spn1 /// CG9455	Serine protease inhibitor 1 /// ---	0.320815	-1.62484
1629209_at	CG9286-RA	CG9286	CG9286	---	0	-1.62359
1623957_s_at	CG8938-RB	CG8938	GstS1	Glutathione S transferase S1	0.0476015	-1.62199
1628422_s_at	CG31650-RA	CG31650	---	---	0	-1.62064
1628986_at	CG7897-RA	CG7897	gp210	---	0	-1.61839
1634942_at	CG5114-RA	CG5114	CG5114	---	0	-1.61836
1637251_a_at	CG10622-RB	CG10622	Sucb	---	0.73324	-1.61765
1631636_at	CG13096-RA	CG13096	CG13096	---	0	-1.61679
1638190_at	CG9667-RA	CG9667	CG9667	---	0	-1.61535
1623741_at	CG13981-RA	CG13981	CG13981	---	0	-1.61499
1640586_at	CG1537-RA	CG1537	CG1537	---	0.320815	-1.61367
1627778_a_at	CG6563-RA	CG6563	CG6563	---	0	-1.61215
1633377_at	CG40303-RA	CG40303	---	---	0	-1.61009
1628361_at	CG32986-RA	CG32986	CG32986	---	0.384738	-1.60585
1634720_at	CG11151-RA	CG11151	CG11151	---	0	-1.60475
1634796_at	CG17219-RA	CG17219	CG17219 /// CG17257	--- /// ---	0	-1.60313
1631618_s_at	CG2890-RA	CG2890	PPP4R2r	Protein phosphatase 4 regulatory subunit 2-related protein	0	-1.59732
1640557_at	CG6382-RA	CG6382	Elf	Ef1like factor	0	-1.59712
1625933_at	CG14731-RA	CG14731	CG14731	---	0.73324	-1.59258
1638007_at	CG1542-RA	CG1542	CG1542	---	0	-1.59224
1634882_at	CG10852-RA	CG10852	Acp63F	Accessory gland peptide 63F	0.384738	-1.59139
1624747_at	CG3181-RA	CG3181	Ts	---	0.0859897	-1.59118
1627895_at	CG18404-RA	CG18404	CG18404	---	0.320815	-1.5908
1623109_at	CG4593-RA	CG4593	CG4593	---	0.320815	-1.59061
1627399_at	CG17266-RA	CG17266	CG17266	---	0	-1.58964
1636741_s_at	CG6603-RA	CG6603	Hsc70Cb	---	0	-1.58953
1641491_at	CG7911-RA	CG7911	CG7911	---	0	-1.58915
1639264_at	CG9054-RA	CG9054	Ddx1	Dead-box-1	0.173773	-1.58907
1628088_at	CG10753-RA	CG10753	snRNP69D	small nuclear ribonucleoprotein at 69D	0	-1.58822
1629253_at	CG2885-RA	CG2885	RabX2	---	0	-1.58776
1633856_at	CG11858-RA	CG11858	CG11858	---	0	-1.58415
1634979_at	CG18600-RA	CG18600	CG18600	---	0	-1.58415
1627765_a_at	CG9834-RA	CG9834	endoB	endophilin B	0.320815	-1.58383
1637036_s_at	CG16784-RC	CG16784	pr	purple	0	-1.58273
1636073_at	CG32344-RA	CG32344	CG32344	---	0	-1.57877
1633915_at	CG16788-RA	CG16788	RnpS1	RNA-binding protein S1	0	-1.57834
1630792_at	CG9750-RA	CG9750	rept	reptin	0.73324	-1.57767
1635766_at	CG2637-RA	CG2637	Fs(2)Ket	Female sterile (2) Ketel	0	-1.57659
1639728_at	CG5916-RA	CG5916	CG5916	---	0	-1.57491
1635356_at	CG8816-RA	CG8816	CG8816	---	0	-1.57409
1630735_at	CG9730-RA	CG9730	mRpL21	mitochondrial ribosomal protein L21	0	-1.57334
1634568_at	CG18349-RA	CG18349	CG18349	---	0.197702	-1.57246
1638350_at	CG6712-RA	CG6712	CG6712	---	0	-1.57039
1640637_at	CG5546-RA	CG5546	CG5546	---	0.0859897	-1.56774
1623943_at	CG17556-RA	CG17556	CG17556 /// CG3678	--- /// ---	0	-1.56747
1627382_at	CG10130-RA	CG10130	Sec61	---	0	-1.56455
1628385_a_at	CG1429-RD	CG1429	Mef2	Myocyte enhancing factor 2	0.0859897	-1.56317
1631048_at	CG14434-RA	CG14434	CG14434	---	0.197702	-1.56302
1623633_at	CG2034-RA	CG2034	CG2034	---	0.0859897	-1.56247
1632448_s_at	CG7210-RA	CG7210	kel	kelch	0.0859897	-1.56144
1640639_at	CG8966-RA	CG8966	CG8966	---	0.568265	-1.56075
1628279_s_at	CG11076-RB	CG11076	CG11076	---	0	-1.55974
1629879_at	CG13434-RA	CG13434	CG13434	---	0	-1.55911
1640995_at	CG7048-RA	CG7048	CG7048	---	0	-1.55875
1625046_at	CG10648-RA	CG10648	CG10648	---	0.249421	-1.55613
1637799_at	CG3593-RA	CG3593	r-l	rudimentary-like	0.0859897	-1.55457
1632396_at	CG11761-RA	CG11761	translin	---	0	-1.55447
1633767_at	CG9373-RA	CG9373	CG9373	---	0	-1.55363
1638575_at	CG4039-RA	CG4039	Mcm6	Minichromosome maintenance 6	0.0476015	-1.55285
1638171_s_at	CG1753-RA	CG1753	CG1753	---	0.73324	-1.55265
1623471_s_at	GM07660	GM07660	---	---	0.173773	-1.55117
1628100_at	CG8957-RA	CG8957	CG8957	---	0.73324	-1.55051
1637063_at	CG33099-RA	CG33099	CG33099	---	0.568265	-1.54937
1639108_at	CG31184-RA	CG31184	CG31184	---	0	-1.54924
1639111_at	CG15362-RA	CG15362	CG15362	---	0.0859897	-1.54752
1636883_s_at	CG17950-RA	CG17950	HmgD	High mobility group protein D	0	-1.54709
1640989_at	CG12811-RA	CG12811	CG12811	---	0.197702	-1.54616
1635462_at	CG1004-RA	CG1004	rho	rhomboid	0.197702	-1.54589
1631379_a_at	CG8983-RA	CG8983	ERp60	---	0	-1.54497
1626733_at	CG15481-RA	CG15481	Ski6	---	0.320815	-1.5449
1632488_a_at	CG33009-RB	CG33009	CG33009	---	0	-1.54443
1635663_at	CG8320-RA	CG8320	CG8320	---	0.0859897	-1.54379
1630418_s_at	CG31374-RB	CG31374	CG31374	---	0.568265	-1.54172
1628416_s_at	CG5170-RC	CG5170	Dp1	Dodeca-satellite-binding protein 1	0.249421	-1.54115
1624180_at	CG2222-RA	CG2222	CG2222	---	0.0476015	-1.54004
1639219_at	CG6249-RA	CG6249	Csl4	---	0.0859897	-1.53809
1623602_a_at	CG10975-RA	CG10975	Ptp69D	Protein tyrosine phosphatase 69D	0.0476015	-1.53598
1641294_a_at	CG3625-RA	CG3625	CG3625	---	0	-1.53558
1625758_s_at	CG6375-RB	CG6375	pit	pitchoune	0.0859897	-1.53161
1629876_at	CG9790-RA	CG9790	CG9790	---	0	-1.52969
1637866_at	CG9246-RA	CG9246	CG9246	---	0.0476015	-1.52957
1641498_at	CG7483-RA	CG7483	eIF4AIII	---	0	-1.52903
1633222_at	CG6073-RA	CG6073	CG6073	---	0	-1.52888
1635470_at	CG5008-RA	CG5008	GNBP3	Gram-negative bacteria binding protein 3	0.173773	-1.52775
1640762_at	CG14464-RA	CG14464	---	---	0	-1.52613
1626100_at	CG16723-RA	CG16723	CG16723	---	0.0476015	-1.5258
1640044_at	CG7329-RA	CG7329	CG7329	---	0.249421	-1.52526
1635343_a_at	CG3217-RA	CG3217	CkIIi3	CKII- subunit interactor-3	0	-1.52435
1623819_at	CG9999-RA	CG9999	RanGap	Ran GTPase activating protein	0	-1.52435
1628821_at	CG17027-RA	CG17027	CG17027	---	0.384738	-1.52379
1630223_at	CG13701-RA	CG13701	skl	sickle	0.173773	-1.52361
1635280_at	CG4685-RA	CG4685	CG4685	---	0.568265	-1.52309
1635278_at	CG4972-RA	CG4972	CG4972	---	0	-1.52248
1631492_at	CG17173-RA	CG17173	CG17173	---	0.73324	-1.52201
1634950_at	CG12785-RA	CG12785	CG12785	---	0.0859897	-1.52066
1638095_at	CG3709-RA	CG3709	CG3709	---	0	-1.51944
1634773_at	CG5474-RA	CG5474	SsR	Signal sequence receptor	0	-1.51901
1632573_at	CG40476-RA	CG40476	---	---	0.73324	-1.5184
1630344_at	CG6724-RA	CG6724	CG6724	---	0	-1.51835
1635608_at	CG7917-RA	CG7917	Nlp	Nucleoplasmin	0	-1.51812
1629730_at	CG8226-RA	CG8226	CG8226	---	0	-1.51615
1630347_at	CG5589-RA	CG5589	CG5589	---	0.249421	-1.51578
1635689_at	CG8697-RA	CG8697	Lcp2	Larval cuticle protein 2	0.0476015	-1.51494
1636341_at	CG4274-RA	CG4274	fzy	fizzy	0.384738	-1.51363
1623408_s_at	CG2947-RB	CG2947	CG32789 /// CG2947	--- /// ---	0	-1.51208
1623214_at	CG9669-RA	CG9669	CG9669	---	0	-1.51143
1637015_s_at	CG1404-RB	CG1404	ran	Tubulin at 85D promoter construct of Kusano	0	-1.51064
1625051_at	CG33100-RA	CG33100	CG33100	---	0.0859897	-1.51019
1638292_at	CG4043-RA	CG4043	Rrp46	---	0.173773	-1.51003
1638268_at	CG10327-RC	CG10327	TBPH	---	0.320815	-1.50823
1633261_a_at	CG9107-RB	CG9107	CG9107	---	0	-1.50749
1629507_a_at	CG11680-RB	CG11680	mle	maleless	0	-1.50658
1623496_at	CG3228-RA	CG3228	kz	kurz	0.173773	-1.5056
1624465_at	CG6850-RA	CG6850	Ugt	UDP-glucose-glycoprotein glucosyltransferase	0	-1.50534
1628937_s_at	CG9412-RA	CG9412	rin	rasputin	0	-1.50532
1634909_at	CG12975-RA	CG12975	CG12975	---	0	-1.50354
1630620_at	CG10489-RA	CG10489	Pole2	---	0.320815	-1.50239
1638890_at	CG9035-RA	CG9035	Tap	Translocon-associated protein	0	-1.50224
1624193_s_at	CG3983-RB	CG3983	CG3983	---	0.0859897	-1.50018
1624969_s_at	CG17041-RA	CG17041	CG17041	---	0.074253	1.50011
1635358_at	CG2116-RA	CG2116	CG2116	---	0	1.50023
1633451_at	CG32634-RA	CG32634	CG32634	---	0.249421	1.50064
1640486_s_at	CG7125-RA	CG7125	CG7125	---	0	1.50094
1641576_a_at	CG5205-RB	CG5205	CG5205	---	0	1.50104
1630476_s_at	CG12781-RA	CG12781	nahoda	nahoda	0.249421	1.50258
1624097_s_at	CG31151-RA	CG31151	CG31151	---	0.0476015	1.50283
1626194_at	CG8624-RA	CG8624	melt	melted	0	1.50441
1625840_at	CG12001-RA	CG12001	CG12001	---	0.249421	1.50446
1627779_at	CG13295-RA	CG13295	CG13295	---	0.384738	1.50505
1626806_at	CG16724-RA	CG16724	tra	transformer	0.0476015	1.5052
1623268_a_at	CG33005-RA	CG33005	CG33005	---	0	1.50597
1636484_at	CG8194-RA	CG8194	RNaseX25	Ribonuclease X25	0.074253	1.50755
1630638_at	CG1828-RA	CG1828	dre4	---	0.568265	1.50776
1632667_s_at	CG8893-RB	CG8893	Gapdh2	Glyceraldehyde 3 phosphate dehydrogenase 2	0.173773	1.50856
1636933_at	CG13562-RA	CG13562	CG13562	---	0.197702	1.50981
1630169_a_at	CG8884-RB	CG8884	Sap47	Synapse-associated protein 47kD	0.173773	1.51068
1627925_at	CG12292-RA	CG12292	CG12292	---	0	1.51121
1635655_at	CG15671-RA	CG15671	cv-2	crossveinless 2	0	1.51148
1641723_a_at	CG4432-RB	CG4432	PGRP-LC	Peptidoglycan recognition protein LC	0	1.51308
1635581_at	CG8300-RA	CG8300	CG8300	---	0	1.51427
1625048_at	CG8318-RA	CG8318	Nf1	Neurofibromin 1	0.320815	1.51478
1636101_a_at	CG31729-RB	CG31729	CG31729	---	0.173773	1.51506
1630823_at	CG32210-RA	CG32210	CG32210	---	0	1.51616
1626968_at	CG7207-RA	CG7207	CG7207	---	0.074253	1.51808
1630447_at	CG3078-RA	CG3078	CG3078	---	0.73324	1.51809
1641303_at	CG4051-RA	CG4051	egl	egalitarian	0	1.51823
1624518_at	CG13369-RA	CG13369	CG13369	---	0.73324	1.519
1635218_at	CG11009-RA	CG11009	CG11009	---	0	1.51935
1623069_s_at	CG17544-RA	CG17544	CG17544	---	0	1.52035
1641452_a_at	CG1848-RA	CG1848	LIMK1	LIM-kinase1	0	1.52065
1628946_at	CG12052-RF	CG12052	lola	longitudinals lacking	0.320815	1.52174
1640400_at	CG5773-RA	CG5773	CG5773	---	0.074253	1.523
1636970_at	CG9394-RA	CG9394	CG9394	---	0.384738	1.52394
1636499_at	CG5429-RA	CG5429	CG5429	---	0	1.52434
1628229_at	CG11331-RA	CG11331	Spn27A	Serpin-27A	0	1.52495
1640472_at	CG32477-RA	CG32477	CG16971	---	0.173773	1.52638
1633757_s_at	CG10188-RB	CG10188	CG10188	---	0.0476015	1.5264
1623503_at	CG5518-RA	CG5518	sda	slamdance	0.074253	1.52751
1625990_at	CG11367-RA	CG11367	CG11367	---	0.384738	1.52896
1637612_at	CG6017-RA	CG6017	CG6017	---	0.074253	1.52934
1632464_at	CG6369-RA	CG6369	Smg6	---	0.074253	1.53157
1626383_at	CG4096-RA	CG4096	CG4096	---	0	1.53224
1636872_at	CG13348-RA	CG13348	Aats-phe	Phenylalanyl-tRNA synthetase	0	1.5331
1641318_at	CG8132-RA	CG8132	CG8132	---	0.173773	1.53554
1629496_at	CG7832-RA	CG7832	CG7832	---	0.0476015	1.53563
1634135_at	CG12012-RA	CG12012	CG12012	---	0	1.53639
1636732_at	CG11695-RA	CG11695	CG11695	---	0	1.53672
1637517_s_at	CG5405-RB	CG5405	KrT95D	Krueppel target at 95D	0.568265	1.53686
1623119_at	CG12240-RB	CG12240	DnaJ-60	DnaJ-like-60	0.173773	1.53723
1632921_at	S.C3L002260	S.C3L002260	---	---	0.73324	1.53765
1638189_s_at	CG4385-RB	CG4385	S	Star	0.173773	1.53807
1637162_at	S.C3R003628	S.C3R003628	CG12054	---	0.074253	1.54022
1633026_a_at	CG31158-RA	CG31158	CG31158	---	0.0476015	1.54035
1632295_s_at	Transposon.63	Transposon.63	---	---	0.320815	1.54186
1623379_at	CG14228-RA	CG14228	Mer	Merlin	0	1.54294
1637154_at	CG7470-RA	CG7470	CG7470	---	0	1.54317
1634481_at	CG7481-RA	CG7481	RhoGAP18B	---	0.074253	1.5436
1634860_at	CG30078-RB	CG30078	CG30078	---	0.320815	1.54491
1623261_at	CG31118-RA	CG31118	RabX4	---	0.249421	1.54525
1635444_at	CG32663-RA	CG32663	CG32663	---	0.568265	1.54547
1625856_at	CG10798-RA	CG10798	dm	diminutive	0.074253	1.54657
1638186_a_at	CG9025-RA	CG9025	CG9025	---	0.173773	1.54687
1626856_at	CG12560-RA	CG12560	CG12560	---	0.568265	1.54769
1627833_at	CG10546-RA	CG10546	Cralbp	Cellular retinaldehyde binding protein	0.074253	1.54772
1638727_at	LD18978	LD18978	---	---	0.074253	1.54931
1634884_s_at	GM03875	GM03875	CG31635	---	0	1.54984
1635380_at	CG30413-RA	CG30413	CG30413	---	0.384738	1.55
1637149_s_at	CG14991-RA	CG14991	ran /// CG14991	Tubulin at 85D promoter construct of Kusano /// ---	0	1.55177
1634949_at	CG4353-RB	CG4353	hep	hemipterous	0	1.55201
1639403_s_at	CG4523-RA	CG4523	CG4523	---	0	1.55224
1640181_at	CG13044-RA	CG13044	CG13044	---	0.074253	1.55227
1634083_at	CG8318-RB	CG8318	Nf1	Neurofibromin 1	0	1.55669
1633016_a_at	CG5753-RA	CG5753	stau	staufen	0.074253	1.55679
1624533_s_at	CG8651-RA	CG8651	trx	trithorax	0	1.56001
1638064_a_at	CG12342-RB	CG12342	CG12342	---	0	1.5607
1628202_at	CG7452-RA	CG7452	Syx17	Syntaxin 17	0	1.56097
1625988_a_at	CG31175-RA	CG31175	Dys	dystrophin	0.568265	1.56223
1624273_at	CG8034-RA	CG8034	CG8034	---	0.568265	1.56285
1639624_at	CG6688-RA	CG6688	CG6688	---	0.173773	1.56316
1637191_at	CG3433-RA	CG3433	Coprox	Coproporphyrinogen oxidase	0	1.56376
1624053_at	CG7552-RA	CG7552	CG7552	---	0.074253	1.56382
1636634_a_at	CG6214-RB	CG6214	CG6214	---	0	1.56463
1633290_a_at	CG4482-RA	CG4482	mol	moladietz	0.249421	1.56487
1625388_at	CG4893-RA	CG4893	CG4893	---	0.074253	1.56517
1627021_at	CG8202-RA	CG8202	CG8202	---	0.197702	1.56599
1632337_at	CG5772-RA	CG5772	Sur	Sulfonylurea receptor	0.320815	1.56601
1628264_a_at	CG4879-RA	CG4879	RecQ5	homolog of RecQ	0.73324	1.56647
1634071_at	CG12283-RA	CG12283	kek1	kekkon-1	0.384738	1.57182
1630981_at	CG2698-RA	CG2698	CG2698	---	0	1.57195
1637220_s_at	CG11984-RA	CG11984	CG11984	---	0.0476015	1.57302
1639916_at	CG32317-RC	CG32317	CG13923 /// CG12022	--- /// ---	0	1.57313
1639130_a_at	CG2666-RA	CG2666	kkv	krotzkopf verkehrt	0	1.57531
1632872_at	CG31779-RA	CG31779	CG31779	---	0.568265	1.5754
1636103_a_at	CG31299-RB	CG31299	nocturnin	nocturnin	0.249421	1.57659
1630603_at	CG31352-RA	CG31352	CG31352 /// unc-115	--- /// ---	0.0476015	1.57763
1623473_at	CG18247-RA	CG18247	shark	Src homology 2, ankyrin repeat, tyrosine kinase	0	1.57788
1631594_s_at	CG4141-RA	CG4141	Pi3K92E	---	0	1.57861
1624552_at	CG3740-RA	CG3740	CG3740	---	0.0476015	1.57901
1632443_at	CG10274-RA	CG10274	CG10274	---	0	1.5804
1628807_at	CG5205-RA	CG5205	CG5205	---	0.0476015	1.58055
1639997_s_at	CT39116	CT39116	---	---	0	1.58141
1632424_at	CG13995-RA	CG13995	CG13995	---	0	1.58195
1640567_at	CG7337-RA	CG7337	CG7337	---	0	1.58262
1633643_a_at	CG31033-RC	CG31033	---	---	0.73324	1.58354
1638560_a_at	CG1884-RB	CG1884	CG1884	---	0	1.58439
1625945_a_at	CG1233-RB	CG1233	CG1233	---	0	1.58462
1632566_at	CG11318-RA	CG11318	CG11318	---	0	1.58527
1634920_at	LD07388	LD07388	caps	capricious	0.568265	1.58546
1637703_a_at	CG15154-RA	CG15154	Socs36E	Suppressor of cytokine signaling at 36E	0.568265	1.58642
1626553_at	CG10376-RA	CG10376	CG10376	---	0	1.58654
1639083_at	CG1945-RC	CG1945	faf	fat facets	0.249421	1.58715
1639576_at	CG7293-RA	CG7293	Klp68D	Kinesin-like protein at 68D	0	1.5873
1623589_a_at	CG5326-RB	CG5326	CG5326	---	0.197702	1.59126
1630057_at	CG11753-RA	CG11753	CG11753	---	0	1.59276
1627342_at	CG15251-RA	CG15251	CG15251	---	0.73324	1.593
1636654_s_at	CG15626-RA	CG15626	CG15626	---	0.173773	1.59316
1633294_at	CG2812-RA	CG2812	CG2812	---	0.173773	1.59347
1627694_at	CG9715-RA	CG9715	CG9715	---	0	1.59368
1636695_at	CG7001-RA	CG7001	Pk17E	Protein kinase-like 17E	0.074253	1.59415
1624589_a_at	CG31811-RB	CG31811	cenG1A	centaurin gamma 1A	0.074253	1.59511
1632556_s_at	CG2310-RA	CG2310	CG2310	---	0.074253	1.59643
1634913_s_at	CG7228-RA	CG7228	CG7228	---	0.074253	1.60016
1626116_at	CG33329-RB	CG33329	CG33329	---	0.320815	1.60045
1625223_a_at	CG7954-RA	CG7954	stck	steamer duck	0	1.601
1630506_at	CG3077-RA	CG3077	CG3077	---	0.568265	1.60138
1632465_s_at	CG6424-RA	CG6424	CG6424	---	0.074253	1.60163
1626465_a_at	CG4353-RA	CG4353	hep	hemipterous	0.074253	1.60203
1627775_s_at	CG6611-RA	CG6611	ect	ectodermal	0	1.60344
1628548_at	CG1451-RA	CG1451	Apc	APC-like	0	1.60843
1626033_at	CG3615-RA	CG3615	CG3615	---	0	1.60943
1629017_s_at	CT34234	CT34234	yem	yemanuclein	0.074253	1.60955
1625530_at	CG10462-RA	CG10462	CG10462	---	0	1.60976
1640922_a_at	CG9310-RA	CG9310	Hnf4	Hepatocyte nuclear factor 4	0	1.61156
1638367_at	CG7686-RA	CG7686	CG7686	---	0	1.61182
1633336_at	CG32560-RA	CG32560	CG32560	---	0.173773	1.61214
1632017_at	CG13990-RA	CG13990	CG13990	---	0.197702	1.6151
1630521_at	CG1705-RA	CG1705	Rst(1)JH	Resistance to Juvenile Hormone	0	1.61594
1628155_at	CG17046-RA	CG17046	klar	klarsicht	0	1.61725
1635755_a_at	CG10741-RB	CG10741	CG10741	---	0.320815	1.61738
1633563_at	CG1637-RB	CG1637	CG1637	---	0	1.61824
1624510_at	CG30023-RA	CG30023	CG30023	---	0	1.61874
1629961_s_at	CG8732-RA	CG8732	l(2)44DEa	---	0.568265	1.61892
1627212_at	CG10360-RA	CG10360	ref(2)P	refractory to sigma P	0	1.62082
1623493_at	CG12717-RA	CG12717	CG12717	---	0.320815	1.62262
1626575_at	CG1657-RA	CG1657	CG1657	---	0	1.62523
AFFX-Dros-GAPDH_3_at	---	---	---		0.320815	1.62565
1638009_s_at	CG9399-RB	CG9399	CG9399	---	0.568265	1.62574
1624686_a_at	CG32498-RO	CG32498	dnc	dunce	0	1.62669
1632827_a_at	CG8153-RB	CG8153	mus210	mutagen-sensitive 210	0	1.62744
1638247_at	CG17065-RA	CG17065	CG17065	---	0.074253	1.62753
1639729_s_at	Z27119	Z27119	---	---	0.568265	1.62864
1636005_at	CG14495-RA	CG14495	CG14495	---	0.568265	1.62892
1636379_a_at	CG12240-RA	CG12240	DnaJ-60	DnaJ-like-60	0.384738	1.6299
1637947_s_at	CG30389-RA	CG30389	CG30389	---	0	1.6309
1622970_at	CG32384-RA	CG32384	formin3	formin 3	0.73324	1.63268
1641126_at	CG15735-RA	CG15735	CG15735	---	0.249421	1.63488
1623975_at	CG1605-RA	CG1605	az2	---	0	1.63564
1628873_s_at	CG18362-RB	CG18362	Mio	Mlx interactor	0	1.63578
1637973_a_at	CG4407-RA	CG4407	CG4407	---	0.320815	1.63606
1641072_at	CG2087-RA	CG2087	PEK	---	0.074253	1.63668
1627373_at	CG12142-RA	CG12142	Tsp42Eg	Tetraspanin 42Eg	0	1.63774
1627360_at	CG31349-RF	CG31349	pyd	polychaetoid	0.568265	1.63909
1623029_at	CG31535-RA	CG31535	CG31535	---	0.568265	1.64009
1626499_at	CG10278-RA	CG10278	GATAe	---	0.074253	1.64244
1626563_at	CG32211-RA	CG32211	Taf6	TBP-associated factor 6	0	1.64433
1627101_at	CG7590-RA	CG7590	scyl	scylla	0.249421	1.64442
1628490_at	CG3350-RA	CG3350	bigmax	---	0	1.64596
1626192_at	CG32709-RA	CG32709	CG32709	---	0.074253	1.64786
1629945_at	CG32341-RA	CG32341	CG32341	---	0.320815	1.64945
1632916_at	CG31357-RA	CG31357	CG31357	---	0.074253	1.65418
1641349_at	CG10966-RA	CG10966	rdgA	retinal degeneration A	0	1.65479
1635927_at	CG9746-RA	CG9746	CG9746	---	0	1.65565
1630860_at	CG1130-RA	CG1130	scrt	scratch	0	1.65589
1627330_at	CG10189-RA	CG10189	CG10189	---	0	1.65611
1623117_at	CG31781-RB	CG31781	CG31781	---	0.0476015	1.65713
1632377_at	CG8399-RA	CG8399	CG8399	---	0.249421	1.6584
1631294_at	CG33263-RA	CG33263	CG33263	---	0.249421	1.66289
1641043_at	CG8281-RA	CG8281	CG8281	---	0	1.66312
1625678_at	CG5373-RA	CG5373	Pi3K59F	Phosphotidylinositol 3 kinase 59F	0	1.66594
1638520_at	CG8104-RA	CG8104	CG8104	---	0	1.66696
1631377_a_at	CG17146-RA	CG17146	Adk1	Adenylate kinase-1	0	1.66956
1640321_at	CG1347-RA	CG1347	CG1347	---	0	1.67126
1628666_at	CG3328-RA	CG3328	CG3328	---	0.074253	1.67294
1638899_s_at	CG15312-RA	CG15312	CG15312	---	0.173773	1.67324
1625019_at	CG12273-RA	CG12273	angel	angel	0	1.67348
1631291_at	CR_tc_GM24362	CR_tc_GM24362	---	---	0	1.67358
1641486_at	CG32108-RA	CG32108	CG32108	---	0.568265	1.67424
AFFX-Dros-GAPDH_M_at	---	---	---		0.384738	1.67485
1639016_at	CG8206-RA	CG8206	CG8206	---	0	1.67776
1638940_at	CG4937-RA	CG4937	RhoGAP15B	---	0.074253	1.67824
1639599_at	CG4887-RA	CG4887	CG4887	---	0	1.67864
1633911_a_at	CG31550-RB	CG31550	CG31550	---	0	1.68058
1639602_s_at	CG7986-RA	CG7986	CG7986	---	0	1.6858
1634660_at	CG3361-RA	CG3361	mrt	martik	0.074253	1.68764
1635128_a_at	CG6677-RA	CG6677	ash2	absent, small, or homeotic discs 2	0	1.68911
1627719_at	CG2679-RA	CG2679	gol	goliath	0.568265	1.69032
1623415_at	CG6667-RC	CG6667	dl	dorsal	0.074253	1.69133
1639318_at	CG32217-RA	CG32217	---	---	0.0476015	1.69362
1630958_at	CG4108-RA	CG4108	Chmp1	---	0	1.6942
1639621_at	CG10916-RA	CG10916	CG10916	---	0.0476015	1.69432
1635881_at	CG13645-RA	CG13645	CG13645	---	0	1.69556
1633399_at	CG12240-RA	CG12240	DnaJ-60	DnaJ-like-60	0.320815	1.69638
1635900_at	CG8846-RA	CG8846	Thor	Thor	0	1.69652
1638195_at	CG5652-RA	CG5652	CG5652	---	0.568265	1.69826
1623944_at	CG12605-RB	CG12605	CG12605	---	0.249421	1.69862
1626276_at	CG7967-RA	CG7967	CG7967	---	0	1.70415
1638282_at	CG14196-RA	CG14196	CG14196	---	0.568265	1.70911
1624727_s_at	CG5486-RA	CG5486	Ubp64E	Ubiquitin-specific protease 64E	0.0476015	1.71004
1626557_at	CG7067-RA	CG7067	NitFhit	Nitrilase and fragile histidine triad fusion protein	0	1.7104
1627165_a_at	CG13645-RB	CG13645	CG13645	---	0	1.71042
1641570_s_at	CG31683-RA	CG31683	CG31683 /// CG18858	--- /// ---	0	1.71373
1637625_s_at	CG32813-RD	CG32813	CG32813	---	0	1.71436
1637401_at	CG11095-RA	CG11095	CG11095	---	0.0476015	1.71453
1633112_at	CG4322-RA	CG4322	CG4322	---	0.074253	1.71688
1628974_at	CG32711-RA	CG32711	CG32711	---	0.249421	1.71803
1627666_at	CG10979-RA	CG10979	CG10979	---	0.173773	1.71881
1636801_at	CG8232-RA	CG8232	CG8232	---	0	1.71981
1632575_at	CT35481	CT35481	---	---	0.173773	1.72129
1635910_at	CG7331-RA	CG7331	CG7331	---	0.73324	1.72337
1627152_at	CG12918-RA	CG12918	CG12918	---	0.249421	1.72448
1641058_at	CG1319-RA	CG1319	CG1319	---	0	1.72484
1641644_s_at	CG2714-RB	CG2714	crm	cramped	0	1.72903
1629035_at	CG12290-RA	CG12290	CG12290	---	0.568265	1.72942
1634131_s_at	CG13316-RC	CG13316	Mnt	---	0.249421	1.73044
1627564_s_at	CG8954-RA	CG8954	Smg5	---	0	1.73084
1624881_at	CG11448-RA	CG11448	CG11448	---	0	1.73283
1630359_at	CG31810-RA	CG31810	CG31810 /// CG31809	--- /// ---	0.73324	1.73406
1627241_at	CG32696-RB	CG32696	CG32696	---	0	1.73489
1623388_at	CG15861-RA	CG15861	CG15861	---	0	1.73568
1640042_at	CG12299-RA	CG12299	CG12299	---	0.249421	1.73677
1634034_at	CG6811-RA	CG6811	RhoGAP68F	---	0	1.7368
1630317_at	CG5127-RA	CG5127	CG5127	---	0	1.73691
1630471_at	CG4301-RA	CG4301	CG4301	---	0.568265	1.74038
1623810_at	CG17265-RA	CG17265	CG17265	---	0.074253	1.74141
1629846_at	CG11619-RA	CG11619	CG11619	---	0.384738	1.74163
1634940_at	CG3943-RA	CG3943	kraken	kraken	0.074253	1.74206
1635527_at	CG5039-RA	CG5039	CG5039	---	0.074253	1.74296
1624573_at	CG4998-RA	CG4998	CG4998	---	0.384738	1.74374
1627015_at	CG10964-RA	CG10964	sni	sniffer	0	1.747
1639611_at	CG8709-RA	CG8709	CG8709	---	0	1.74775
1636884_s_at	CG4658-RA	CG4658	CG4658	---	0	1.75115
1638486_at	CG17136-RD	CG17136	Rbp1	RNA-binding protein 1	0	1.75322
1625898_s_at	CG17367-RC	CG17367	Lnk	---	0	1.75467
1631099_at	CG17807-RA	CG17807	CG17807	---	0	1.75525
1626362_at	CG7074-RA	CG7074	mio	missing oocyte	0	1.7565
1635730_at	CG30069-RA	CG30069	CG30069	---	0.568265	1.75718
1625544_s_at	S.C2R002042	S.C2R002042	---	---	0.197702	1.75719
1634784_at	CG14513-RA	CG14513	yem	yemanuclein	0.074253	1.75894
1639502_at	CG8942-RA	CG8942	CG8942	---	0.249421	1.76141
1630608_at	CG14608-RA	CG14608	CG14608	---	0.173773	1.76471
1635664_at	CG13761-RB	CG13761	Bzd	Buzidau	0.249421	1.76645
1631697_at	CG10816-RA	CG10816	Dro	Drosocin	0.320815	1.76955
1640800_at	CG3880-RA	CG3880	CG3880	---	0.197702	1.77131
1626154_at	CG12081-RA	CG12081	CG12081	---	0	1.77168
1629429_at	CG31388-RA	CG31388	CG31388	---	0	1.77219
1635630_a_at	CG10076-RA	CG10076	spir	spire	0	1.77317
1639317_at	CG7896-RA	CG7896	CG7896	---	0	1.77568
1638388_at	CG10559-RA	CG10559	CG10559	---	0.249421	1.77643
1633149_at	CG15441-RB	CG15441	Gs1l	GS1-like	0.568265	1.77838
1639162_at	CG6072-RA	CG6072	sra	sarah	0.074253	1.77888
1635818_at	CG4713-RA	CG4713	CG4713	---	0	1.78013
1632790_at	CG7863-RA	CG7863	dream	---	0.074253	1.78263
1634188_a_at	CG3234-RA	CG3234	tim	timeless	0.384738	1.78626
1629307_s_at	CG15532-RA	CG15532	hdc	headcase	0	1.78716
1637151_at	CG16928-RA	CG16928	mre11	meiotic recombination 11	0.074253	1.7873
1630570_at	CG13003-RA	CG13003	CG13003	---	0.249421	1.79022
1638892_at	CG5397-RA	CG5397	CG5397	---	0.73324	1.79571
1634563_at	CG3764-RA	CG3764	CG3764	---	0.0476015	1.79813
1632072_at	S.C2L001103	S.C2L001103	---	---	0	1.80007
1634786_at	CG7106-RA	CG7106	lectin-28C	---	0	1.80154
1637280_at	CG4861-RA	CG4861	LpR1	---	0.074253	1.80375
1631374_at	CG5686-RA	CG5686	chico	chico	0	1.80667
1640341_s_at	CG5729-RA	CG5729	Dgp-1	---	0.73324	1.80857
1626301_at	CG4559-RA	CG4559	Idgf3	Imaginal disc growth factor 3	0	1.81045
1623429_at	CG11073-RA	CG11073	CG11073	---	0.249421	1.81223
1639079_at	CG9621-RA	CG9621	Adgf-D	Adenosine deaminase-related growth factor D	0.384738	1.81304
1625041_at	CG7571-RA	CG7571	Oatp74D	Organic anion transporting polypeptide 74D	0	1.81787
1631579_a_at	CG32045-RB	CG32045	fry	furry	0	1.81862
1634814_at	CG7083-RA	CG7083	CG7083	---	0.197702	1.81899
1631435_at	CG7988-RA	CG7988	CG7988	---	0	1.81991
1636974_at	CG32146-RA	CG32146	dlp	dally-like	0.320815	1.82039
1626460_at	CG2658-RA	CG2658	CG2658	---	0	1.82323
1641031_s_at	CG17383-RA	CG17383	CG17383	---	0.0476015	1.82628
1639526_a_at	CG7717-RA	CG7717	Mekk1	heat shock construct of Inoue	0	1.82652
1633711_a_at	CG31012-RA	CG31012	CG31012	---	0.568265	1.82726
1630999_at	CG7724-RA	CG7724	CG7724	---	0	1.83094
1630412_at	CG16873-RA	CG16873	CG16873	---	0.568265	1.83171
1635409_at	CG8975-RA	CG8975	RnrS	Ribonucleoside diphosphate reductase small subunit	0.074253	1.83182
1631886_at	CG14135-RA	CG14135	CG14135	---	0.320815	1.83238
1629141_at	CG18402-RA	CG18402	InR	Insulin-like receptor	0	1.83336
1630711_at	CG11175-RA	CG11175	CG11175	---	0.0476015	1.83402
1639826_at	CG32662-RA	CG32662	CG32662	---	0.173773	1.8345
1629517_at	CG5118-RA	CG5118	CG5118	---	0	1.83679
1634977_at	CG12837-RA	CG12837	Tsp42Er	Tetraspanin 42Er	0.197702	1.83736
1640228_at	CG11658-RA	CG11658	CG11658	---	0.320815	1.83924
1636742_at	CG30418-RA	CG30418	nord	nord	0.249421	1.84099
1634855_s_at	CG9813-RC	CG9813	CG9813	---	0	1.84247
1641293_at	CG4583-RA	CG4583	ire-1	---	0	1.84286
1638310_at	CG1666-RA	CG1666	Hlc	Helicase	0	1.84909
1626455_s_at	Stencil:2R:13111357:13112534:GENSCAN	Stencil:2R:13111357:13112534:GENSCAN	---	---	0.074253	1.85109
1640379_s_at	CG11079-RA	CG11079	CG11079	---	0.384738	1.85535
1623277_at	CG17100-RA	CG17100	stich1	sticky ch1	0	1.85547
1632803_at	CG3719-RA	CG3719	CG3719	---	0.197702	1.85607
1636896_a_at	CG12576-RA	CG12576	CG12576	---	0	1.85975
1630248_at	CG5346-RA	CG5346	CG5346	---	0	1.86371
1638821_a_at	CG31732-RA	CG31732	---	---	0.249421	1.86423
1631006_a_at	CG10171-RA	CG10171	CG10171	---	0.197702	1.86672
1628915_s_at	CG3799-RB	CG3799	CG3799	---	0.568265	1.86689
1632376_at	CG5644-RA	CG5644	CG5644	---	0.173773	1.86779
1639990_at	CG17855-RA	CG17855	CG17855	---	0	1.86959
1630044_s_at	CG6904-RC	CG6904	CG6904	---	0.384738	1.87065
1640801_at	LD09837	LD09837	Pdk	Pyruvate dehydrogenase kinase	0	1.87536
1634185_at	CG32053-RA	CG32053	CG32053	---	0.197702	1.87717
1625651_at	CG18317-RA	CG18317	CG18317	---	0	1.87868
1630064_at	CG5639-RA	CG5639	CG5639	---	0.568265	1.8804
1638312_at	CG13189-RA	CG13189	CG13189	---	0.384738	1.88352
1638877_at	CG9753-RA	CG9753	CG9753	---	0.384738	1.88532
1626798_a_at	CG14025-RA	CG14025	Bsg25D	Blastoderm-specific gene 25D	0	1.88623
1639017_at	HDC06936	HDC06936	---	---	0.568265	1.88849
1634992_s_at	CG9821-RB	CG9821	CG9821	---	0	1.89116
1638703_a_at	CG32048-RA	CG32048	CG32048	---	0	1.89325
1632475_at	CG16973-RA	CG16973	msn	misshapen	0.074253	1.89376
1627395_a_at	CG30078-RB	CG30078	CG30078	---	0.568265	1.89439
1624618_at	CG3870-RA	CG3870	chrw	chrowded	0.074253	1.89504
1633067_at	CG13845-RA	CG13845	CG13845	---	0.320815	1.89828
1631722_at	GM02743	GM02743	---	---	0	1.90009
1636812_at	CG10103-RA	CG10103	CG10103	---	0	1.90145
1630118_s_at	CG8529-RA	CG8529	Dyb	Dystrobrevin-like	0	1.90382
1627005_at	CG2928-RA	CG2928	Reg-5	Rhythmically expressed gene 5	0.320815	1.90826
1639928_a_at	CG30084-RA	CG30084	tun	tungus	0.384738	1.91093
1629243_at	CG9695-RA	CG9695	Dab	Disabled	0	1.91128
1634684_at	CG7272-RA	CG7272	CG7272	---	0.73324	1.91253
1634002_at	CG13315-RA	CG13315	CG13315	---	0.0476015	1.91304
1631619_a_at	CG3743-RA	CG3743	MTF-1	---	0	1.91543
1634291_at	CG11814-RA	CG11814	CG11814	---	0	1.91994
1627702_at	CG7417-RA	CG7417	CG7417	---	0	1.92771
1637322_at	CG31349-RE	CG31349	pyd	polychaetoid	0.074253	1.93654
1625139_at	CG11086-RA	CG11086	CG11086	---	0.074253	1.94833
1635199_at	CG6014-RA	CG6014	CG6014	---	0.074253	1.94843
1631723_at	CG5498-RB	CG5498	CG5498	---	0	1.95166
1633872_at	CG15673-RA	CG15673	CG15673	---	0.074253	1.95334
1623218_s_at	CG1070-RA	CG1070	Alhambra	Alhambra	0	1.95384
1623536_s_at	CG11347-RD	CG11347	CG11347	---	0	1.95698
1630214_a_at	CG7824-RA	CG7824	CG7824	---	0	1.96523
1631399_a_at	CG15771-RA	CG15771	CG15771	---	0.0476015	1.96602
1635202_s_at	CG5640-RA	CG5640	CG5640	---	0.173773	1.97024
1640262_at	CG30079-RA	CG30079	CG30079	---	0	1.9735
1628075_at	CG14489-RA	CG14489	olf186-M	---	0	1.9774
1623564_at	CG4109-RA	CG4109	Syx8	Syntaxin 8	0	1.97821
1636614_a_at	CG7893-RA	CG7893	vav	---	0	1.97897
1626518_at	LD12453	LD12453	CG17724	Sequoia	0.0476015	1.97939
1641606_s_at	CG6608-RB	CG6608	CG6608	---	0.384738	1.97986
1630244_s_at	CG31809-RA	CG31809	CG31809 /// CG31810	--- /// ---	0.73324	1.98178
1628547_at	CG5167-RA	CG5167	CG5167	---	0.074253	1.99514
1624756_at	CG5009-RA	CG5009	CG5009	---	0	1.99545
1633654_s_at	CG1630-RA	CG1630	IP3K2	Inositol 1,4,5-triphosphate kinase 2	0	1.99677
1639897_at	CG3091-RA	CG3091	CG3091	---	0.074253	2.00709
1627886_at	CG10967-RA	CG10967	---	---	0.568265	2.01383
1640377_s_at	CG2849-RB	CG2849	Rala	Ras-related protein	0.074253	2.03583
1628952_s_at	CG10772-RB	CG10772	Fur1	Furin 1	0	2.03929
1629515_at	CG8808-RA	CG8808	Pdk	Pyruvate dehydrogenase kinase	0.0476015	2.03958
1638432_a_at	CG10082-RA	CG10082	CG10082	---	0.320815	2.04213
1623681_at	CG10163-RA	CG10163	CG10163	---	0.249421	2.04397
1628791_at	CG13933-RA	CG13933	CG13933	---	0	2.05095
1635427_a_at	CG31043-RA	CG31043	gukh	GUK-holder	0.074253	2.05138
1634208_a_at	CG1093-RA	CG1093	plx	pollux	0.074253	2.05272
1633641_a_at	CG15611-RB	CG15611	CG15611	---	0.074253	2.05305
1624481_a_at	CG31534-RA	CG31534	CG31534	---	0	2.05483
1640301_a_at	CG4675-RA	CG4675	Ndae1	Na<up>+</up>-driven anion exchanger 1	0.074253	2.05686
1635138_at	CG10772-RA	CG10772	Fur1	Furin 1	0	2.05792
1635151_at	CG14437-RA	CG14437	COQ7	---	0	2.05932
1634714_at	CG1676-RA	CG1676	cactin	cactin	0.0476015	2.0711
1641434_at	CG32695-RA	CG32695	CG32695	---	0	2.07587
1640641_s_at	CG11250-RB	CG11250	CG33291	---	0.73324	2.0827
1623806_at	CG9638-RA	CG9638	Ada2S	Transcriptional adapter 2S	0	2.0868
1626306_at	CG9774-RA	CG9774	rok	Rho-kinase	0.568265	2.09531
1635521_at	CG4618-RA	CG4618	CG4618	---	0	2.09558
1639306_s_at	CG17090-RB	CG17090	CG17090	---	0.0476015	2.10004
1625902_at	CG11655-RA	CG11655	CG11655	---	0	2.11518
1628667_at	CG6689-RA	CG6689	CG6689	---	0.0476015	2.11586
1634300_at	CG4025-RA	CG4025	CG4025	---	0.0476015	2.11733
1631571_a_at	CG10076-RD	CG10076	spir	spire	0.384738	2.12059
1636856_at	CG13221-RA	CG13221	Vhl	von Hippel-Lindau	0	2.12574
1631552_at	CG13194-RA	CG13194	pyr	pyramus	0	2.12587
1633039_at	CG5646-RA	CG5646	CG5646	---	0.384738	2.12652
1633353_s_at	CG18408-RI	CG18408	CAP /// CG12910	antisense /// ---	0	2.12807
1636757_at	CG14107-RA	CG14107	CG14107	---	0.568265	2.13944
1640837_a_at	CG10717-RA	CG10717	ImpL1	Ecdysone-inducible gene L1	0.568265	2.14563
1628677_at	CG10524-RA	CG10524	Pkc	Protein kinase C delta	0.320815	2.14599
1640020_at	CG10990-RA	CG10990	CG10990	---	0	2.14996
1623807_a_at	CG13777-RA	CG13777	milt	milt	0	2.15575
1628683_at	CG6272-RA	CG6272	CG6272	---	0.197702	2.15938
1641445_s_at	CG7192-RA	CG7192	CG7192	---	0	2.15963
1629375_at	CG11400-RA	CG11400	CG11400	---	0.197702	2.1616
1628150_a_at	CG9449-RB	CG9449	CG9449	---	0.074253	2.16351
1639904_at	CG1303-RA	CG1303	agt	O-6-alkylguanine-DNA alkyltransferase	0	2.16419
1633046_at	CG7239-RA	CG7239	CG7239	---	0	2.16482
1633795_a_at	CG17124-RA	CG17124	CG17124	---	0	2.16727
1626749_a_at	CG18135-RB	CG18135	CG18135 /// CG3808	--- /// ---	0	2.17327
1623770_at	CG1673-RA	CG1673	CG1673	---	0	2.179
1627973_s_at	CG33075-RA	CG33075	CG33075	---	0	2.18238
1625574_at	CG6713-RA	CG6713	Nos	Nitric oxide synthase	0	2.18697
1625889_at	CG4863-RC	CG4863	RpL3	Ribosomal protein L3	0	2.18975
1627246_at	CG4107-RA	CG4107	Pcaf	---	0	2.19186
1624586_a_at	CG10078-RB	CG10078	Prat2	Phosphoribosylamidotransferase 2	0.074253	2.1947
1626191_at	CG10600-RA	CG10600	CG10600	---	0	2.19514
1624670_at	CG7589-RA	CG7589	CG7589	---	0.074253	2.19717
1625099_at	CG17999-RA	CG17999	CG17999	---	0.249421	2.19721
1627145_at	S.C3L002844	S.C3L002844	CG14457	---	0.568265	2.19827
1637037_at	CG31628-RA	CG31628	ade3	adenosine 3	0.0476015	2.19931
1638498_s_at	CG1600-RA	CG1600	CG1600	---	0	2.21329
1626917_at	CG31337-RA	CG31337	CG31337	---	0.568265	2.2151
1625107_at	CG4934-RA	CG4934	brn	brainiac	0.074253	2.21552
1623863_a_at	CG4070-RA	CG4070	Tis11	Tis11 homolog	0	2.23588
1628632_at	CG12358-RA	CG12358	Paip2	polyA-binding protein interacting protein 2	0.173773	2.24164
1636840_at	CG1435-RA	CG1435	CBP	sarcoplasmic calcium-binding protein	0.568265	2.26142
1637113_s_at	CG15105-RB	CG15105	CG15105	---	0.074253	2.26145
1640185_at	CG2076-RA	CG2076	CG2076	---	0.074253	2.26208
1639771_at	CG12132-RA	CG12132	c11.1	---	0	2.26222
1626547_at	HDC01229	HDC01229	---	---	0	2.27096
1629385_s_at	CG32912-RA	CG32912	CG32912	---	0	2.27101
1636274_at	CG6531-RA	CG6531	wgn	wengen	0	2.28134
1640257_at	CG9858-RA	CG9858	clt	cricklet	0.074253	2.28181
1633355_at	CG10802-RA	CG10802	CG10802	---	0.0476015	2.2885
1632298_s_at	CG3359-RB	CG3359	mfas	midline fasciclin	0	2.29166
1628458_at	CG13777-RC	CG13777	milt	milt	0	2.29177
1634227_a_at	CG9517-RA	CG9517	CG9517	---	0.568265	2.30863
1625672_s_at	CT33405	CT33405	---	---	0.568265	2.3147
1632485_a_at	CG10637-RA	CG10637	Nak	Numb-associated kinase	0	2.3186
1628706_at	CG17982-RA	CG17982	CG17982	---	0	2.31908
1641476_a_at	CG6281-RA	CG6281	Timp	Tissue inhibitor of metalloproteases	0.0476015	2.31939
1625266_at	CG9538-RA	CG9538	Ag5r	Antigen 5-related	0.074253	2.32343
1631821_at	CG4099-RA	CG4099	Sr-CI	Scavenger receptor class C, type I	0.173773	2.32605
1636293_at	CG2217-RA	CG2217	CG2217	---	0.73324	2.33291
1635731_at	CG6785-RA	CG6785	CG6785	---	0.73324	2.33329
1641527_at	CG4576-RA	CG4576	CG4576	---	0	2.33462
1625414_at	CG9078-RA	CG9078	ifc	infertile crescent	0.568265	2.33931
1630802_at	CG12800-RA	CG12800	Cyp6d4	---	0.384738	2.34338
1625965_a_at	CG1148-RB	CG1148	Osi2	Osiris 2	0.074253	2.34469
1639408_a_at	CG32508-RC	CG32508	shakB	shaking B	0.73324	2.35121
1632533_at	CG6281-RB	CG6281	Timp	Tissue inhibitor of metalloproteases	0	2.3562
1634978_at	CG13117-RA	CG13117	CG13117	---	0.0476015	2.37126
1633639_at	CG10833-RA	CG10833	Cyp28d1	---	0.249421	2.38693
1636202_s_at	CG15009-RA	CG15009	ImpL2	Ecdysone-inducible gene L2	0.384738	2.39026
1641582_at	CG18635-RA	CG18635	CG18635	---	0.173773	2.39827
1634838_at	CG32101-RA	CG32101	CG10638	---	0.320815	2.40327
1628469_a_at	CG32529-RA	CG32529	CG32529	---	0	2.40468
1630503_at	CG6045-RA	CG6045	CG6045	---	0.0476015	2.41493
1633573_a_at	CG4241-RA	CG4241	---	---	0	2.41813
1630725_at	CG14572-RA	CG14572	CG14572	---	0.074253	2.42906
1625477_a_at	CG4797-RB	CG4797	CG4797	---	0.173773	2.42945
1636244_s_at	CG5191-RA	CG5191	CG5191	---	0.320815	2.43132
1636899_s_at	CG1623-RB	CG1623	CG1623	---	0.074253	2.4384
1635287_at	CG15366-RA	CG15366	CG15366	---	0	2.44448
1639268_at	CG13324-RA	CG13324	CG13324	---	0.320815	2.44571
1632841_x_at	CG6489-RA	CG6489	Hsp70Bc /// Hsp70Aa /// Hsp70Ab /// Hsp70Ba /// Hsp70Bbb /// Hsp70Bb	Heat-shock-protein-70Bc /// Heat-shock-protein-70Aa /// Heat-shock-protein-70Ab /// Heat-shock-protein-70Ba /// --- /// Heat-shock-protein-70Bb	0.249421	2.4529
1635678_at	CG11299-RA	CG11299	CG11299	---	0.173773	2.4595
1636321_s_at	CG13624-RB	CG13624	CG13624	---	0	2.46247
AFFX-Dm-U46493-1_s_at	---	---	---		0.73324	2.47135
1631981_at	CG14457-RA	CG14457	CG14457	---	0.384738	2.49812
1637182_at	CG9503-RA	CG9503	CG9503	---	0	2.51134
1640144_at	CG18067-RA	CG18067	CG18067	---	0.568265	2.51472
1625638_a_at	CG3001-RA	CG3001	Hex-A	Hexokinase A	0.074253	2.52316
1625594_s_at	CG15862-RA	CG15862	Pka-R2	cAMP-dependent protein kinase R2	0	2.52461
1637962_at	CG10076-RD	CG10076	spir	spire	0	2.55049
1633002_at	CG2196-RA	CG2196	CG2196	---	0.074253	2.56255
1640755_at	CG10248-RA	CG10248	Cyp6a8	Cytochrome P450-6a8	0.568265	2.56993
1640903_at	CG4367-RA	CG4367	CG4367	---	0.384738	2.57854
1631121_at	CG7267-RB	CG7267	CG7267	---	0	2.5814
1631486_at	CG33338-RA	CG33338	CG33338	---	0.73324	2.58461
1633391_at	CG8913-RA	CG8913	CG8913	---	0	2.60642
1629788_at	CG33182-RA	CG33182	CG33182	---	0	2.61165
1627852_at	CG14655-RA	CG14655	CG14655	---	0	2.64276
1624982_s_at	CG5080-RB	CG5080	CG5080	---	0.384738	2.65544
1626821_s_at	CG6489-RA	CG6489	Hsp70Bb /// Hsp70Bc /// Hsp70Ba /// Hsp70Bbb /// Hsp70Aa /// Hsp70Ab	Heat-shock-protein-70Bb /// Heat-shock-protein-70Bc /// Heat-shock-protein-70Ba /// --- /// Heat-shock-protein-70Aa /// Heat-shock-protein-70Ab	0.074253	2.65595
1638873_at	CG6175-RB	CG6175	CG6175	---	0.074253	2.66587
1635196_at	CG6836-RA	CG6836	CG6836	---	0	2.67731
1638183_at	CG13868-RA	CG13868	CG13868	---	0	2.67858
1637225_at	CG4608-RA	CG4608	bnl	branchless	0	2.7005
1625313_at	CG12826-RA	CG12826	CG12826	---	0.320815	2.70208
1639476_at	CG2081-RB	CG2081	CG2081	---	0	2.73275
1636174_at	CG10091-RA	CG10091	GstD9	Glutathione S transferase D9	0.384738	2.76134
1623714_at	CG8620-RA	CG8620	CG8620	---	0	2.81498
1626336_at	CG12489-RA	CG12489	Dnr1	Defense repressor 1	0	2.83699
1635030_at	CG12868-RA	CG12868	CG12868	---	0.0476015	2.8418
1636934_at	CG32307-RA	CG32307	CG32307	---	0.320815	2.89932
1641345_at	CG3808-RA	CG3808	CG3808 /// CG18135	--- /// ---	0	2.90201
1626695_at	CG9518-RA	CG9518	CG9518	---	0	2.98278
1623900_a_at	CG14935-RA	CG14935	CG14935	---	0	2.98403
1626844_at	CG5748-RA	CG5748	Hsf	Heat shock factor	0.173773	2.98433
1629930_s_at	CG1049-RA	CG1049	Cct1	CTP:phosphocholine cytidylyltransferase 1	0.568265	2.99769
1627321_x_at	CG6835-RA	CG6835	CG6835 /// CG32495	--- /// ---	0.0476015	3.04591
1625763_at	CG2789-RA	CG2789	CG2789	---	0	3.0517
1634027_at	CG12715-RA	CG12715	CG12715	---	0	3.0561
1628705_at	CG31022-RA	CG31022	PH4EFB	prolyl-4-hydroxylase-alpha EFB	0	3.08122
1638053_at	CG10842-RA	CG10842	Cyp4p1	Cytochrome P450-4p1	0	3.10461
1635998_at	CG3672-RA	CG3672	CG3672	---	0	3.13594
1639544_at	CG8010-RA	CG8010	CG8010	---	0	3.14668
1637224_at	CG13905-RA	CG13905	CG13905	---	0.568265	3.16098
1629194_s_at	CG9127-RA	CG9127	ade2	adenosine 2	0.249421	3.20264
1623247_at	CG10420-RA	CG10420	CG10420	---	0	3.22002
1640979_at	CG1681-RA	CG1681	CG1681	---	0	3.24725
1640991_at	CG32091-RB	CG32091	CG32091	---	0	3.26031
1639374_s_at	CG18730-RA	CG18730	Amy-p /// Amy-d	Amylase proximal /// Amylase distal	0.320815	3.2655
1623199_a_at	CG32352-RB	CG32352	CG32352	---	0.074253	3.26676
1639085_at	CG7221-RA	CG7221	CG7221	---	0	3.30229
1637353_at	CG3318-RA	CG3318	Dat	Dopamine N acetyltransferase	0.73324	3.34364
1625769_at	CG1113-RA	CG1113	CG1113	---	0.568265	3.43119
1634257_at	CG5162-RA	CG5162	CG5162	---	0.074253	3.4546
1631169_at	S.C2R002210	S.C2R002210	---	---	0.074253	3.5241
1633765_at	S.C3L002672	S.C3L002672	---	---	0.197702	3.55574
1632106_at	CG9747-RA	CG9747	CG9747	---	0	3.59302
1637835_at	CG12177-RA	CG12177	CG12177	---	0.074253	3.6017
1634109_a_at	CG4608-RA	CG4608	bnl	branchless	0	3.60406
1640065_at	CG17531-RA	CG17531	GstE7	---	0	3.72421
1628428_at	CG12389-RA	CG12389	Fpps	Farnesyl pyrophosphate synthase	0	3.78635
1632212_at	CG14401-RA	CG14401	CG14401	---	0	3.81671
1636145_at	CG7219-RA	CG7219	CG7219	---	0	3.87012
1633759_s_at	CG14066-RD	CG14066	larp	La related protein	0.320815	3.93843
1624057_at	CG16713-RA	CG16713	CG16713	---	0	3.96267
1636301_s_at	CG14066-RB	CG14066	larp	La related protein	0	3.99995
1635008_at	CG4486-RA	CG4486	Cyp9b2	Cytochrome P450-9b2	0	4.13114
1629868_s_at	CG3838-RA	CG3838	CG3838	---	0.074253	4.1818
1639555_at	CG17724-RA	CG17724	CG17724	---	0	4.22709
1635093_a_at	CG32369-RA	CG32369	CG32369	---	0	4.24672
1635412_at	CT37403	CT37403	---	---	0.568265	4.26378
1625616_at	CG14566-RA	CG14566	CG14566	---	0.173773	4.27692
1637660_at	CG5150-RA	CG5150	CG5150	---	0.384738	4.27957
1624497_at	CR31541-RA	CR31541	---	---	0	4.28337
1635558_s_at	LD12453	LD12453	CG17724	---	0	4.30802
1636772_s_at	CG32694-RA	CG32694	CG32694	---	0	4.36555
1640884_at	CG15784-RA	CG15784	CG15784	---	0.074253	4.61206
1624398_at	CG8630-RA	CG8630	CG8630	---	0.074253	4.69077
1639737_at	CG33254-RA	CG33254	---	---	0	4.81451
1624932_at	CG30052-RA	CG30052	Obp49a	Odorant-binding protein 49a	0	5.18739
1626442_at	CG7224-RA	CG7224	CG7224	---	0	5.25222
1637772_at	CG4726-RA	CG4726	CG4726	---	0.173773	5.42942
1634658_a_at	CG8772-RD	CG8772	nemy	no extended memory	0	5.60491
1636482_at	CG14005-RA	CG14005	CG14005	---	0	5.68706
1633770_at	CG11967-RA	CG11967	CG11967	---	0	5.84872
1623345_at	CG33474-RA	CG33474	CG33474	---	0.73324	5.85179
1623256_at	CG5164-RA	CG5164	GstE1	Glutathione S transferase E1	0	5.85826
1627525_a_at	CG1333-RA	CG1333	Ero1L	---	0	5.9091
1631628_s_at	CG11765-RA	CG11765	Prx2540-1 /// CG12896 /// Prx2540-2	Peroxiredoxin 2540 /// --- /// Peroxiredoxin 2540	0	6.13426
1632203_at	CG31706-RA	CG31706	CG31706	---	0	6.16131
1641191_s_at	CG17932-RA	CG17932	Ugt36Bc	---	0.173773	6.50963
1633488_at	CG3705-RA	CG3705	aay	astray	0	6.67624
1638797_a_at	CG31543-RC	CG31543	Hph	Fatiga -- HIF prolyl hydroxylase	0	7.69582
1636946_at	CG6687-RA	CG6687	CG6687	---	0	8.15694
1637758_at	CG7737-RA	CG7737	CG7737	Spermine Oxidase	0	8.55894
1632551_at	CG5571-RA	CG5571	CG5571	---	0.074253	9.43489
1624101_at	CG10242-RA	CG10242	Cyp6a23	---	0	10.1217
1627135_at	CG4608-RB	CG4608	bnl	branchless	0	10.8689
1625173_s_at	CG11652-RA	CG11652	CG11652	DPH1	0	10.9128
1633471_at	CG11765-RA	CG11765	Prx2540-2 /// Prx2540-1 /// CG12896	Peroxiredoxin 2540 /// Peroxiredoxin 2540 /// ---	0	12.2621
1635263_at	CG11825-RA	CG11825	CG11825	---	0	39.2977
1627551_s_at	CG18372-RA	CG18372	AttA /// AttB	Attacin-A /// Attacin-B	0.568265	48.7772

## Sheet: HD H Genes
HD H GENES ---- overlap of dHIF-dependent set1 and dHIF-dependent set2
Probe Set ID	Transcript ID	CG	Gene Symbol	Gene Title	Fold Change -- w1118 (H) vs. dHIF (H)	Fold Change -- w1118 (N vs. H)
1639737_at	CG33254-RA	CG33254	---	---	-67.5962	4.81451
AFFX-Dm-U46493-1_s_at	---	---	---		-22.1863	2.47135
1625173_s_at	CG11652-RA	CG11652	CG11652	DPH1	-16.8214	10.9128
1626857_at	CG4408-RA	CG4408	CG4408	---	-11.8952	-2.9282
1627135_at	CG4608-RB	CG4608	bnl	branchless	-9.51292	10.8689
1637758_at	CG7737-RA	CG7737	CG7737	Spermine Oxidase	-7.92914	8.55894
1638797_a_at	CG31543-RC	CG31543	Hph	Fatiga -- HIF prolyl hydroxylase	-7.90492	7.69582
1637182_at	CG9503-RA	CG9503	CG9503	---	-6.85239	2.51134
1624497_at	CR31541-RA	CR31541	---	---	-6.43967	4.28337
1634786_at	CG7106-RA	CG7106	lectin-28C	---	-6.00465	1.80154
1628705_at	CG31022-RA	CG31022	PH4EFB	prolyl-4-hydroxylase-alpha EFB	-5.61481	3.08122
1636482_at	CG14005-RA	CG14005	CG14005	---	-5.33843	5.68706
1639555_at	CG17724-RA	CG17724	seq	Sequoia	-4.66006	4.22709
1629753_at	CG3340-RA	CG3340	Kr	Kruppel	-4.47424	-1.76406
1632203_at	CG31706-RA	CG31706	CG31706	---	-4.2592	6.16131
1628428_at	CG12389-RA	CG12389	Fpps	Farnesyl pyrophosphate synthase	-4.24509	3.78635
1635558_s_at	LD12453	CG17724	seq	sequoia	-4.19276	4.30802
1627525_a_at	CG1333-RA	CG1333	Ero1L	---	-3.7907	5.9091
1636145_at	CG7219-RA	CG7219	CG7219	---	-3.78422	3.87012
1626844_at	CG5748-RA	CG5748	Hsf	Heat shock factor	-3.53597	2.98433
1634547_at	CG32506-RA	CG32506	CG32506	---	-3.41713	-2.03067
1636840_at	CG1435-RA	CG1435	CBP	sarcoplasmic calcium-binding protein	-3.41508	2.26142
1626547_at	HDC01229	CG43227	---	---	-3.06813	2.27096
1629788_at	CG33182-RA	CG33182	CG33182	---	-3.06303	2.61165
1623944_at	CG12605-RB	CG12605	CG12605	---	-2.99427	1.69862
1634109_a_at	CG4608-RA	CG4608	bnl	branchless	-2.93497	3.60406
1637225_at	CG4608-RA	CG4608	bnl	branchless	-2.92757	2.7005
1639017_at	HDC06936	CG43110	---	---	-2.88569	1.88849
1626695_at	CG9518-RA	CG9518	CG9518	---	-2.87125	2.98278
1636301_s_at	CG14066-RB	CG14066	larp	La related protein	-2.83905	3.99995
1627886_at	CG10967-RA	CG10967	---	---	-2.82084	2.01383
1636772_s_at	CG32694-RA	CG32694	CG32694	---	-2.81449	4.36555
1631169_at	S.C2R002210	CG34115	---	---	-2.74132	3.5241
1635093_a_at	CG32369-RA	CG32369	CG32369	---	-2.7344	4.24672
1623218_s_at	CG1070-RA	CG1070	Alhambra	Alhambra	-2.62279	1.95384
1632695_at	CG18585-RA	CG18585	CG18585	---	-2.61259	-2.73275
1631006_a_at	CG10171-RA	CG10171	CG10171	---	-2.55491	1.86672
1626749_a_at	CG18135-RB	CG18135	CG18135 /// CG3808	--- /// ---	-2.53196	2.17327
1636970_at	CG9394-RA	CG9394	CG9394	---	-2.49838	1.52394
1635910_at	CG7331-RA	CG7331	CG7331	---	-2.49156	1.72337
1641345_at	CG3808-RA	CG3808	CG3808 /// CG18135	--- /// ---	-2.47768	2.90201
1632106_at	CG9747-RA	CG9747	CG9747	---	-2.43227	3.59302
1635202_s_at	CG5640-RA	CG5640	dUTX	dUTX	-2.41306	1.97024
1639544_at	CG8010-RA	CG8010	CG8010	---	-2.40848	3.14668
1628632_at	CG12358-RA	CG12358	Paip2	polyA-binding protein interacting protein 2	-2.39261	2.24164
1625477_a_at	CG4797-RB	CG4797	CG4797	---	-2.3518	2.42945
1633391_at	CG8913-RA	CG8913	CG8913	---	-2.27696	2.60642
1623199_a_at	CG32352-RB	CG32352	CG32352	---	-2.27527	3.26676
1636742_at	CG30418-RA	CG30418	nord	nord	-2.24722	1.84099
1632212_at	CG14401-RA	CG14401	CG14401	---	-2.24487	3.81671
1625594_s_at	CG15862-RA	CG15862	Pka-R2	cAMP-dependent protein kinase R2	-2.23094	2.52461
1635678_at	CG11299-RA	CG11299	CG11299	---	-2.19622	2.4595
1637191_at	CG3433-RA	CG3433	Coprox	Coproporphyrinogen oxidase	-2.16127	1.56376
1626442_at	CG7224-RA	CG7224	CG7224	---	-2.123	5.25222
1636856_at	CG13221-RA	CG13221	Vhl	von Hippel-Lindau	-2.12184	2.12574
1633471_at	CG11765-RA	CG11765	Prx2540-2 /// Prx2540-1 /// CG12896	Peroxiredoxin 2540 /// Peroxiredoxin 2540 /// ---	-2.0918	12.2621
1635409_at	CG8975-RA	CG8975	RnrS	Ribonucleoside diphosphate reductase small subunit	-2.08565	1.83182
1628821_at	CG17027-RA	CG17027	CG17027	---	-2.04255	-1.52379
1634978_at	CG13117-RA	CG13117	CG13117	---	-2.04126	2.37126
1629385_s_at	CG32912-RA	CG32912	CG32912	---	-2.0366	2.27101
1626518_at	LD12453	CG17724	CG17724	Sequoia	-2.02424	1.97939
1624618_at	CG3870-RA	CG3870	chrw	chrowded	-2.00868	1.89504
1639306_s_at	CG17090-RB	CG17090	CG17090	---	-2.00792	2.10004
1634188_a_at	CG3234-RA	CG3234	tim	timeless	-1.99698	1.78626
1636101_a_at	CG31729-RB	CG31729	CG31729	---	-1.97307	1.51506
1630447_at	CG3078-RA	CG3078	CG3078	---	-1.9195	1.51809
1632072_at	S.C2L001103	CG34134	---	---	-1.91478	1.80007
1627719_at	CG2679-RA	CG2679	gol	goliath	-1.88531	1.69032
1624756_at	CG5009-RA	CG5009	CG5009	---	-1.87986	1.99545
1623807_a_at	CG13777-RA	CG13777	milt	milt	-1.86842	2.15575
1627666_at	CG10979-RA	CG10979	CG10979	---	-1.85472	1.71881
1626856_at	CG12560-RA	CG12560	CG12560	---	-1.83753	1.54769
1637962_at	CG10076-RD	CG10076	spir	spire	-1.81274	2.55049
1626191_at	CG10600-RA	CG10600	CG10600	---	-1.80605	2.19514
1637322_at	CG31349-RE	CG31349	pyd	polychaetoid	-1.79329	1.93654
1632465_s_at	CG6424-RA	CG6424	CG6424	---	-1.78145	1.60163
1634131_s_at	CG13316-RC	CG13316	Mnt	---	-1.76721	1.73044
1635998_at	CG3672-RA	CG3672	CG3672	---	-1.76045	3.13594
1632485_a_at	CG10637-RA	CG10637	Nak	Numb-associated kinase	-1.75495	2.3186
1632790_at	CG7863-RA	CG7863	dream	---	-1.7518	1.78263
1634784_at	CG14513-RA	CG14513	yem	yemanuclein	-1.73112	1.75894
1625651_at	CG18317-RA	CG18317	CG18317	---	-1.7288	1.87868
1641445_s_at	CG7192-RA	CG7192	CG7192	---	-1.70619	2.15963
1638940_at	CG4937-RA	CG4937	RhoGAP15B	---	-1.68442	1.67824
1631399_a_at	CG15771-RA	CG15771	CG15771	---	-1.67713	1.96602
1627101_at	CG7590-RA	CG7590	scyl	scylla	-1.67623	1.64442
1627564_s_at	CG8954-RA	CG8954	Smg5	---	-1.64392	1.73084
1630711_at	CG11175-RA	CG11175	CG11175	---	-1.64021	1.83402
1628458_at	CG13777-RC	CG13777	milt	milt	-1.63894	2.29177
1625840_at	CG12001-RA	CG12001	CG12001	---	-1.62486	1.50446
1633046_at	CG7239-RA	CG7239	CG7239	---	-1.61334	2.16482
1640400_at	CG5773-RA	CG5773	CG5773	---	-1.61221	1.523
1631628_s_at	CG11765-RA	CG11765	Prx2540-1 /// CG12896 /// Prx2540-2	Peroxiredoxin 2540 /// --- /// Peroxiredoxin 2540	-1.6028	6.13426
1640979_at	CG1681-RA	CG1681	CG1681	---	-1.59456	3.24725
1628469_a_at	CG32529-RA	CG32529	CG32529	---	-1.59272	2.40468
1633573_a_at	CG4241-RA	CG4241	---	---	-1.58258	2.41813
1633563_at	CG1637-RB	CG1637	CG1637	---	-1.56817	1.61824
1629017_s_at	CT34234	CG14513	yem	yemanuclein	-1.56038	1.60955
1633905_at	CG12740-RC	CG12740	RpL28	Ribosomal protein L28	-1.55094	-1.63699
1630999_at	CG7724-RA	CG7724	CG7724	---	-1.54787	1.83094
1628791_at	CG13933-RA	CG13933	CG13933	---	-1.54213	2.05095
1635527_at	CG5039-RA	CG5039	CG5039	---	-1.53397	1.74296
1639318_at	CG32217-RA	CG32217	---	---	-1.51194	1.69362
1637799_at	CG3593-RA	CG3593	r-l	rudimentary-like	1.50456	-1.55457
1625046_at	CG10648-RA	CG10648	CG10648	---	1.51547	-1.55613
1638007_at	CG1542-RA	CG1542	CG1542	---	1.52101	-1.59224
1624937_at	CG12288-RA	CG12288	CG12288	---	1.5282	-2.58169
1637403_at	CG7953-RA	CG7953	CG7953	---	1.53593	-2.01074
1633305_at	CG18111-RA	CG18111	Obp99a	Odorant-binding protein 99a	1.54759	-2.64069
AFFX-Dros-GAPDH_M_at	---	---	---		1.55162	1.67485
1630950_at	CG10206-RA	CG10206	nop5	---	1.55332	-1.98599
1624345_a_at	CG13849-RA	CG13849	Nop56	---	1.55574	-2.01878
1632566_at	CG11318-RA	CG11318	CG11318	---	1.56016	1.58527
1628625_at	CG12926-RA	CG12926	CG12926	---	1.56534	-2.28827
1634185_at	CG32053-RA	CG32053	CG32053	---	1.57894	1.87717
1634950_at	CG12785-RA	CG12785	CG12785	---	1.58495	-1.52066
1637166_at	CG5313-RA	CG5313	RfC3	---	1.59526	-1.65105
1634940_at	CG3943-RA	CG3943	kraken	kraken	1.59742	1.74206
1624113_at	CG7845-RA	CG7845	CG7845	---	1.60129	-1.69242
1641582_at	CG18635-RA	CG18635	CG18635	---	1.6128	2.39827
1630438_at	CG32409-RA	CG32409	CG32409	---	1.61734	-1.76117
1624180_at	CG2222-RA	CG2222	CG2222	---	1.61848	-1.54004
1626460_at	CG2658-RA	CG2658	CG2658	---	1.63978	1.82323
1624193_s_at	CG3983-RB	CG3983	CG3983	---	1.6561	-1.50018
1627927_at	CG8443-RA	CG8443	CG8443	---	1.65631	-1.6546
1632654_at	CG10685-RA	CG10685	CG10685	---	1.66477	-1.81433
1636073_at	CG32344-RA	CG32344	CG32344	---	1.67516	-1.57877
1640185_at	CG2076-RA	CG2076	CG2076	---	1.68665	2.26208
1630584_at	CG10657-RA	CG10657	CG10657	---	1.70748	-1.6346
1639268_at	CG13324-RA	CG13324	CG13324	---	1.70923	2.44571
1633222_at	CG6073-RA	CG6073	CG6073	---	1.72308	-1.52888
1625902_at	CG11655-RA	CG11655	CG11655	---	1.72412	2.11518
1633039_at	CG5646-RA	CG5646	CG5646	---	1.73295	2.12652
1634913_s_at	CG7228-RA	CG7228	CG7228	---	1.73876	1.60016
1628355_at	CG32379-RA	CG32379	CG32379	---	1.75097	-1.81258
1638009_s_at	CG9399-RB	CG9399	CG9399	---	1.75995	1.62574
1632263_at	CG1381-RA	CG1381	CG1381	---	1.76056	-1.7831
1640257_at	CG9858-RA	CG9858	clt	cricklet	1.77558	2.28181
1630503_at	CG6045-RA	CG6045	CG6045	---	1.78892	2.41493
1627111_at	CG5258-RA	CG5258	NHP2	---	1.79077	-2.62494
1638171_s_at	CG1753-RA	CG1753	CG1753	---	1.79421	-1.55265
1641058_at	CG1319-RA	CG1319	CG1319	---	1.80827	1.72484
1639374_s_at	CG18730-RA	CG18730	Amy-p /// Amy-d	Amylase proximal /// Amylase distal	1.80831	3.2655
1640574_at	CG3949-RA	CG3949	hoip	hoi-polloi	1.82552	-2.84124
1636634_a_at	CG6214-RB	CG6214	CG6214	---	1.85112	1.56463
1623117_at	CG31781-RB	CG31781	CG31781	---	1.91941	1.65713
1635706_at	CG11258-RA	CG11258	mRpL20	mitochondrial ribosomal protein L20	1.92747	-1.73588
1627246_at	CG4107-RA	CG4107	Pcaf	---	1.93664	2.19186
1627973_s_at	CG33075-RA	CG33075	CG33075	---	2.03035	2.18238
1640639_at	CG8966-RA	CG8966	CG8966	---	2.05799	-1.56075
1623109_at	CG4593-RA	CG4593	CG4593	---	2.07347	-1.59061
1640590_at	CG32195-RA	CG32195	CG32195 /// CG7341	--- /// ---	2.07627	-2.41179
1635196_at	CG6836-RA	CG6836	CG6836	---	2.14033	2.67731
1633002_at	CG2196-RA	CG2196	CG2196	---	2.20916	2.56255
1636620_s_at	CG15095-RB	CG15095	l(2)08717	---	2.21793	-2.02459
1623247_at	CG10420-RA	CG10420	CG10420	---	2.37242	3.22002
1636174_at	CG10091-RA	CG10091	GstD9	Glutathione S transferase D9	2.41082	2.76134
1624634_at	CG40050-RA	CG40050	---	---	2.4214	-1.79772
1639729_s_at	Z27119	Z27119	---	polyprotein	2.50557	1.62864
1623268_a_at	CG33005-RA	CG33005	CG33005	---	2.51036	1.50597
1628188_at	S.C2R002789	CG3333	Nop60B	Nucleolar protein at 60B	2.87254	-2.44833
1635008_at	CG4486-RA	CG4486	Cyp9b2	Cytochrome P450-9b2	3.70328	4.13114
1638601_at	CG40123-RA	CG40123	---	---	3.91445	-2.57741
1640881_at	CG16762-RA	CG16762	CG16762	---	5.20598	-2.46314
1623714_at	CG8620-RA	CG8620	CG8620	---	5.35813	2.81498
1630802_at	CG12800-RA	CG12800	Cyp6d4	---	5.99144	2.34338
1640755_at	CG10248-RA	CG10248	Cyp6a8	Cytochrome P450-6a8	6.97645	2.56993
1638388_at	CG10559-RA	CG10559	CG10559	---	7.49603	1.77643
1634815_at	CG31104-RA	CG31104	CG31104	---	10.8816	-2.87896
1640377_s_at	CG2849-RB	CG2849	Rala	Ras-related protein	11.6406	2.03583
1641567_at	CG12794-RA	CG12794	lcs	la costa	13.7537	-2.35231

## Sheet: dERR-independent Set
dERR-INDEPENDENT SET ---- dERR normoxia vs. dERR hypoxia
Probe Set ID	Transcript ID	CG	Gene Symbol	Gene Title	q-value(%)	Fold Change -- dERR (N vs. H)
1636510_a_at	CG10374-RA	CG10374	Lsd-1	Lipid storage droplet-1	11.025	-3.05971
1624892_s_at	CG11892-RA	CG11892	CG11892	---	11.025	-2.81621
1635766_at	CG2637-RA	CG2637	Fs(2)Ket	Female sterile (2) Ketel	11.025	-2.26008
1625276_a_at	CG7266-RC	CG7266	Eip71CD	Ecdysone-induced protein 28/29kD	11.025	-2.17039
1631561_s_at	CG4607-RA	CG4607	CG4607	---	8.15851	-1.91309
1631519_at	CG9143-RA	CG9143	CG9143	---	11.025	-1.83371
1641183_a_at	CG5547-RB	CG5547	Pect	Phosphoethanolamine cytidylyltransferase	11.025	-1.82058
1637060_a_at	CG7421-RA	CG7421	Nopp140	---	11.025	-1.79441
1634879_at	CG8519-RA	CG8519	CG8519	---	11.025	-1.7851
1634950_at	CG12785-RA	CG12785	CG12785	---	11.025	-1.78265
1640574_at	CG3949-RA	CG3949	hoip	hoi-polloi	10.1981	-1.74671
1640509_s_at	CG10645-RC	CG10645	lama	lamina ancestor	11.025	-1.74149
1632155_at	CG13676-RA	CG13676	CG13676	---	10.1981	-1.73613
1624750_at	CG8545-RA	CG8545	CG8545	---	10.1981	-1.7252
1630438_at	CG32409-RA	CG32409	CG32409	---	11.025	-1.72471
1636036_at	CG1240-RA	CG1240	CG1240	---	10.1981	-1.70392
1628947_s_at	CG3297-RB	CG3297	mnd	minidiscs	11.025	-1.67836
1637773_s_at	CG3971-RA	CG3971	Baldspot	---	11.025	-1.66593
1634012_at	CG5002-RA	CG5002	CG5002	---	8.15851	-1.66345
1627111_at	CG5258-RA	CG5258	NHP2	---	11.025	-1.66284
1639355_s_at	SD04448	SD04448	---	---	11.025	-1.6495
1628834_a_at	CG8553-RB	CG8553	SelD	selenide,water dikinase	10.1981	-1.63468
1637778_a_at	CG1969-RB	CG1969	CG1969	---	8.15851	-1.59936
1626449_s_at	CG2922-RG	CG2922	eIF-5C	eukaryotic initiation factor 5C	11.025	-1.59935
1624779_at	CG32253-RA	CG32253	---	---	11.025	-1.59872
1641491_at	CG7911-RA	CG7911	CG7911	---	11.025	-1.59644
1641289_at	GM03761	GM03761	sqd	squid	11.025	-1.59245
1640069_at	CG4866-RA	CG4866	mRpS4	mitochondrial ribosomal protein S4	11.025	-1.59091
1630344_at	CG6724-RA	CG6724	CG6724	---	10.1981	-1.58065
1634822_a_at	CG10344-RA	CG10344	CG10344	---	11.025	-1.57132
1625394_at	CG9922-RA	CG9922	CG9922	---	11.025	-1.56556
1634874_at	CG10001-RA	CG10001	AR-2	Allatostatin Receptor 2	11.025	-1.55968
1630527_at	CG8436-RA	CG8436	CG8436	---	11.025	-1.55544
1625600_a_at	CG8421-RE	CG8421	Asph	Aspartyl hydroxylase	8.15851	-1.55278
1625258_at	CG13329-RA	CG13329	cid	centromere identifier	10.1981	-1.54392
1636192_at	CG18178-RA	CG18178	CG18178	---	11.025	-1.53511
1627778_a_at	CG6563-RA	CG6563	CG6563	---	10.1981	-1.5313
1633394_a_at	CG13900-RA	CG13900	CG13900	---	11.025	-1.5295
1625197_at	CG2922-RA	CG2922	eIF-5C	eukaryotic initiation factor 5C	11.025	-1.52534
1638007_at	CG1542-RA	CG1542	CG1542	---	11.025	-1.51897
1631636_at	CG13096-RA	CG13096	CG13096	---	11.025	-1.51436
1629598_at	CG6226-RA	CG6226	FK506-bp1	FK506-binding protein 1	11.025	-1.50616
1635279_at	CG4003-RA	CG4003	pont	pontin	11.025	-1.50597
1628458_at	CG13777-RC	CG13777	milt	milt	6.79875	1.50639
1623564_at	CG4109-RA	CG4109	Syx8	Syntaxin 8	7.13869	1.51296
1628226_at	CG8539-RA	CG8539	CG8539	---	7.13869	1.5195
1629083_at	CG16704-RA	CG16704	CG16704	---	7.13869	1.52807
1628589_at	CG5010-RA	CG5010	CG5010	---	0	1.53006
1635028_s_at	CG33047-RA	CG33047	CG33047	---	7.13869	1.55941
1637947_s_at	CG30389-RA	CG30389	CG30389	---	7.13869	1.56198
1625763_at	CG2789-RA	CG2789	CG2789	---	6.79875	1.56752
1639387_s_at	CG4280-RA	CG4280	crq	croquemort	7.84472	1.57867
1634638_at	CG9025-RC	CG9025	CG9025	---	7.13869	1.5964
1639476_at	CG2081-RB	CG2081	CG2081	---	7.13869	1.61187
1631377_a_at	CG17146-RA	CG17146	Adk1	Adenylate kinase-1	7.13869	1.62199
1634838_at	CG32101-RA	CG32101	CG10638	---	7.13869	1.62231
1638498_s_at	CG1600-RA	CG1600	CG1600	---	0	1.63712
1637182_at	CG9503-RA	CG9503	CG9503	---	7.81134	1.63853
1627241_at	CG32696-RB	CG32696	CG32696	---	7.13869	1.64885
1632676_s_at	CG11897-RA	CG11897	CG11897	---	7.81134	1.65342
1630064_at	CG5639-RA	CG5639	CG5639	---	7.13869	1.6796
1632639_at	CG13941-RA	CG13941	CG13941	---	7.13869	1.7375
1637191_at	CG3433-RA	CG3433	Coprox	Coproporphyrinogen oxidase	7.13869	1.75505
1633573_a_at	CG4241-RA	CG4241	---	---	7.13869	1.77883
1635125_a_at	CG6206-RA	CG6206	CG6206	---	0	1.80361
1625996_s_at	AT24650	AT24650	---	---	7.13869	1.81317
1626597_at	CG9521-RA	CG9521	CG9521	---	7.13869	1.81348
1639904_at	CG1303-RA	CG1303	agt	O-6-alkylguanine-DNA alkyltransferase	0	1.83427
1633391_at	CG8913-RA	CG8913	CG8913	---	7.84472	1.87406
1631228_a_at	CG11124-RA	CG11124	sPLA2	secretory Phospholipase A2	7.13869	1.89564
1628963_at	CG4716-RA	CG4716	CG4716	---	7.13869	1.93851
1641527_at	CG4576-RA	CG4576	CG4576	---	7.77001	1.94791
1635558_s_at	LD12453	LD12453	CG17724	Sequoia	6.79875	1.97944
1637346_at	CG15018-RA	CG15018	CG15018	---	7.13869	2.02292
1632212_at	CG14401-RA	CG14401	CG14401	---	0	2.02713
1640244_at	CG15017-RA	CG15017	CG15017	---	7.13869	2.03779
1638301_at	CG8157-RA	CG8157	CG8157	---	7.13869	2.04524
1623900_a_at	CG14935-RA	CG14935	CG14935	---	7.13869	2.12368
1629046_a_at	CG4716-RB	CG4716	CG4716	---	7.81134	2.2795
1635045_at	CG6271-RA	CG6271	CG6271	---	7.13869	2.28889
1624692_at	CG6830-RA	CG6830	CG6830	---	0	2.30141
1639544_at	CG8010-RA	CG8010	CG8010	---	7.13869	2.30831
1627145_at	S.C3L002844	S.C3L002844	CG14457	---	6.79875	2.32796
1627525_a_at	CG1333-RA	CG1333	Ero1L	---	6.79875	2.34073
1639079_at	CG9621-RA	CG9621	Adgf-D	Adenosine deaminase-related growth factor D	7.13869	2.40249
1632802_at	CG3767-RA	CG3767	JhI-26	Juvenile hormone-inducible protein 26	7.81134	2.46921
1639555_at	CG17724-RA	CG17724	CG17724	---	7.13869	2.46963
1625583_at	CG16926-RA	CG16926	CG16926	---	7.81134	2.49436
1639085_at	CG7221-RA	CG7221	CG7221	---	6.79875	2.49677
1624101_at	CG10242-RA	CG10242	Cyp6a23	---	7.81134	2.60535
1636482_at	CG14005-RA	CG14005	CG14005	---	7.77001	2.73686
1631533_at	CG10240-RA	CG10240	Cyp6a22	Cytochrome P450-6a22	7.77001	2.84386
1640045_at	CG3934-RA	CG3934	CG3934	---	6.79875	2.88118
1640979_at	CG1681-RA	CG1681	CG1681	---	7.13869	3.18186
1624497_at	CR31541-RA	CR31541	---	---	7.13869	3.38253
1626401_at	CG9438-RA	CG9438	Cyp6a2	Cytochrome P450-6a2	7.81134	3.40691
1628052_at	CG10241-RA	CG10241	Cyp6a17	Cytochrome P450-6a17	7.13869	3.72607
1628357_at	CG6142-RA	CG6142	CG6142	---	7.13869	3.73118
1626442_at	CG7224-RA	CG7224	CG7224	---	7.13869	3.88162
1639737_at	CG33254-RA	CG33254	---	---	7.13869	4.13873
1638797_a_at	CG31543-RC	CG31543	Hph	Fatiga -- HIF prolyl hydroxylase	7.13869	4.8757
1624128_at	CG31769-RA	CG31769	CG31769	---	7.13869	5.34766
1625173_s_at	CG11652-RA	CG11652	CG11652	DPH1	7.13869	5.39708
1635263_at	CG11825-RA	CG11825	CG11825	---	7.77001	7.25482

## Sheet: dERR-dependent Set1
dERR-DEPENDENT SET1 ---- w1118 hypoxia vs. dERR hypoxia
Probe Set ID	Transcript ID	CG	Gene Symbol	Gene Title	q-value(%)	Fold Change -- w1118 (H) vs. dERR (H)
1637055_s_at	AC006215	AC006215	---	---	0	-37.2216
1623345_at	CG33474-RA	CG33474	CG33474	---	0.363924	-23.2011
AFFX-Dm-U46493-1_s_at	---	---	---		0.203544	-22.9521
1632720_at	CG9120-RA	CG9120	LysX	Lysozyme X	0.363924	-22.5462
1629230_at	CG32279-RA	CG32279	dro2	drosomycin-2	0.203544	-20.0738
1633386_s_at	CT37020	CT37020	mthl8	methuselah-like 8	0.203544	-13.9697
1627287_at	CG5966-RA	CG5966	CG5966	---	0	-13.5263
1634794_at	CG10924-RA	CG10924	CG10924	---	0	-12.8898
1625026_at	CG3348-RA	CG3348	CG3348	---	0.203544	-12.8062
1633488_at	CG3705-RA	CG3705	aay	astray	0	-12.2847
AFFX-Dm-J01347-1_s_at	---	---	---		0.363924	-10.6849
1635263_at	CG11825-RA	CG11825	CG11825	---	0.203544	-8.00596
AFFX-Dros-GAPDH_5_at	---	---	---		0.203544	-7.43855
1630728_a_at	CG11205-RA	CG11205	phr /// CG18853	photorepair /// ---	0	-7.36537
1640775_a_at	CG18466-RB	CG18466	Nmdmc	NAD-dependent methylenetetrahydrofolate dehydrogenase	0.286963	-7.27694
1623241_s_at	CG30104-RB	CG30104	CG30104	---	0.203544	-7.05896
1640448_x_at	AJ000387	AJ000387	---	---	0.363924	-6.77086
1638679_at	CG30150-RA	CG30150	Obp57d	Odorant-binding protein 57d	0.206546	-6.6035
1633803_at	CG5165-RA	CG5165	Pgm	Phosphogluconate mutase	0.490072	-6.49048
1638550_s_at	CG8251-RA	CG8251	Pgi	Phosphoglucose isomerase	0.203544	-6.4084
1634739_a_at	CG4001-RA	CG4001	Pfk	Phosphofructokinase	0	-6.36545
AFFX-Dros-GAPDH_M_at	---	---	---		0	-6.26555
AFFX-Dros-GAPDH_3_at	---	---	---		0	-6.22266
1626429_at	CG6821-RA	CG6821	Lsp1	Larval serum protein 1	0.203544	-5.73073
1629194_s_at	CG9127-RA	CG9127	ade2	adenosine 2	0.203544	-5.5947
1632551_at	CG5571-RA	CG5571	CG5571	---	0.206546	-5.58164
1632667_s_at	CG8893-RB	CG8893	Gapdh2	Glyceraldehyde 3 phosphate dehydrogenase 2	0	-5.47526
1637816_s_at	CG2171-RA	CG2171	Tpi	Triose phosphate isomerase	0.363924	-5.29627
1624195_at	CG3850-RA	CG3850	sug	---	0.203544	-5.22528
1634455_at	CG14406-RA	CG14406	CG14406	---	0.363924	-5.21451
1637758_at	CG7737-RA	CG7737	CG7737	Spermine Oxidase	0	-5.12689
1640400_at	CG5773-RA	CG5773	CG5773	---	0	-4.88372
1626910_at	CG15282-RA	CG15282	CG15282	---	0.618642	-4.88183
1624101_at	CG10242-RA	CG10242	Cyp6a23	---	0	-4.84681
1631628_s_at	CG11765-RA	CG11765	Prx2540-1 /// CG12896 /// Prx2540-2	Peroxiredoxin 2540 /// --- /// Peroxiredoxin 2540	0	-4.8445
1634658_a_at	CG8772-RD	CG8772	nemy	no extended memory	0.203544	-4.71723
1627915_a_at	CG8893-RA	CG8893	Gapdh2	Glyceraldehyde 3 phosphate dehydrogenase 2	0	-4.69154
1627270_at	CG15893-RA	CG15893	CG15893	---	0.363924	-4.6814
1628758_at	CG1774-RA	CG1774	CG1774	---	0.286963	-4.64304
1623256_at	CG5164-RA	CG5164	GstE1	Glutathione S transferase E1	0	-4.52213
1629324_at	CG6870-RA	CG6870	CG6870	---	0	-4.46811
1635318_at	CG8721-RA	CG8721	Odc1	Ornithine decarboxylase 1	0.203544	-4.04654
1640144_at	CG18067-RA	CG18067	CG18067	---	0.206546	-3.95096
1637367_at	CG10799-RA	CG10799	CG10799	---	0.363924	-3.9196
1625477_a_at	CG4797-RB	CG4797	CG4797	---	0.203544	-3.8957
1623950_s_at	CG2198-RB	CG2198	Ama	Amalgam	0.618642	-3.88573
1638000_at	CG4922-RA	CG4922	sala	spalt-adjacent	0.203544	-3.87738
1631993_s_at	CG6058-RB	CG6058	Ald	Aldolase	0.286963	-3.81504
1626138_s_at	CG10579-RD	CG10579	Eip63E	Ecdysone-induced protein 63E	0.203544	-3.79761
1627668_s_at	CG32527-RC	CG32527	CG32527	---	0	-3.77162
1625613_at	CG11899-RA	CG11899	CG11899	---	0.490072	-3.75835
1633794_a_at	CG4710-RB	CG4710	CG4710	---	0.203544	-3.66593
1626061_at	CG30078-RA	CG30078	CG30078	---	0.490072	-3.61856
1629362_at	CG32475-RA	CG32475	mthl8	methuselah-like 8	0.367817	-3.60443
1639766_at	CG3127-RA	CG3127	Pgk	Phosphoglycerate kinase	0.203544	-3.55534
1628081_s_at	CG7530-RA	CG7530	CG7530	---	0.203544	-3.54219
1635227_at	CG10160-RA	CG10160	ImpL3	Lactate dehydrogenase	0.206546	-3.40233
1639017_at	HDC06936	HDC06936	---	---	0.203544	-3.39533
1625840_at	CG12001-RA	CG12001	CG12001	---	0	-3.23849
1641345_at	CG3808-RA	CG3808	CG3808 /// CG18135	--- /// ---	0	-3.22358
1634406_at	CG32982-RB	CG32982	CG32982	---	0.203544	-3.21962
1628859_at	CG18102-RC	CG18102	shi	shibire	0	-3.18452
1634547_at	CG32506-RA	CG32506	CG32506	---	0.363924	-3.09365
1639803_at	CG5151-RA	CG5151	CG5151	---	0.286963	-3.0661
1635258_s_at	AF364550	AF364550	---	---	0.203544	-3.05645
1636946_at	CG6687-RA	CG6687	CG6687	---	0	-2.98736
1638432_a_at	CG10082-RA	CG10082	CG10082	---	0.203544	-2.98634
1635189_at	CG10810-RA	CG10810	Drs	Drosomycin	0	-2.9692
1627135_at	CG4608-RB	CG4608	bnl	branchless	0	-2.95385
1639408_a_at	CG32508-RC	CG32508	shakB	shaking B	0.367817	-2.91398
1630044_s_at	CG6904-RC	CG6904	CG6904	---	0.203544	-2.90833
1627936_s_at	Transposon.59	Transposon.59	---	---	0.206546	-2.8931
1633473_s_at	CG6058-RA	CG6058	Ald	Aldolase	0	-2.88966
1637936_at	CG32512-RA	CG32512	CG32512	---	0	-2.87581
1631237_s_at	CG13384-RA	CG13384	CG13384	---	0.367817	-2.82771
1640429_a_at	CG6145-RA	CG6145	CG6145	---	0	-2.82499
1624328_a_at	CG1403-RB	CG1403	1-Sep	Septin-1	0.490072	-2.82323
1625313_at	CG12826-RA	CG12826	CG12826	---	0.363924	-2.81283
1636059_at	CG9689-RA	CG9689	CG9689	---	0.490072	-2.81112
1636758_s_at	CG11205-RA	CG11205	phr /// CG18853	photorepair /// ---	0	-2.7801
1636482_at	CG14005-RA	CG14005	CG14005	---	0.203544	-2.76889
1637602_at	CG3810-RC	CG3810	CG3810	---	0.206546	-2.75601
1637095_at	CG15818-RA	CG15818	CG15818	---	0.203544	-2.73296
1635678_at	CG11299-RA	CG11299	CG11299	---	0.203544	-2.72291
1634374_at	CG33138-RA	CG33138	CG33138	---	0.367817	-2.7199
1624057_at	CG16713-RA	CG16713	CG16713	---	0	-2.68654
1627721_at	CG12880-RA	CG12880	---	---	0.367817	-2.68524
1637182_at	CG9503-RA	CG9503	CG9503	---	0	-2.67773
1632203_at	CG31706-RA	CG31706	CG31706	---	0	-2.67352
1634065_s_at	CG17654-RB	CG17654	Eno	Enolase	0	-2.67136
1635030_at	CG12868-RA	CG12868	CG12868	---	0.203544	-2.67126
1634962_s_at	CG9325-RB	CG9325	hts	hu li tai shao	0	-2.66769
1624982_s_at	CG5080-RB	CG5080	CG5080	---	0.367817	-2.65177
1638183_at	CG13868-RA	CG13868	CG13868	---	0.203544	-2.61228
1632790_at	CG7863-RA	CG7863	dream	---	0	-2.59652
1629077_s_at	CG1021-RA	CG1021	CG1021	---	0.203544	-2.58868
1631779_s_at	CG2841-RB	CG2841	ptr	proximal to raf	0.206546	-2.58229
1626917_at	CG31337-RA	CG31337	CG31337	---	0.363924	-2.58191
1627456_s_at	CG7437-RA	CG7437	mub	mushroom-body expressed	0.367817	-2.56775
1628992_at	S.C3L002302	S.C3L002302	CG32194	---	0.490072	-2.54925
1640962_s_at	CG4091-RA	CG4091	CG4091	---	0.203544	-2.53739
1641148_a_at	CG9390-RA	CG9390	AcCoAS	Acetyl Coenzyme A synthase	0.490072	-2.51339
1637306_at	CG31720-RB	CG31720	CG31720	---	0	-2.50664
1634039_at	CG13906-RA	CG13906	nerfin-1	nervous fingers 1	0.206546	-2.4981
1625173_s_at	CG11652-RA	CG11652	CG11652	DPH1	0	-2.47779
1634134_at	CG6114-RA	CG6114	CG6114	---	0	-2.4638
1639621_at	CG10916-RA	CG10916	CG10916	---	0	-2.45854
1637037_at	CG31628-RA	CG31628	ade3	adenosine 3	0.203544	-2.45717
1637772_at	CG4726-RA	CG4726	CG4726	---	0.618642	-2.45591
1626695_at	CG9518-RA	CG9518	CG9518	---	0	-2.44673
1631534_at	CG8339-RA	CG8339	sfl	sulfateless	0.363924	-2.44227
1629760_s_at	HDC20470	HDC20470	---	---	0.203544	-2.44182
1623777_s_at	CG1358-RA	CG1358	CG1358	---	0.206546	-2.43132
1626764_at	CG10182-RA	CG10182	CG10182	---	0.286963	-2.42424
1639476_at	CG2081-RB	CG2081	CG2081	---	0	-2.40874
1636840_at	CG1435-RA	CG1435	CBP	sarcoplasmic calcium-binding protein	0.490072	-2.40676
1631006_a_at	CG10171-RA	CG10171	CG10171	---	0.203544	-2.40663
1630524_at	LP09564	LP09564	---	---	0.203544	-2.40425
1635558_s_at	LD12453	LD12453	CG17724	Sequoia	0	-2.40308
1629227_at	CG5055-RA	CG5055	baz	bazooka	0	-2.39023
1634002_at	CG13315-RA	CG13315	CG13315	---	0	-2.3898
1633770_at	CG11967-RA	CG11967	CG11967	---	0.286963	-2.38457
1636202_s_at	CG15009-RA	CG15009	ImpL2	Ecdysone-inducible gene L2	0.367817	-2.35354
1632485_a_at	CG10637-RA	CG10637	Nak	Numb-associated kinase	0	-2.34621
1634409_at	CG31775-RA	CG31775	---	---	0	-2.34546
1638053_at	CG10842-RA	CG10842	Cyp4p1	Cytochrome P450-4p1	0	-2.34025
1634325_a_at	CG15669-RD	CG15669	MESK2	Misexpression suppressor of KSR 2	0	-2.32767
1635393_s_at	GM02640	GM02640	Eip75B	Ecdysone-induced protein 75B	0.363924	-2.32138
1628296_at	CG31956-RA	CG31956	pgant4	polypeptide GalNAc transferase 4	0.490072	-2.32099
1628688_at	CG12054-RA	CG12054	CG12054	---	0	-2.31474
1636742_at	CG30418-RA	CG30418	nord	nord	0.203544	-2.31224
1629109_at	CG7979-RA	CG7979	CG7979	---	0	-2.29856
1640042_at	CG12299-RA	CG12299	CG12299	---	0.203544	-2.29735
1640065_at	CG17531-RA	CG17531	GstE7	---	0.203544	-2.28795
1625266_at	CG9538-RA	CG9538	Ag5r	Antigen 5-related	0.203544	-2.27024
1640228_at	CG11658-RA	CG11658	CG11658	---	0.206546	-2.25782
1626984_at	CG1152-RA	CG1152	Gld	Glucose dehydrogenase	0.206546	-2.24846
1637869_at	CG15151-RA	CG15151	PFE	Pray For Elves	0.618642	-2.23801
1640341_s_at	CG5729-RA	CG5729	Dgp-1	---	0.286963	-2.23621
1623863_a_at	CG4070-RA	CG4070	Tis11	Tis11 homolog	0	-2.23141
1640892_a_at	CG1658-RA	CG1658	Doa	Darkener of apricot	0.490072	-2.22573
1640310_at	CG9444-RA	CG9444	CG9444	---	0.286963	-2.22377
1632904_at	CG10354-RA	CG10354	CG10354	---	0	-2.22156
1627688_at	CG4989-RA	CG4989	CG4989	---	0	-2.21664
1629352_at	CG10072-RA	CG10072	sgl	sugarless	0.203544	-2.20833
1627453_s_at	CG10334-RF	CG10334	spi	spitz	0.286963	-2.20051
1632975_at	CG4398-RA	CG4398	CG4398	---	0.206546	-2.19908
1623697_s_at	HDC06631	HDC06631	---	---	0.206546	-2.19635
1627267_at	CG15162-RA	CG15162	MESR3	Misexpression suppressor of ras 3	0.286963	-2.19488
1626766_s_at	CG16987-RB	CG16987	Alp23B	Activin Like Protein at 23B	0	-2.19396
1626306_at	CG9774-RA	CG9774	rok	Rho-kinase	0.490072	-2.19235
1641448_a_at	CG18250-RA	CG18250	Dg	Dystroglycan	0.203544	-2.18979
1634931_at	CG6340-RA	CG6340	CG6340	---	0.203544	-2.18771
1637225_at	CG4608-RA	CG4608	bnl	branchless	0	-2.18769
1638345_at	CG9559-RA	CG9559	fog	folded gastrulation	0.203544	-2.17995
1635427_a_at	CG31043-RA	CG31043	gukh	GUK-holder	0.203544	-2.17882
1631216_a_at	CG18375-RA	CG18375	CG18375	---	0.367817	-2.17794
1626058_at	CG6570-RA	CG6570	lbl	ladybird late	0.490072	-2.17568
1625342_at	CG15407-RA	CG15407	CG33282 /// CG33281	--- /// ---	0.203544	-2.17397
1636747_at	CG8051-RA	CG8051	CG8051	---	0.367817	-2.17097
1634341_a_at	CG6129-RB	CG6129	CG6129	---	0.206546	-2.16938
1624586_a_at	CG10078-RB	CG10078	Prat2	Phosphoribosylamidotransferase 2	0.206546	-2.16757
1634348_s_at	LP03188	LP03188	---	---	0.203544	-2.16364
1626547_at	HDC01229	HDC01229	---	---	0	-2.16283
1631481_a_at	CG18783-RA	CG18783	Kr-h1	Kruppel homolog 1	0.203544	-2.16135
1631399_a_at	CG15771-RA	CG15771	CG15771	---	0	-2.15453
1624361_s_at	CG3845-RA	CG3845	l(2)01424	---	0.286963	-2.15105
1626759_at	HDC03535	HDC03535	---	---	0.286963	-2.13938
1635998_at	CG3672-RA	CG3672	CG3672	---	0	-2.13629
1629559_s_at	CG2969-RA	CG2969	Atet	ABC transporter expressed in trachea	0.206546	-2.1344
1637499_s_at	CG5953-RA	CG5953	CG5953	---	0.490072	-2.13428
1639555_at	CG17724-RA	CG17724	CG17724	---	0	-2.12853
1625408_at	CG10148-RA	CG10148	CG10148	---	0.490072	-2.12452
1627204_at	CG4749-RA	CG4749	CG4749	---	0	-2.12045
1635202_s_at	CG5640-RA	CG5640	CG5640	---	0.203544	-2.12041
1628469_a_at	CG32529-RA	CG32529	CG32529	---	0	-2.11924
1640321_at	CG1347-RA	CG1347	CG1347	---	0	-2.11494
1634871_s_at	GM03914	GM03914	---	---	0.367817	-2.11293
1629233_s_at	CG16708-RA	CG16708	CG16708	---	0.203544	-2.10754
1640991_at	CG32091-RB	CG32091	CG32091	---	0.206546	-2.10729
AFFX-r2-Bs-dap-5_at	---	---	---		0	-2.10659
1641450_s_at	X14037	X14037	---	---	0.206546	-2.10009
1627007_at	CG4306-RA	CG4306	CG4306	---	0.203544	-2.09454
1632404_at	CG5760-RA	CG5760	rtet	tetracycline resistance	0	-2.08858
1632361_at	CG9528-RA	CG9528	CG9528	---	0.286963	-2.08716
1632212_at	CG14401-RA	CG14401	CG14401	---	0.206546	-2.0779
1628289_at	CG2988-RA	CG2988	ems	empty spiracles	0.363924	-2.07708
1632343_at	CG3017-RA	CG3017	Alas	Aminolevulinate synthase	0	-2.07591
1630036_at	CG13594-RA	CG13594	CG13594	---	0.203544	-2.07555
1640778_at	LP09838	LP09838	---	---	0	-2.07091
1630447_at	CG3078-RA	CG3078	CG3078	---	0.203544	-2.06876
1634109_a_at	CG4608-RA	CG4608	bnl	branchless	0.206546	-2.06442
1635208_at	CG9934-RA	CG9934	CG9934	---	0.490072	-2.06013
1629788_at	CG33182-RA	CG33182	CG33182	---	0	-2.05884
1623218_s_at	CG1070-RA	CG1070	Alhambra	Alhambra	0	-2.05579
1640554_at	CG32491-RD	CG32491	---	---	0	-2.05485
1641018_s_at	CG8468-RC	CG8468	CG8468	---	0.367817	-2.05281
1632415_s_at	CG6169-RA	CG6169	CG6169	---	0.490072	-2.0462
1623810_at	CG17265-RA	CG17265	CG17265	---	0	-2.04539
1631561_s_at	CG4607-RA	CG4607	CG4607	---	0.490072	-2.03818
1639157_at	CG6765-RA	CG6765	CG6765 /// CG6745	--- /// ---	0.203544	-2.03518
1629097_at	CG4717-RA	CG4717	kni	knirps	0.618642	-2.03304
1629141_at	CG18402-RA	CG18402	InR	Insulin-like receptor	0.203544	-2.0313
1625889_at	CG4863-RC	CG4863	RpL3	Ribosomal protein L3	0	-2.02868
1633227_s_at	CG14945-RB	CG14945	CG14945	---	0.618642	-2.02618
1627886_at	CG10967-RA	CG10967	---	---	0.618642	-2.02572
1629115_s_at	CG5462-RA	CG5462	scrib	scribbled	0.367817	-2.01706
AFFX-r2-Bs-phe-5_at	---	---	---		0.363924	-2.01638
1633026_a_at	CG31158-RA	CG31158	CG31158	---	0	-2.01635
1637286_a_at	CG12437-RB	CG12437	raw	raw	0.206546	-2.01372
1632475_at	CG16973-RA	CG16973	msn	misshapen	0.206546	-2.01021
1623732_at	CG31410-RA	CG31410	CG31410	---	0.203544	-2.00541
1639997_s_at	CT39116	CT39116	---	---	0	-1.99939
1632003_a_at	CG2005-RB	CG2005	Ptp99A	Protein tyrosine phosphatase 99A	0.203544	-1.98812
1632566_at	CG11318-RA	CG11318	CG11318	---	0	-1.98619
1629897_a_at	CG6044-RA	CG6044	CG6044	---	0.363924	-1.98313
1640409_at	CG10776-RA	CG10776	wit	wishful thinking	0.203544	-1.98102
1632072_at	S.C2L001103	S.C2L001103	---	---	0	-1.97681
1624273_at	CG8034-RA	CG8034	CG8034	---	0.206546	-1.97108
1629517_at	CG5118-RA	CG5118	CG5118	---	0	-1.96949
1625857_at	CG8451-RA	CG8451	CG8451	---	0.363924	-1.96694
1628027_a_at	CG7070-RB	CG7070	PyK	Pyruvate kinase	0.206546	-1.96548
1622925_at	CG15319-RB	CG15319	nej	nejire	0	-1.96483
1629868_s_at	CG3838-RA	CG3838	CG3838	---	0.618642	-1.96304
1629806_a_at	CG32103-RB	CG32103	CG32103	---	0.363924	-1.96222
1641486_at	CG32108-RA	CG32108	CG32108	---	0.367817	-1.96144
1632852_s_at	CG2718-RB	CG2718	Gs1	Glutamine synthetase 1	0.206546	-1.95883
1635910_at	CG7331-RA	CG7331	CG7331	---	0.286963	-1.95745
1626438_at	S.CX001274	S.CX001274	nod	no distributive disjunction	0.203544	-1.95667
1631637_a_at	CG11567-RA	CG11567	Cpr	Cytochrome P450 reductase	0	-1.95455
1623565_at	CG17278-RA	CG17278	CG17278	---	0.490072	-1.95374
1624766_s_at	CG12223-RB	CG12223	Dsp1	Dorsal switch protein 1	0	-1.95191
1631886_at	CG14135-RA	CG14135	CG14135	---	0.286963	-1.9499
1630829_at	CG3682-RA	CG3682	PIP5K59B	---	0.203544	-1.94809
1639902_at	CG33200-RA	CG33200	ventrally-expressed-protein-D	---	0.490072	-1.94772
1628774_a_at	CG32796-RB	CG32796	CG32796	---	0.203544	-1.94733
1629078_s_at	CG1210-RD	CG1210	Pk61C	Protein kinase 61C	0.363924	-1.94572
1641445_s_at	CG7192-RA	CG7192	CG7192	---	0.203544	-1.94538
1630624_s_at	CG10151-RA	CG10151	CG10151	---	0.367817	-1.94338
1639306_s_at	CG17090-RB	CG17090	CG17090	---	0.203544	-1.94279
1638078_at	CG10446-RA	CG10446	Side	similar to Deadpan	0.363924	-1.94044
1627124_at	CG7326-RA	CG7326	CG7326	---	0.203544	-1.93831
1623842_a_at	CG1830-RC	CG1830	PhK	Phosphorylase kinase	0	-1.93402
1626147_s_at	CG12891-RA	CG12891	CPTI	mitochondrial carnitine palmitoyltransferase I	0.203544	-1.93319
1639602_s_at	CG7986-RA	CG7986	CG7986	---	0	-1.93247
1640822_s_at	CG4816-RA	CG4816	qkr54B	quaking related 54B	0.203544	-1.93242
1634866_at	CG4880-RA	CG4880	CG4880	---	0.367817	-1.93056
1639308_at	CG32491-RF	CG32491	---	---	0.203544	-1.92884
1636869_at	LD07701	LD07701	---	---	0	-1.92643
1638873_at	CG6175-RB	CG6175	CG6175	---	0.490072	-1.92529
1631763_at	CG31793-RA	CG31793	CG31793	---	0.490072	-1.92007
1629010_at	CG5364-RA	CG5364	rho-5 /// CG33303	rhomboid-5 /// ---	0.203544	-1.91663
1635104_s_at	CG33188-RA	CG33188	CG33188	---	0.490072	-1.9146
1635282_at	CG7142-RA	CG7142	CG7142	---	0.206546	-1.9122
1626550_at	CG32705-RA	CG32705	CG32705	---	0.206546	-1.90585
1638504_s_at	CT38759	CT38759	---	---	0	-1.90417
1636208_a_at	CG15097-RB	CG15097	CG15097	---	0.206546	-1.90025
1636884_s_at	CG4658-RA	CG4658	CG4658	---	0	-1.89973
1631536_at	CG12767-RA	CG12767	Dip3	Dorsal interacting protein 3	0.203544	-1.89581
1625574_at	CG6713-RA	CG6713	Nos	Nitric oxide synthase	0	-1.88924
1639690_a_at	CG13598-RA	CG13598	sba	six-banded	0.206546	-1.88886
1641031_s_at	CG17383-RA	CG17383	CG17383	---	0.203544	-1.88804
1631499_a_at	CG2212-RA	CG2212	sws	swiss cheese	0.203544	-1.88743
1628779_a_at	CG11502-RC	CG11502	svp	seven up	0.203544	-1.887
1625651_at	CG18317-RA	CG18317	CG18317	---	0	-1.88611
1632471_at	CG12155-RA	CG12155	CG12155	---	0	-1.8845
1639785_s_at	CG1624-RC	CG1624	dpld	dappled	0.203544	-1.88433
1639940_at	CG9908-RA	CG9908	disco	disconnected	0	-1.88419
1625638_a_at	CG3001-RA	CG3001	Hex-A	Hexokinase A	0.367817	-1.88124
1634130_a_at	CG6767-RA	CG6767	CG6767	---	0	-1.88115
1627802_s_at	CG5407-RA	CG5407	Sur-8	---	0.203544	-1.88019
1628632_at	CG12358-RA	CG12358	Paip2	polyA-binding protein interacting protein 2	0.363924	-1.88011
1637962_at	CG10076-RD	CG10076	spir	spire	0.286963	-1.8772
1630285_at	CG1976-RA	CG1976	RhoGAP100F	---	0.206546	-1.87194
1623807_a_at	CG13777-RA	CG13777	milt	milt	0.203544	-1.8716
1636614_a_at	CG7893-RA	CG7893	vav	---	0	-1.87093
1624820_at	CG8800-RA	CG8800	CG8800	---	0.206546	-1.8699
1636974_at	CG32146-RA	CG32146	dlp	dally-like	0.286963	-1.86748
1624275_at	CG9985-RA	CG9985	sktl	skittles	0	-1.86591
1639771_at	CG12132-RA	CG12132	c11.1	---	0	-1.86564
1640301_a_at	CG4675-RA	CG4675	Ndae1	Na<up>+</up>-driven anion exchanger 1	0.286963	-1.86264
1634238_a_at	CG9628-RA	CG9628	CG9628	---	0.203544	-1.86142
1628985_a_at	CG6703-RB	CG6703	Caki	Calcium/calmodulin-dependent protein kinase	0	-1.86087
1636967_a_at	CG5315-RA	CG5315	CG5315	---	0.203544	-1.8595
1639990_at	CG17855-RA	CG17855	CG17855	---	0	-1.85607
1641657_s_at	CG12424-RC	CG12424	CG12424	---	0	-1.85034
1625640_a_at	CG6323-RA	CG6323	Tsp97E	Tetraspanin 97E	0.286963	-1.84993
1628706_at	CG17982-RA	CG17982	CG17982	---	0	-1.84423
1635287_at	CG15366-RA	CG15366	CG15366	---	0.203544	-1.84247
1624244_at	CG10539-RA	CG10539	S6k	RPS6-p70-protein kinase	0.203544	-1.84033
1623896_a_at	CG6156-RA	CG6156	CG6156 /// CG6171	--- /// ---	0.206546	-1.84014
1626425_at	CG4173-RA	CG4173	2-Sep	Septin-2	0.367817	-1.83871
1628319_s_at	LD22322	LD22322	sdk	sidekick	0.206546	-1.83832
1636093_a_at	CG7404-RA	CG7404	ERR	estrogen-related receptor	0	-1.83388
1624826_at	CG8552-RA	CG8552	CG8552	---	0	-1.83256
1625819_at	CG1903-RB	CG1903	sno	strawberry notch	0	-1.83101
1630550_a_at	CG5674-RA	CG5674	CG5674	---	0	-1.83041
1641169_s_at	CG11050-RA	CG11050	CG11050	---	0.203544	-1.82856
1640774_a_at	CG11711-RC	CG11711	Mob1	---	0.203544	-1.82767
1638700_at	CG8250-RA	CG8250	Alk	bagpipe promoter construct of Lee	0	-1.82647
1628932_at	CG32491-RV	CG32491	---	---	0	-1.82544
1627502_at	CG9304-RA	CG9304	CG9304	---	0.490072	-1.81986
1627564_s_at	CG8954-RA	CG8954	Smg5	---	0	-1.81597
1634063_a_at	CG31317-RA	CG31317	stumps	Saccharomyces cerevisiae UAS construct a of Vincent	0.363924	-1.81572
1635346_at	CG15160-RA	CG15160	CG15160	---	0	-1.8146
1638498_s_at	CG1600-RA	CG1600	CG1600	---	0.203544	-1.81438
1628016_s_at	CG5659-RA	CG5659	ari-1	ariadne	0.286963	-1.81437
1638189_s_at	CG4385-RB	CG4385	S	Star	0.203544	-1.81424
1633807_at	CG31364-RA	CG31364	---	---	0.203544	-1.81395
1628915_s_at	CG3799-RB	CG3799	CG3799	---	0.490072	-1.80989
1640781_a_at	CG8127-RC	CG8127	Eip75B	Ecdysone-induced protein 75B	0.363924	-1.80787
1639752_at	CG4521-RA	CG4521	mthl1	methuselah-like 1	0.203544	-1.80537
AFFX-DapX-5_at	---	---	---		0.206546	-1.80449
1638753_at	CG7890-RA	CG7890	CG7890	---	0.206546	-1.80425
1636005_at	CG14495-RA	CG14495	CG14495	---	0.363924	-1.8037
1632550_at	CG8166-RA	CG8166	unc-5	Saccharomyces cerevisiae UAS construct a of Keleman	0.206546	-1.80353
1640315_at	CG31241-RA	CG31241	CG31241	---	0.367817	-1.80278
1639710_at	CR_tc_GM04921	CR_tc_GM04921	---	---	0.203544	-1.80154
1633355_at	CG10802-RA	CG10802	CG10802	---	0.206546	-1.79811
1638779_at	CG8961-RA	CG8961	tef	teflon	0.367817	-1.79781
1627612_a_at	CG12737-RA	CG12737	Crag	Calmodulin-binding protein related to a Rab3 GDP/GTP exchange protein	0.203544	-1.79774
1624989_s_at	CG1873-RA	CG1873	Ef1100E	Elongation factor 1100E	0.206546	-1.79736
1633622_at	CG3008-RA	CG3008	CG3008	---	0	-1.79666
1628683_at	CG6272-RA	CG6272	CG6272	---	0.618642	-1.7962
1627150_at	CG3056-RA	CG3056	CG3056	---	0	-1.79609
1627614_at	CG11798-RA	CG11798	---	---	0	-1.79472
1628778_at	CG13586-RA	CG13586	itp	ion transport peptide	0.363924	-1.79419
1629044_at	CG5408-RA	CG5408	trbl	tribbles	0	-1.79354
1633243_at	CG3273-RA	CG3273	---	---	0.203544	-1.79133
1639968_at	CG12797-RA	CG12797	CG12797	---	0	-1.79063
1637791_at	CG31922-RA	CG31922	CG31922	---	0	-1.79035
1633934_at	CG8417-RA	CG8417	CG8417	---	0.203544	-1.78942
1624004_s_at	CG32096-RD	CG32096	rols	rolling pebbles	0.286963	-1.78598
AFFX-r2-Bs-phe-M_at	---	---	---		0.363924	-1.7858
1626178_s_at	CG32149-RC	CG32149	RhoGAP71E	---	0.203544	-1.78507
AFFX-r2-Dros-Act5C-M_s_at	---	D. melanogaster /GEN=Act5C /DB_XREF=gb:NM_167053.1 /DB_XREF=fb:FBgn0000042 /NOTE=PSR corresponding to nucleotides 547-1092 of gb:NM_167053.1 /DEF=Drosophila melanogaster Actin 5C CG4027-PA (Act5C) mRNA, complete cds.	---		0.367817	-1.78469
1629155_at	CG4764-RA	CG4764	CG4764	---	0	-1.78459
1623871_at	CG18563-RA	CG18563	CG18563	---	0.206546	-1.78417
1635909_at	CG5067-RA	CG5067	cic	capicua	0	-1.78276
1627655_at	CG30410-RA	CG30410	CG30410	---	0.203544	-1.78046
1632145_a_at	CG31720-RA	CG31720	CG31720	---	0	-1.77967
1630118_s_at	CG8529-RA	CG8529	Dyb	Dystrobrevin-like	0.203544	-1.77942
1635409_at	CG8975-RA	CG8975	RnrS	Ribonucleoside diphosphate reductase small subunit	0.206546	-1.77678
1627506_at	CG12676-RA	CG12676	ed	echinoid	0	-1.77601
1637428_a_at	CG31349-RA	CG31349	pyd	polychaetoid	0.203544	-1.77594
1637144_a_at	CG1483-RA	CG1483	Map205	Microtubule-associated protein 205	0.203544	-1.77571
1634610_at	GH04518	GH04518	Tis11	Tis11 homolog	0.206546	-1.77408
1638797_a_at	CG31543-RC	CG31543	Hph	HIF prolyl hydroxylase	0.367817	-1.77383
1632134_s_at	CG7926-RA	CG7926	Axn	Axin	0.206546	-1.77368
1635630_a_at	CG10076-RA	CG10076	spir	spire	0.203544	-1.77294
1624003_at	CG10639-RA	CG10639	CG10639	---	0.367817	-1.77282
1626730_s_at	CG7958-RA	CG7958	---	---	0.618642	-1.76912
1623043_s_at	CG7852-RA	CG7852	CG7852	---	0	-1.76634
1640105_a_at	CG8726-RA	CG8726	CG8726	---	0	-1.76175
1629733_at	CG11354-RA	CG11354	Lim1	Saccharomyces cerevisiae UAS construct a of Tsuji	0.286963	-1.76032
1631594_s_at	CG4141-RA	CG4141	Pi3K92E	---	0	-1.75873
1641368_at	CG11628-RA	CG11628	Grp1	General receptor for phosphoinositides 1	0.286963	-1.75769
1636265_s_at	CG8049-RB	CG8049	Btk29A	Btk family kinase at 29A	0	-1.75552
1639162_at	CG6072-RA	CG6072	sra	sarah	0.363924	-1.75528
1628865_at	CG1133-RA	CG1133	opa	odd paired	0.618642	-1.75497
1633462_at	CG31365-RA	CG31365	CG31365	---	0	-1.75425
1641400_at	CG9170-RA	CG9170	CG9170	---	0.203544	-1.75417
1636301_s_at	CG14066-RB	CG14066	larp	La related protein	0.203544	-1.75286
1634784_at	CG14513-RA	CG14513	yem	yemanuclein	0.203544	-1.75241
1628187_s_at	CG9691-RA	CG9691	CG9691	---	0.367817	-1.74915
1635367_at	CG2252-RA	CG2252	fs(1)h	female sterile (1) homoeotic	0.206546	-1.74754
1639950_at	CG8786-RB	CG8786	CG8786	---	0.203544	-1.74696
1641130_at	CG31731-RA	CG31731	CG31731	---	0.618642	-1.74648
1636727_at	CG4768-RA	CG4768	CG4768	---	0	-1.74441
1626120_at	CG9266-RB	CG9266	CG9266	---	0.363924	-1.73925
1623254_s_at	CG31531-RA	CG31531	CG31531	---	0.206546	-1.73817
1628132_at	CG7099-RA	CG7099	CG7099	---	0.206546	-1.73583
1641473_at	CG5803-RA	CG5803	Fas3	Fasciclin 3	0.490072	-1.73455
1636695_at	CG7001-RA	CG7001	Pk17E	Protein kinase-like 17E	0.203544	-1.73296
1639826_at	CG32662-RA	CG32662	CG32662	---	0.363924	-1.73293
1631573_a_at	CG8804-RB	CG8804	wun	wunen	0.618642	-1.73246
1629866_at	CG13363-RA	CG13363	Suv4-20	---	0	-1.73186
1625283_at	CG32491-RM	CG32491	---	---	0	-1.73176
1629252_at	CG14657-RB	CG14657	CG14657	---	0.203544	-1.72967
1627525_a_at	CG1333-RA	CG1333	Ero1L	---	0.206546	-1.72814
1637352_a_at	CG18812-RC	CG18812	CG18812	---	0.203544	-1.72633
1633771_s_at	CG2017-RA	CG2017	CG2017	---	0.618642	-1.72583
1640598_s_at	GM07658	GM07658	---	---	0.206546	-1.72241
1641452_a_at	CG1848-RA	CG1848	LIMK1	LIM-kinase1	0	-1.72209
1636101_a_at	CG31729-RB	CG31729	CG31729	---	0.203544	-1.72145
1633010_s_at	CG30382-RA	CG30382	Pros6 /// CG30382	Proteasome 6 subunit /// ---	0.206546	-1.72008
1633046_at	CG7239-RA	CG7239	CG7239	---	0.203544	-1.71806
1637150_at	CG13928-RA	CG13928	CG13928	---	0.206546	-1.71791
1639599_at	CG4887-RA	CG4887	CG4887	---	0	-1.7175
1635211_at	CG5580-RA	CG5580	sbb	scribbler	0.203544	-1.71661
1640660_at	CG3780-RA	CG3780	Spx	Spliceosomal protein on the X	0.203544	-1.71573
1627637_at	CG10595-RA	CG10595	d	dachs	0.363924	-1.71562
1634315_a_at	CG32982-RA	CG32982	CG32982	---	0.367817	-1.71516
1632919_at	CG13852-RA	CG13852	CG13852	---	0.490072	-1.71225
1622894_at	CG15120-RA	CG15120	CG15120	---	0	-1.71188
AFFX-r2-Bs-lys-5_at	---	---	---		0.490072	-1.71128
1623222_s_at	CG8989-RA	CG8989	His3.3B	Histone H3.3B	0.206546	-1.71025
1639402_a_at	CG5462-RC	CG5462	scrib	scribbled	0.206546	-1.70919
1623490_at	CG5723-RB	CG5723	Ten-m	Tenascin major	0.206546	-1.70874
1639862_at	CG3159-RA	CG3159	Eaat2	Excitatory amino acid transporter 2	0.203544	-1.70842
1635609_at	CG40294-RA	CG40294	---	---	0.363924	-1.70774
1628342_s_at	CG6386-RA	CG6386	ballchen	---	0.206546	-1.70733
1634188_a_at	CG3234-RA	CG3234	tim	timeless	0.490072	-1.70729
1630361_at	CG11614-RA	CG11614	nkd	naked cuticle	0.618642	-1.70606
1635007_at	CG6725-RA	CG6725	Sulf1	Sulfated	0.618642	-1.70455
1624660_at	CG1817-RB	CG1817	Ptp10D	Protein tyrosine phosphatase 10D	0	-1.70211
1634035_s_at	CG1862-RA	CG1862	Ephrin	Saccharomyces cerevisiae UAS construct a of Bossing	0	-1.70197
1624535_at	CG33229-RA	CG33229	CG33229 /// CG16971	--- /// ---	0.363924	-1.70191
1634027_at	CG12715-RA	CG12715	CG12715	---	0	-1.70105
1634766_at	CG6127-RA	CG6127	Ser	Serrate	0.203544	-1.70002
1629429_at	CG31388-RA	CG31388	CG31388	---	0.203544	-1.69945
1637051_at	CG32149-RA	CG32149	RhoGAP71E	---	0.206546	-1.6992
1632465_s_at	CG6424-RA	CG6424	CG6424	---	0.203544	-1.69899
1640838_s_at	CG13388-RA	CG13388	Akap200	A kinase anchor protein 200	0.618642	-1.69838
1626563_at	CG32211-RA	CG32211	Taf6	TBP-associated factor 6	0	-1.69811
1635093_a_at	CG32369-RA	CG32369	CG32369	---	0.286963	-1.69752
1626059_at	CG4761-RA	CG4761	knrl	knirps-like	0.363924	-1.69597
1629242_x_at	U14101	U14101	---	---	0.206546	-1.69551
1626465_a_at	CG4353-RA	CG4353	hep	hemipterous	0.203544	-1.69522
1632200_s_at	CG3810-RB	CG3810	CG3810	---	0.203544	-1.69522
1632298_s_at	CG3359-RB	CG3359	mfas	midline fasciclin	0.286963	-1.69447
1635205_at	CG10267-RA	CG10267	CG10267	---	0.206546	-1.69411
1628248_at	CG9495-RA	CG9495	Scm	Sex comb on midleg	0.203544	-1.69352
1637007_s_at	CG5445-RB	CG5445	CG5445	---	0.206546	-1.6933
1623736_at	CG6883-RA	CG6883	trh	trachealess	0.286963	-1.69326
1629525_at	CG30152-RA	CG30152	---	---	0.203544	-1.69197
1636126_at	CG8290-RA	CG8290	CG8290	---	0.203544	-1.69154
1641685_at	CG6311-RB	CG6311	CG6311	---	0.363924	-1.69151
1627979_at	CG4969-RA	CG4969	Wnt6	Saccharomyces cerevisiae UAS construct a of Struhl	0.363924	-1.69016
1622996_at	CG8085-RB	CG8085	RN-tre	tre oncogene-related protein	0.618642	-1.68993
1627786_s_at	CG40460-RB	CG40460	CG17159	---	0.618642	-1.68933
1634071_at	CG12283-RA	CG12283	kek1	kekkon-1	0.286963	-1.68913
1627796_s_at	SD05230	SD05230	CG10272	---	0.363924	-1.6863
1632481_at	CG8602-RA	CG8602	CG8602	---	0	-1.68572
1637322_at	CG31349-RE	CG31349	pyd	polychaetoid	0.367817	-1.68546
1628556_s_at	CG8676-RC	CG8676	Hr39	Hormone receptor-like in 39	0.618642	-1.68507
1640139_at	CG5488-RA	CG5488	B-H2	BarH2	0.490072	-1.68443
1625325_s_at	CG32067-RB	CG32067	---	---	0.206546	-1.68422
1630456_at	CG32156-RE	CG32156	Mbs	Myosin binding subunit	0.203544	-1.68413
1627000_s_at	CG6231-RC	CG6231	CG6231	---	0.363924	-1.68342
1634147_a_at	CG11324-RA	CG11324	homer	---	0	-1.68033
1638940_at	CG4937-RA	CG4937	RhoGAP15B	---	0.203544	-1.67893
1640015_at	CG7053-RA	CG7053	CG7053	---	0	-1.67804
1639136_s_at	CG2368-RB	CG2368	psq	pipsqueak	0.206546	-1.6779
1623343_at	CG4049-RA	CG4049	CG4049	---	0	-1.67761
1629496_at	CG7832-RA	CG7832	CG7832	---	0.203544	-1.67741
1625134_at	CG10873-RA	CG10873	p53	full length construct a of Jin	0	-1.67728
1629290_at	CG2262-RA	CG2262	Smox	Smad on X	0	-1.67672
1635336_at	CG7554-RA	CG7554	comm2	---	0.618642	-1.67605
1624798_s_at	CG17759-RA	CG17759	G49B	G protein 49B	0.206546	-1.67581
1623006_at	CG4545-RA	CG4545	SerT	Serotonin transporter	0.367817	-1.6757
1630942_at	CG5742-RA	CG5742	CG5742	---	0.206546	-1.67498
1637049_at	CG3578-RA	CG3578	bi	bifid	0.203544	-1.67469
1635936_at	CG13822-RA	CG13822	CG13822	---	0	-1.67464
1635852_at	CG6407-RA	CG6407	Wnt5	Wnt oncogene analog 5	0.203544	-1.6741
1637265_at	CG7550-RA	CG7550	CG7550	---	0.363924	-1.67389
1626218_s_at	CG9884-RB	CG9884	oaf	out at first	0	-1.67335
1640976_at	CG1515-RA	CG1515	---	---	0.286963	-1.67326
1633997_s_at	CG5938-RB	CG5938	---	---	0.286963	-1.67226
1628019_a_at	CG5977-RB	CG5977	spas	spastin	0.367817	-1.67159
1638198_at	CG12768-RA	CG12768	CG12768	---	0.490072	-1.6714
1639438_at	CG10385-RA	CG10385	msl-1	male-specific lethal 1	0.203544	-1.67118
1633852_at	CG4396-RA	CG4396	fne	found in neurons	0.367817	-1.67116
1624262_at	CG10108-RA	CG10108	phyl	phyllopod	0.203544	-1.6708
1635222_at	CG1513-RA	CG1513	CG1513	---	0.363924	-1.66848
1632424_at	CG13995-RA	CG13995	CG13995	---	0	-1.66825
1636061_at	GM08821	GM08821	---	---	0	-1.66804
1627101_at	CG7590-RA	CG7590	scyl	scylla	0.286963	-1.66765
1634659_at	CG3619-RA	CG3619	Dl	Delta	0.206546	-1.66569
1639566_s_at	CG9239-RA	CG9239	B4	Saccharomyces cerevisiae UAS construct a of Sotillos	0	-1.66478
1623544_at	CG33209-RA	CG33209	comm3	---	0.363924	-1.66381
1631222_at	CG11641-RA	CG11641	CG11641	---	0	-1.6638
AFFX-PheX-5_at	---	---	---		0.203544	-1.66363
1634980_s_at	CG18490-RB	CG18490	CG18490	---	0	-1.66243
1636847_s_at	CG7184-RA	CG7184	Mkrn1	Makorin 1	0	-1.66176
1626509_at	CG8896-RA	CG8896	18w	18 wheeler	0.363924	-1.66154
1629924_at	CG10238-RA	CG10238	CG10238	---	0.367817	-1.66092
1637859_at	CG40145-RC	CG40145	ATbp	(A+T)-stretch binding protein	0.363924	-1.66088
1632958_a_at	CG15675-RA	CG15675	CG15675	---	0	-1.66088
1633753_at	CG8967-RA	CG8967	otk	off-track	0.618642	-1.66023
1636805_a_at	CG8944-RA	CG8944	CG8944	---	0	-1.65948
1627432_at	CG6041-RA	CG6041	CG6041	---	0.363924	-1.6581
1624571_s_at	CG32857-RA	CG32857	CG32857 /// CG32500	--- /// ---	0	-1.65778
1636321_s_at	CG13624-RB	CG13624	CG13624	---	0.363924	-1.65645
1635861_a_at	CG4599-RA	CG4599	Tpr2	Tetratricopeptide repeat protein 2	0.203544	-1.65602
1635618_at	CG2079-RA	CG2079	l(1)G0331	---	0.618642	-1.65587
1637456_at	CG8878-RA	CG8878	CG8878	---	0.203544	-1.65578
1625775_a_at	CG3954-RA	CG3954	csw	corkscrew	0.203544	-1.65559
1631330_at	CG3408-RA	CG3408	CG3408	---	0.286963	-1.65424
1634978_at	CG13117-RA	CG13117	CG13117	---	0.490072	-1.65399
1627854_at	CG9914-RA	CG9914	CG9914	---	0.363924	-1.65373
1625024_at	CG18729-RA	CG18729	zwilch	---	0.367817	-1.65354
1636960_a_at	CG11763-RC	CG11763	CG11763	---	0.206546	-1.65343
1628830_at	CG14121-RA	CG14121	CG14121	---	0	-1.65326
1637973_a_at	CG4407-RA	CG4407	CG4407	---	0.363924	-1.65031
1636276_at	CG7015-RA	CG7015	CG7015	---	0.203544	-1.6503
1641253_at	CG7524-RB	CG7524	Src64B	Src oncogene at 64B	0.618642	-1.65002
1623378_at	CG5545-RA	CG5545	Oli	Olig family	0.286963	-1.64998
1628146_at	CG6383-RA	CG6383	crb	crumbs	0.203544	-1.64957
1636615_at	CG4262-RA	CG4262	elav	embryonic lethal, abnormal vision	0	-1.64917
1624065_at	CG3595-RA	CG3595	sqh	spaghetti squash	0.206546	-1.64899
1636772_s_at	CG32694-RA	CG32694	CG32694	---	0.618642	-1.64864
1629851_at	CG31998-RA	CG31998	CG31998	---	0.367817	-1.64854
1626537_at	CG17321-RA	CG17321	CG17321	---	0.203544	-1.64851
1634383_a_at	CG12317-RA	CG12317	JhI-21	---	0.367817	-1.64807
1626090_at	CG3973-RA	CG3973	CG3973	---	0.206546	-1.64777
1640417_a_at	CG2049-RB	CG2049	---	---	0	-1.64741
1639280_at	CG6322-RA	CG6322	CG6322	---	0.203544	-1.64725
1625358_s_at	CG9326-RB	CG9326	CG9326	---	0	-1.64648
1623119_at	CG12240-RB	CG12240	DnaJ-60	DnaJ-like-60	0.203544	-1.64597
1624839_at	CG6494-RA	CG6494	h	hairy	0.206546	-1.6455
1623975_at	CG1605-RA	CG1605	az2	---	0.203544	-1.64385
1641353_s_at	CG32066-RC	CG32066	CG32066	---	0	-1.64255
1626918_at	CG13879-RA	CG13879	CG13879	---	0.286963	-1.64221
1627248_at	LD20464	LD20464	mura	murashka	0.618642	-1.64191
1640112_at	CG8050-RA	CG8050	Cys	Cystatin-like	0.203544	-1.64113
1636484_at	CG8194-RA	CG8194	RNaseX25	Ribonuclease X25	0.203544	-1.63954
1635967_at	CG8593-RA	CG8593	qm	quemao	0	-1.63906
1626624_s_at	CG31794-RC	CG31794	Pax	Paxillin	0.203544	-1.6387
1628092_at	CG5041-RA	CG5041	Tfb4	---	0.363924	-1.63764
1638359_s_at	CG14478-RA	CG14478	CG14478	---	0.206546	-1.63636
1626617_at	CG3929-RA	CG3929	dx	deltex	0.206546	-1.63493
1633213_at	CG9998-RA	CG9998	U2af50	U2 small nuclear riboprotein auxiliary factor 50	0	-1.63376
1631291_at	CR_tc_GM24362	CR_tc_GM24362	---	---	0	-1.63302
1627910_s_at	CG8036-RB	CG8036	CG8036	---	0.206546	-1.63023
1628974_at	CG32711-RA	CG32711	CG32711	---	0.286963	-1.62954
1641738_a_at	CG13636-RB	CG13636	CG13636	---	0.490072	-1.6292
1634527_s_at	CG40005-RA	CG40005	---	---	0	-1.62895
1638937_at	CG3488-RA	CG3488	CG3488	---	0.286963	-1.62799
1626154_at	CG12081-RA	CG12081	CG12081	---	0	-1.62727
1633033_s_at	CG1732-RA	CG1732	CG1732	---	0.203544	-1.62162
1625139_at	CG11086-RA	CG11086	CG11086	---	0.618642	-1.62155
1636089_at	CG17943-RA	CG17943	comm	commissureless	0.490072	-1.62072
1623207_at	CG3548-RA	CG3548	CG3548	---	0.206546	-1.61994
1639318_at	CG32217-RA	CG32217	---	---	0.203544	-1.6199
1634587_s_at	CG11799-RA	CG11799	Mnf	---	0.203544	-1.61976
1632106_at	CG9747-RA	CG9747	CG9747	---	0.206546	-1.61965
1633821_at	CG10851-RB	CG10851	B52	Enhancer of Deformed	0	-1.61821
1633960_at	CG5823-RA	CG5823	CG5823	---	0.206546	-1.61677
1631121_at	CG7267-RB	CG7267	CG7267	---	0.203544	-1.61613
1630269_s_at	CG9936-RE	CG9936	---	---	0.203544	-1.61603
1635712_at	CG2247-RA	CG2247	CG2247	---	0.203544	-1.61583
1630795_at	CG12125-RA	CG12125	CG12125	---	0.203544	-1.61553
1623320_at	CG3711-RA	CG3711	CG3711	---	0	-1.61553
1625198_at	CG6993-RA	CG6993	ss	spineless	0.363924	-1.61464
1629373_at	CG5199-RA	CG5199	CG5199	---	0.363924	-1.61357
1633422_a_at	CG12052-RI	CG12052	lola	longitudinals lacking	0.203544	-1.61344
1624541_at	CG1412-RA	CG1412	RhoGAP19D	---	0.206546	-1.61256
1638875_at	CG6542-RA	CG6542	EDTP	Egg-derived tyrosine phosphatase	0.490072	-1.61127
1633723_at	CG1901-RA	CG1901	mav	maverick	0	-1.61055
1623595_at	CG5439-RA	CG5439	CG5439	---	0.203544	-1.61042
1641089_s_at	CG1815-RA	CG1815	CG1815	---	0.286963	-1.61038
1638156_at	CG13396-RA	CG13396	fy	fuzzy	0.363924	-1.61038
1627455_at	CG4448-RA	CG4448	CG4448	---	0.286963	-1.60987
1626016_s_at	CG1539-RE	CG1539	spdo	sanpodo	0.203544	-1.6094
1640439_at	HDC16721	HDC16721	---	---	0.203544	-1.60816
1624235_at	CG4285-RA	CG4285	CG4285	---	0.206546	-1.60789
1630343_at	CG3679-RA	CG3679	CG3679	---	0	-1.60788
1624080_s_at	CG7398-RA	CG7398	Trn	Transportin	0.206546	-1.60785
1627334_at	CG8666-RA	CG8666	Tsp39D	Tetraspanin 39D	0.206546	-1.60682
1631550_at	CG5874-RA	CG5874	CG5874	---	0	-1.60652
1627460_at	CG18343-RA	CG18343	CG18343	---	0	-1.60652
1639040_s_at	CG8291-RA	CG8291	CG8291	---	0.490072	-1.60649
1641242_at	CG6658-RA	CG6658	Ugt86Di	---	0.203544	-1.60541
1631764_a_at	CG30115-RD	CG30115	CG30115	---	0.367817	-1.60408
1624332_s_at	CG4098-RA	CG4098	CG18217 /// CG4098	--- /// ---	0.206546	-1.60401
1637148_at	CG13366-RA	CG13366	CG13366	---	0.203544	-1.60382
1623516_s_at	CG11907-RA	CG11907	Ent1	Equilibrative nucleoside transporter 1	0.490072	-1.60178
1623923_a_at	CG7672-RB	CG7672	gl	glass	0.490072	-1.59969
1625511_at	CG9322-RA	CG9322	CG9322	---	0.203544	-1.59916
1640431_at	CG5247-RA	CG5247	Irbp	Inverted repeat-binding protein	0.206546	-1.59811
1641293_at	CG4583-RA	CG4583	ire-1	---	0.203544	-1.59629
1639952_at	CG4672-RA	CG4672	TMS1	---	0.490072	-1.59607
1626557_at	CG7067-RA	CG7067	NitFhit	Nitrilase and fragile histidine triad fusion protein	0	-1.59602
1637307_at	CG31694-RA	CG31694	CG31694	---	0.363924	-1.59442
1623944_at	CG12605-RB	CG12605	CG12605	---	0.367817	-1.59275
1640661_at	CG14992-RA	CG14992	Ack	---	0.367817	-1.59253
1633512_at	CG11186-RA	CG11186	toy	twin of eyeless	0	-1.59112
1626457_s_at	CG31163-RB	CG31163	CG31163	---	0.286963	-1.59086
1624618_at	CG3870-RA	CG3870	chrw	chrowded	0.286963	-1.5903
1632974_s_at	CG30015-RA	CG30015	CG30015	---	0.618642	-1.58997
1640268_at	CG32491-RS	CG32491	---	---	0.203544	-1.58969
1631099_at	CG17807-RA	CG17807	CG17807	---	0.203544	-1.58957
1625935_at	CG31721-RA	CG31721	Trim9	---	0	-1.58914
1626546_s_at	CG5492-RA	CG5492	Tsp74F	Tetraspanin 74F	0.618642	-1.58911
1631190_at	CG8089-RA	CG8089	CG8089	---	0.367817	-1.58902
1624567_at	CG9575-RA	CG9575	Rab35	---	0.203544	-1.58815
1637411_s_at	CG1507-RA	CG1507	Pur-	Purine-rich binding protein-	0.490072	-1.5876
1635037_at	CG4022-RA	CG4022	CG4022	---	0.363924	-1.58755
1635743_at	CG8075-RA	CG8075	Vang	Van Gogh	0.363924	-1.58442
1632556_s_at	CG2310-RA	CG2310	CG2310	---	0.203544	-1.58312
1633682_a_at	CG32697-RD	CG32697	---	---	0.363924	-1.58306
1630729_at	CG6535-RA	CG6535	---	---	0.363924	-1.58278
1641004_a_at	CG3164-RA	CG3164	CG3164	---	0.618642	-1.58249
1624849_at	CG30483-RA	CG30483	Prosap	---	0.286963	-1.58236
1636451_a_at	CG30420-RA	CG30420	CG30420	---	0.203544	-1.58234
1628547_at	CG5167-RA	CG5167	CG5167	---	0.367817	-1.5823
1630609_s_at	CG2225-RB	CG2225	CG2225	---	0	-1.58219
1628262_a_at	CG1322-RB	CG1322	zfh1	Zn finger homeodomain 1	0.490072	-1.58146
1628580_a_at	CG31536-RA	CG31536	Cdep	---	0.286963	-1.58123
1631363_at	CG8902-RA	CG8902	CG8902	---	0.363924	-1.58038
1626336_at	CG12489-RA	CG12489	Dnr1	Defense repressor 1	0.203544	-1.58002
1630237_a_at	CG3629-RB	CG3629	Dll	Distal-less	0.286963	-1.5799
1632275_a_at	CG8671-RA	CG8671	CG8671	---	0	-1.5796
1630242_at	CG31510-RA	CG31510	CG31510 /// CG31108	--- /// ---	0.363924	-1.57844
1625493_at	CG8361-RA	CG8361	HLHm7	E(spl) region transcript m7	0.206546	-1.5779
1631552_at	CG13194-RA	CG13194	pyr	pyramus	0.206546	-1.57772
1623798_at	CG5669-RA	CG5669	CG5669	---	0	-1.57723
1641644_s_at	CG2714-RB	CG2714	crm	cramped	0.203544	-1.57683
1623058_at	CG32676-RA	CG32676	CG32676	---	0.363924	-1.57664
1623475_s_at	CG10279-RG	CG10279	Rm62	Rm62	0	-1.57659
1638533_at	CT34517	CT34517	---	---	0.367817	-1.57586
1638609_s_at	CG10042-RB	CG10042	MBD-R2	---	0.206546	-1.57549
1633382_s_at	CG8920-RC	CG8920	CG8920	---	0.367817	-1.57541
1624183_a_at	CG6588-RA	CG6588	Fas1	Fasciclin 1	0.286963	-1.5753
1635057_s_at	CG15445-RB	CG15445	CG15445	---	0.367817	-1.57376
1628101_s_at	CG32581-RA	CG32581	CG32581 /// CG8974	--- /// ---	0	-1.57289
1627443_at	CG5941-RA	CG5941	CG5941	---	0.203544	-1.57183
1629705_at	CG6084-RB	CG6084	CG6084	---	0.203544	-1.5709
1633299_at	CG1689-RA	CG1689	lz	lozenge	0.203544	-1.56984
1623688_at	CG3680-RA	CG3680	CG3680	---	0.203544	-1.56983
1633505_at	CG12876-RA	CG12876	CG12876	---	0	-1.56935
1624189_at	CG12236-RB	CG12236	CG12236	---	0.203544	-1.56927
1625127_at	CG2252-RB	CG2252	fs(1)h	female sterile (1) homoeotic	0	-1.56771
1627245_s_at	CG5746-RB	CG5746	CG5746	---	0.206546	-1.56757
1634419_at	CG4775-RA	CG4775	l(2)k00619	---	0.203544	-1.56724
AFFX-r2-Bs-dap-M_at	---	---	---		0.490072	-1.56703
1634052_s_at	CG32491-RA	CG32491	---	---	0.206546	-1.5658
1631412_at	CG10695-RA	CG10695	Pat1	---	0.367817	-1.56523
1628202_at	CG7452-RA	CG7452	Syx17	Syntaxin 17	0.203544	-1.56479
1638486_at	CG17136-RD	CG17136	Rbp1	RNA-binding protein 1	0.363924	-1.56388
1632248_s_at	CG11525-RD	CG11525	CycG	Cyclin G	0.206546	-1.5638
1640798_a_at	CG4590-RA	CG4590	inx2	Saccharomyces cerevisiae UAS construct a of Bauer	0.203544	-1.5633
1638927_at	CG3279-RA	CG3279	CG3279	---	0.203544	-1.56291
1636576_s_at	CG3620-RB	CG3620	norpA	no receptor potential A	0.490072	-1.56291
1624153_at	CG2803-RA	CG2803	Tina-1	Troponin C-akin-1	0.286963	-1.56261
1635186_at	CG11278-RA	CG11278	Syx13	Syntaxin 13	0.206546	-1.56237
1625748_s_at	CG5884-RA	CG5884	par-6	---	0.206546	-1.56181
1632429_at	CG5915-RA	CG5915	Rab7	Rab-protein 7	0.206546	-1.56133
1626163_s_at	CG4027-RA	CG4027	Act5C	Actin 5C	0.203544	-1.56055
1625594_s_at	CG15862-RA	CG15862	Pka-R2	cAMP-dependent protein kinase R2	0.490072	-1.55975
1625262_at	CG17786-RA	CG17786	CG17786	---	0.490072	-1.55934
1639205_s_at	CG10128-RC	CG10128	tra2	transformer 2	0.286963	-1.55894
1639526_a_at	CG7717-RA	CG7717	Mekk1	heat shock construct of Inoue	0.206546	-1.55882
1632078_at	CG10326-RA	CG10326	CG10326	---	0.286963	-1.55785
1634337_s_at	CG33070-RA	CG33070	CG33070	---	0.618642	-1.55756
1625806_at	CG6593-RA	CG6593	Pp196A	Protein phosphatase 1 at 96A	0.363924	-1.55716
1631863_at	CG5229-RA	CG5229	chm	chameau	0.203544	-1.55598
1632191_s_at	CG9325-RD	CG9325	hts	hu li tai shao	0	-1.55595
1623806_at	CG9638-RA	CG9638	Ada2S	Transcriptional adapter 2S	0.206546	-1.5558
1641365_s_at	SD27140	SD27140	---	---	0	-1.55495
1637085_at	CG8203-RA	CG8203	Cdk5	Cyclin-dependent kinase 5	0.206546	-1.55417
1630521_at	CG1705-RA	CG1705	Rst(1)JH	Resistance to Juvenile Hormone	0	-1.55399
1623919_a_at	CG5175-RB	CG5175	CG5175	---	0.490072	-1.55361
1624143_a_at	CG12071-RA	CG12071	CG12071	---	0.203544	-1.55356
1631608_at	CG6954-RA	CG6954	CG6954	---	0.363924	-1.55333
1638727_at	LD18978	LD18978	---	---	0.286963	-1.55328
1636998_at	CG17579-RB	CG17579	sca	scabrous	0.206546	-1.55315
1634898_a_at	CG8208-RB	CG8208	MBD-like	---	0.363924	-1.55154
1637847_at	CG5362-RA	CG5362	CG5362	---	0.206546	-1.55101
1628646_at	CG18507-RB	CG18507	CG18507	---	0.206546	-1.55018
1626798_a_at	CG14025-RA	CG14025	Bsg25D	Blastoderm-specific gene 25D	0	-1.55009
1639430_at	CG6637-RA	CG6637	CG6637	---	0	-1.54979
1633534_s_at	CG9381-RA	CG9381	mura	murashka	0.206546	-1.54956
1629690_at	CG6791-RB	CG6791	CG6791	---	0	-1.54894
1631513_at	CG30000-RA	CG30000	CG30000	---	0.206546	-1.54872
1635117_at	CG6551-RA	CG6551	fu	fused	0.203544	-1.54781
1636281_at	CG6446-RA	CG6446	Sema-1b	Saccharomyces cerevisiae UAS construct a of Winberg	0.286963	-1.5468
1630450_s_at	HDC16707	HDC16707	Thd1	---	0	-1.5468
1625921_at	HL01663	HL01663	---	---	0.367817	-1.54674
1636036_at	CG1240-RA	CG1240	CG1240	---	0.203544	-1.54674
1636837_at	CG32177-RA	CG32177	CG32177 /// Krn	--- /// Keren	0.203544	-1.54665
1632915_s_at	CG33070-RB	CG33070	CG33070	---	0.490072	-1.54591
1626383_at	CG4096-RA	CG4096	CG4096	---	0	-1.54587
1630638_at	CG1828-RA	CG1828	dre4	---	0.490072	-1.54495
1641033_a_at	CG4620-RB	CG4620	unk	unkempt	0.490072	-1.54454
1626888_at	CG9426-RA	CG9426	CG9426	---	0.206546	-1.54407
1632922_at	CG11172-RA	CG11172	NFAT	Saccharomyces cerevisiae UAS construct a of Huang	0.203544	-1.54272
1639604_at	CG5056-RA	CG5056	CG5056	---	0.490072	-1.54268
1636896_a_at	CG12576-RA	CG12576	CG12576	---	0.203544	-1.54229
1641475_at	CG10047-RA	CG10047	SytIV	Synaptotagmin IV	0.286963	-1.54186
1636380_at	CG17559-RA	CG17559	dnt	doughnut on 2	0.490072	-1.54145
1624297_at	CG17348-RA	CG17348	drl	derailed	0.490072	-1.54142
1636363_s_at	CG5784-RB	CG5784	Mapmodulin	Mapmodulin	0.206546	-1.5414
1626942_at	CG9996-RA	CG9996	CG9996	---	0.206546	-1.54047
1638701_at	CG3825-RA	CG3825	CG3825	---	0	-1.54009
1627898_at	CG5595-RA	CG5595	---	---	0.203544	-1.54002
1638022_at	CG7971-RC	CG7971	CG7971	---	0.206546	-1.53989
1635096_at	CG12052-RK	CG12052	lola	longitudinals lacking	0.203544	-1.53881
1628901_at	CG8787-RA	CG8787	Asx	Additional sex combs	0	-1.53868
1632420_at	CG1135-RA	CG1135	CG1135	---	0	-1.53759
1629181_at	LP10657	LP10657	CG33494	---	0	-1.53756
1638143_a_at	CG8222-RA	CG8222	Pvr	PDGF- and VEGF-receptor related	0.363924	-1.53739
1630173_a_at	CG15745-RB	CG15745	CG15745	---	0.363924	-1.53735
1630901_a_at	CG6422-RA	CG6422	CG6422	---	0.363924	-1.5372
1627056_a_at	CG8886-RA	CG8886	l(2)05714	---	0.203544	-1.5368
1627246_at	CG4107-RA	CG4107	Pcaf	---	0.203544	-1.53677
1627100_s_at	CG10016-RB	CG10016	drm	drumstick	0.367817	-1.53653
1639099_at	CG32100-RA	CG32100	CG32100	---	0.490072	-1.53601
1632322_at	CG16953-RA	CG16953	CG16953	---	0.206546	-1.53547
1627021_at	CG8202-RA	CG8202	CG8202	---	0.206546	-1.53546
1637484_at	CG6985-RA	CG6985	CG6985	---	0	-1.5351
1631090_a_at	CG9795-RC	CG9795	CG9795	---	0	-1.53462
1640433_a_at	CG10897-RA	CG10897	tou	toutatis	0.367817	-1.53453
AFFX-r2-Dros-Act5C-3_s_at	---	---	---		0.206546	-1.53448
1633573_a_at	CG4241-RA	CG4241	---	---	0.203544	-1.53377
1636073_at	CG32344-RA	CG32344	CG32344	---	0.286963	-1.53375
1635755_a_at	CG10741-RB	CG10741	CG10741	---	0.367817	-1.53314
1630558_a_at	CG15069-RA	CG15069	Rgk2	---	0.286963	-1.53261
1626183_at	CG2083-RA	CG2083	CG2083	---	0.367817	-1.53213
1637517_s_at	CG5405-RB	CG5405	KrT95D	Krueppel target at 95D	0.618642	-1.53176
1631742_s_at	CG32491-RQ	CG32491	---	---	0.203544	-1.53162
1626492_s_at	CG8978-RB	CG8978	Sop2	Suppressor of profilin 2	0	-1.53066
1639064_s_at	CG4006-RB	CG4006	Akt1	heat shock construct of Staveley	0.203544	-1.53013
1632891_s_at	CG10377-RA	CG10377	Hrb27C	Heterogeneous nuclear ribonucleoprotein at 27C	0	-1.53012
1625424_at	CG17360-RA	CG17360	CG17360	---	0.490072	-1.52972
1632262_at	CG6833-RA	CG6833	CG6833	---	0	-1.52944
1625978_at	CG15141-RA	CG15141	CG15141	---	0.490072	-1.52943
1623525_at	CG5109-RA	CG5109	Pcl	Polycomblike	0.286963	-1.52884
1637487_at	CG5370-RA	CG5370	Dcp-1	Death caspase-1	0	-1.52863
1631979_at	CG11259-RA	CG11259	MICAL-like	---	0.286963	-1.5283
1628190_at	CG6355-RA	CG6355	CG6355	---	0.363924	-1.52737
1635754_at	CG11987-RA	CG11987	tgo	tango	0.203544	-1.52469
1631327_at	CG10145-RA	CG10145	mspo	M-spondin	0.206546	-1.52383
1631832_at	CG3201-RA	CG3201	Mlc-c	Myosin light chain cytoplasmic	0.206546	-1.52382
1627165_a_at	CG13645-RB	CG13645	CG13645	NMNAT	0.206546	-1.52315
1623324_at	CG11770-RA	CG11770	lin	lines	0.206546	-1.52143
1639330_s_at	CG14217-RE	CG14217	CG14217	---	0	-1.52078
1630944_s_at	CG7536-RB	CG7536	CG7536	---	0	-1.51916
1626447_at	CG10508-RC	CG10508	CG10508	---	0.206546	-1.51895
1626749_a_at	CG18135-RB	CG18135	CG18135 /// CG3808	--- /// ---	0.203544	-1.51844
1627179_s_at	CT36275	CT36275	CG32758	---	0.618642	-1.51821
1627227_at	CG1721-RA	CG1721	Pglym78	Phosphoglyceromutase	0.203544	-1.5177
1640247_at	CG9712-RA	CG9712	TSG101	tumor suppressor protein 101	0.363924	-1.51748
1640741_at	CG13001-RA	CG13001	CG13001	---	0.367817	-1.51727
1635026_at	CG7659-RA	CG7659	tap	target of Poxn	0.367817	-1.51702
1640633_s_at	CG32425-RC	CG32425	CG32425	---	0.206546	-1.5168
1640129_at	CG16738-RA	CG16738	slp1	sloppy paired 1	0.206546	-1.5166
1639976_at	CG7222-RA	CG7222	CG7222	---	0.286963	-1.51643
1625176_at	CG33174-RD	CG33174	CG33174	---	0.206546	-1.51638
1624497_at	CR31541-RA	CR31541	---	---	0.286963	-1.51624
1634977_at	CG12837-RA	CG12837	Tsp42Er	Tetraspanin 42Er	0.490072	-1.51489
1637365_at	CG31122-RA	CG31122	CG31122	---	0	-1.5145
1627259_a_at	CG6824-RB	CG6824	ovo	ovo	0.367817	-1.51409
1641578_at	CG4531-RA	CG4531	argos	argos	0.490072	-1.51379
1641380_a_at	CG6889-RB	CG6889	tara	taranis	0.206546	-1.51246
1624139_at	CG1830-RA	CG1830	PhK	Phosphorylase kinase	0.203544	-1.51225
1623952_a_at	CG8013-RB	CG8013	Su(z)12	---	0	-1.51211
1640380_a_at	CG12031-RA	CG12031	Trap170	---	0	-1.51155
1625263_at	CG2905-RA	CG2905	---	---	0.203544	-1.51129
1640262_at	CG30079-RA	CG30079	CG30079	---	0.206546	-1.51081
1633968_at	CG5993-RA	CG5993	os	outstretched	0.206546	-1.51063
1634182_at	CG11593-RA	CG11593	CG11593	---	0.286963	-1.51039
1641593_at	CG32429-RA	CG32429	CG32429	---	0.206546	-1.51038
1636848_at	CG6024-RA	CG6024	CG6024	---	0.490072	-1.51038
1628815_at	CG4200-RA	CG4200	sl	small wing	0.203544	-1.51038
1626807_a_at	CG11328-RA	CG11328	Nhe3	---	0.203544	-1.51001
1634949_at	CG4353-RB	CG4353	hep	hemipterous	0.206546	-1.50925
1623261_at	CG31118-RA	CG31118	RabX4	---	0.363924	-1.5091
1630369_a_at	CG3847-RB	CG3847	CG3847	---	0.203544	-1.50904
1640240_s_at	CG4165-RD	CG4165	CG4165	---	0.206546	-1.50903
1627567_at	CG9045-RA	CG9045	Myb	Myb oncogene-like	0.206546	-1.50853
1626901_at	CG15890-RA	CG15890	CG15890	---	0.363924	-1.50838
1626421_at	CG4662-RA	CG4662	CG4662	---	0	-1.50813
1629409_s_at	GH05108	GH05108	---	---	0.206546	-1.50781
1633735_a_at	CG1407-RC	CG1407	CG1407	---	0.206546	-1.50583
1622937_at	CG13698-RB	CG13698	CG13698	---	0.363924	-1.50577
AFFX-Dros-ACTIN_3_at	---	---	---		0.618642	-1.50545
1623212_s_at	CG4057-RA	CG4057	tamo	---	0.203544	-1.50409
1634316_at	CG1582-RA	CG1582	CG1582	---	0	-1.5037
1633016_a_at	CG5753-RA	CG5753	stau	staufen	0.206546	-1.50319
1637154_at	CG7470-RA	CG7470	CG7470	---	0	-1.50297
1633336_at	CG32560-RA	CG32560	CG32560	---	0.286963	-1.50296
1634779_at	CG40080-RA	CG40080	---	---	0.490072	-1.5028
1639023_at	CG33101-RA	CG33101	Nsf2	NEM-sensitive fusion protein 2	0.203544	-1.50264
1630248_at	CG5346-RA	CG5346	CG5346	---	0.203544	-1.50122
1625243_a_at	CG32346-RA	CG32346	E(bx)	Enhancer of bithorax	0.286963	-1.50107
1633341_s_at	CG4952-RA	CG4952	dac	dachshund	0.203544	-1.50095
1639818_s_at	CG9854-RA	CG9854	hrg	hiiragi	0	-1.50037
1636999_a_at	CG15669-RB	CG15669	MESK2	Misexpression suppressor of KSR 2	0.367817	-1.50019
1634790_at	HDC14581	HDC14581	---	---	0.135172	1.50275
1633044_at	CG17280-RA	CG17280	CG17280	---	0.286963	1.50399
1624054_at	CG5992-RA	CG5992	Adgf-A	Adenosine deaminase-related growth factor A	0.185727	1.50744
1638377_x_at	CG30025-RA	CG30025	Try /// CG30031 /// CG30025	Trypsin /// --- /// --- /// Trypsin	0.185727	1.5075
1634429_at	CG8360-RA	CG8360	CG8360	---	0	1.50968
1639980_s_at	CG1019-RA	CG1019	Mlp84B	Muscle LIM protein at 84B	0.363924	1.50995
1638416_at	CG14028-RA	CG14028	cype	cyclope	0.135172	1.51184
1635784_a_at	CG32230-RA	CG32230	CG32230	---	0	1.51559
1634636_at	CG6426-RA	CG6426	CG6426	---	0	1.51683
1629581_at	CG12079-RA	CG12079	CG12079	---	0.185727	1.51962
1627926_at	CG8315-RA	CG8315	CG8315	---	0	1.52136
1636071_a_at	CG7035-RA	CG7035	Cbp80	cap binding protein 80	0	1.52385
1628014_at	CG5703-RA	CG5703	CG5703	---	0.363924	1.5252
1623924_at	CG12325-RA	CG12325	CG12325	---	0	1.52787
1638726_at	CG1715-RA	CG1715	l(3)03670	---	0.135172	1.52815
1641178_s_at	CG9205-RA	CG9205	CG9205	---	0	1.52901
1641049_at	CG17903-RA	CG17903	Cyt-c-p	Cytochrome c proximal	0	1.53051
1637495_at	CG18735-RA	CG18735	CG18735	---	0.618642	1.53239
1623459_at	CG9453-RC	CG9453	Spn4	Serine protease inhibitor 4	0.286963	1.53735
1637460_at	CG30190-RA	CG30190	CG30190	---	0.181084	1.5377
1636516_at	CG32189-RA	CG32189	CG32189 /// CG32188	--- /// ---	0.363924	1.54083
1633870_at	CG9436-RA	CG9436	CG9436	---	0	1.54088
1629086_s_at	CG17246-RB	CG17246	Scs-fp	Succinyl coenzyme A synthetase flavoprotein subunit	0.185727	1.54676
1640574_at	CG3949-RA	CG3949	hoip	hoi-polloi	0.490072	1.54887
1636764_at	CG31075-RA	CG31075	CG31075	---	0.363924	1.54905
1633698_at	CG9762-RA	CG9762	l(3)neo18	---	0.185727	1.55021
1630131_at	CG6567-RA	CG6567	CG6567	---	0	1.55222
1634041_at	CG31548-RA	CG31548	CG31548	---	0.185727	1.55327
1635947_at	CG9603-RA	CG9603	CG9603	---	0.135172	1.5544
1639483_s_at	CG5905-RB	CG5905	Nep1	Neprilysin 1	0.135172	1.56044
1638593_a_at	CG2286-RA	CG2286	ND75	NADH:ubiquinone reductase 75kD subunit precursor	0.363924	1.56069
1628573_a_at	CG8189-RA	CG8189	ATPsyn-b	ATP synthase, subunit b	0.490072	1.56258
1624466_a_at	CG15117-RA	CG15117	CG15117	---	0.135172	1.56333
1633656_at	CG13894-RA	CG13894	CG13894	---	0.135172	1.56456
1635705_at	CG12858-RA	CG12858	CG12858	---	0.363924	1.56806
1639054_s_at	X59837	X59837	---	---	0.286963	1.56904
1629975_at	CG7406-RA	CG7406	CG7406	---	0	1.56951
1635370_at	CG12840-RA	CG12840	Tsp42El	Tetraspanin 42El	0.363924	1.57078
1626489_s_at	CG7433-RB	CG7433	CG7433	---	0.490072	1.57339
1637662_at	CG32800-RA	CG32800	msta	---	0.185727	1.57492
1629476_at	CG7542-RA	CG7542	CG7542	---	0.363924	1.58772
1634267_at	CG30495-RA	CG30495	CG30495	---	0.363924	1.58788
1632918_at	CG18746-RA	CG18746	CG18746	---	0.490072	1.5929
1635043_at	CG14964-RA	CG14964	CG14964	---	0.367817	1.59416
1639962_a_at	CG14724-RA	CG14724	CoVa	Cytochrome c oxidase subunit Va	0.185727	1.59634
1630892_at	CG11208-RA	CG11208	CG11208	---	0	1.59827
1633547_a_at	CG13211-RA	CG13211	CG13211	---	0.135172	1.60058
1627518_at	CG10219-RA	CG10219	CG10219	---	0.135172	1.60134
1640998_at	CG10528-RA	CG10528	fs(2)ltoPP43	female sterile (2) ltoPP43	0.367817	1.60184
1632231_a_at	CG31045-RE	CG31045	Mhcl	Myosin heavy chain-like	0.367817	1.60194
1636233_at	CG16995-RA	CG16995	CG16995	---	0.181084	1.60708
1636085_at	CG18143-RA	CG18143	CG18143	---	0.363924	1.60782
1640632_at	CG3283-RA	CG3283	SdhB	Succinate dehydrogenase B	0.135172	1.61206
1634720_at	CG11151-RA	CG11151	CG11151	---	0	1.61257
1636682_at	CG31778-RA	CG31778	CG31778	---	0.367817	1.61263
1630611_at	CG7181-RA	CG7181	CG7181	---	0.135172	1.62655
1632146_a_at	CG5508-RA	CG5508	CG5508	---	0	1.62869
1628828_s_at	CG6957-RA	CG6957	Oscillin	---	0.363924	1.63004
1633459_a_at	CG6544-RC	CG6544	fau	---	0.135172	1.63005
1625717_s_at	CG9350-RA	CG9350	CG9350	---	0	1.63237
1641535_at	CG9555-RA	CG9555	CG9555	---	0.286963	1.63258
1631505_at	CG31962-RA	CG31962	Sr-CIII	Scavenger receptor class C, type III	0.367817	1.63379
1639654_at	CG3603-RA	CG3603	CG3603	---	0.363924	1.63384
1632838_at	CG7610-RC	CG7610	ATPsyn-	ATP synthase- chain	0.490072	1.63661
1635253_a_at	CG7010-RA	CG7010	---	---	0.185727	1.6376
1639362_s_at	CG18606-RA	CG18606	CG10476 /// CG18606	--- /// ---	0.490072	1.63829
1639353_at	CG17032-RA	CG17032	CG17032	---	0.490072	1.63931
1638109_s_at	CG4692-RB	CG4692	CG4692	---	0	1.63953
1635023_at	CG3560-RA	CG3560	CG3560	---	0.286963	1.64156
1638175_at	CG1424-RA	CG1424	mst	misato	0.490072	1.6417
1639535_at	CG3254-RA	CG3254	pgant2	polypeptide GalNAc transferase 2	0.367817	1.6427
1627324_at	CG12052-RH	CG12052	lola	longitudinals lacking	0.286963	1.64325
1627582_a_at	CG30035-RA	CG30035	CG30035	---	0.135172	1.64403
1624243_at	CG9265-RA	CG9265	CG9265	---	0.185727	1.64787
1636337_s_at	CG2103-RA	CG2103	pgant6	polypeptide GalNAc transferase 6	0.490072	1.64978
1633710_at	CG17905-RA	CG17905	CG17905	---	0.135172	1.65142
1627111_at	CG5258-RA	CG5258	NHP2	---	0.135172	1.65619
1631750_a_at	CG4307-RA	CG4307	Oscp	Oligomycin sensitivity-conferring protein	0	1.65697
1626377_at	CG8358-RA	CG8358	CG8358	---	0.185727	1.65818
1633965_at	CG6020-RA	CG6020	CG6020	---	0.181084	1.65853
1626801_at	CG10638-RA	CG10638	CG10638	---	0.490072	1.65946
1625082_a_at	CG7882-RB	CG7882	CG7882	---	0.286963	1.6598
1633050_at	CG12813-RA	CG12813	CG12813	---	0.363924	1.66071
1633434_at	CG18327-RA	CG18327	CG18327	---	0.185727	1.67013
1624763_at	CG2556-RA	CG2556	CG2556	---	0.286963	1.67186
1627732_s_at	CG30415-RA	CG30415	CG30415	---	0.185727	1.67247
1635525_at	CG9672-RA	CG9672	CG9672	---	0.286963	1.67251
1628587_at	CG8607-RA	CG8607	CG8607	---	0.135172	1.67593
1624269_at	CG8825-RA	CG8825	Tdp1 /// CG31953	Tyrosyl-DNA phosophodiesterase 1 /// ---	0.363924	1.67856
1638448_at	CG13211-RB	CG13211	CG13211	---	0.286963	1.68229
1626856_at	CG12560-RA	CG12560	CG12560	---	0.363924	1.6837
1630698_at	CG3192-RA	CG3192	CG3192	---	0	1.68628
1623710_at	CG5847-RA	CG5847	CG5847	---	0.363924	1.6904
1641599_at	CG3621-RA	CG3621	CG3621	---	0.185727	1.69465
1632658_a_at	CG14616-RE	CG14616	CG14617	---	0.181084	1.69498
1631225_at	CG8317-RA	CG8317	CG8317	---	0.286963	1.69558
1634788_at	CG4872-RA	CG4872	CG4872	---	0.135172	1.69582
1625825_at	CG6378-RA	CG6378	BM-40-SPARC	---	0.185727	1.69728
1635028_s_at	CG33047-RA	CG33047	CG33047	---	0	1.70219
1633973_at	CG8764-RA	CG8764	ox	oxen	0.363924	1.70473
1637737_at	CG2968-RA	CG2968	---	---	0.135172	1.70587
1629150_at	CG17337-RA	CG17337	CG17337	---	0.185727	1.70721
1641542_at	CG14616-RE	CG14616	CG14617	---	0	1.70934
1624515_at	CG6461-RA	CG6461	CG6461	---	0.286963	1.71861
1631856_a_at	CG7361-RB	CG7361	RFeSP	Rieske iron-sulfur protein	0.135172	1.72742
1640624_s_at	CG15304-RA	CG15304	CG15304	---	0.135172	1.73277
1639477_s_at	CG3321-RA	CG3321	CG3321	---	0.135172	1.73457
1636548_at	CG3612-RA	CG3612	blw	bellwether	0.135172	1.73545
1635476_at	CG9752-RA	CG9752	CG9752	---	0.363924	1.74232
1639229_at	CG16858-RA	CG16858	vkg	viking	0.185727	1.74634
1627256_s_at	CG6030-RB	CG6030	ATPsyn-d	ATP synthase, subunit d	0	1.75995
1624945_a_at	CG10910-RA	CG10910	CG10910	---	0.490072	1.76022
1628657_at	CG17534-RA	CG17534	---	---	0.490072	1.76082
1630013_s_at	CG5025-RB	CG5025	Sps2	Selenophosphate synthetase 2	0.363924	1.76959
1625412_at	CG4769-RA	CG4769	CG4769	---	0.490072	1.77097
1635498_at	CG9259-RA	CG9259	CG9259	---	0.490072	1.7717
1627869_at	CG8867-RA	CG8867	Jon25Bi	Jonah 25Bi	0.363924	1.7741
1625052_at	CG5955-RA	CG5955	CG5955	---	0.135172	1.77985
1634705_at	CG10341-RA	CG10341	CG10341	---	0.135172	1.78182
1636249_at	CG1168-RA	CG1168	7B2	construct a of Hwang	0	1.78287
1636923_a_at	CG11198-RA	CG11198	CG11198	---	0.135172	1.79167
1632440_at	CG7630-RA	CG7630	CG7630	---	0	1.79277
1623292_at	CG33128-RA	CG33128	CG33128	---	0.135172	1.79612
1623843_at	CG5903-RA	CG5903	CG5903	---	0.185727	1.79642
1623928_at	CG5910-RA	CG5910	CG5910	---	0.367817	1.79644
1630010_a_at	CG17077-RB	CG17077	pnt	pointed	0.286963	1.79925
1632923_at	CG14661-RA	CG14661	CG14661	---	0.363924	1.81557
1627402_a_at	CG7630-RA	CG7630	CG7630	---	0	1.81822
1639101_at	CG9837-RA	CG9837	CG9837	---	0.363924	1.82972
1624159_at	CG17577-RA	CG17577	Cyp9h1	---	0.490072	1.83167
1626028_at	CG4783-RA	CG4783	CG4783	---	0	1.83329
1627595_at	CG11314-RA	CG11314	CG11314	---	0.286963	1.834
1626783_at	CG16756-RA	CG16756	CG16756	---	0.185727	1.83582
1639703_s_at	CG10936-RB	CG10936	CG10936	---	0.490072	1.83673
1629499_at	CG11915-RA	CG11915	CG11915	---	0.185727	1.8408
1639507_at	CG6666-RA	CG6666	CG6666	---	0.135172	1.8416
1625434_at	CG3270-RA	CG3270	CG3270	---	0.135172	1.84261
1638413_at	CG18180-RA	CG18180	CG18180	---	0.490072	1.84491
1632911_at	HDC09471	HDC09471	CG33493	---	0	1.84649
1629745_at	CG6439-RA	CG6439	CG6439	---	0.185727	1.85161
1635334_a_at	CG10732-RB	CG10732	CG10732	---	0.286963	1.85181
1640989_at	CG12811-RA	CG12811	CG12811	---	0.135172	1.85484
1640466_s_at	CG6543-RA	CG6543	CG6543	---	0	1.85734
1636618_at	CG8664-RA	CG8664	CG8664	---	0.618642	1.86219
1626341_at	CG14122-RA	CG14122	CG14122	---	0	1.86483
1624517_at	CG3132-RA	CG3132	Ect3	---	0.490072	1.86593
1639744_at	CG31758-RA	CG31758	CG31758	---	0.185727	1.86992
1626886_at	CG3663-RA	CG3663	CG3663	---	0.135172	1.8707
1629869_s_at	CG7400-RA	CG7400	Fatp	Fatty acid (long chain) transport protein	0	1.87775
1634207_at	CG16799-RA	CG16799	CG16799	---	0.185727	1.87863
1625707_s_at	CG2360-RA	CG2360	Ccp84Ab /// Ccp84Aa	--- /// ---	0.367817	1.88434
1633674_at	CG31150-RA	CG31150	CG31150	---	0.185727	1.88602
1623769_at	CG7322-RA	CG7322	CG7322	---	0.490072	1.88888
1630941_s_at	CG16944-RA	CG16944	sesB /// Ant2	stress-sensitive B /// Adenine nucleotide translocase 2	0	1.8983
1624797_at	CG1637-RA	CG1637	CG1637	---	0	1.8993
1624017_at	CG8956-RA	CG8956	Ahcy89E	Adenosylhomocysteinase 89E	0.185727	1.89946
1632812_at	CG9504-RA	CG9504	CG9504	---	0.367817	1.90167
1625128_a_at	CG2249-RB	CG2249	CG2249	---	0	1.906
1628188_at	S.C2R002789	S.C2R002789	Nop60B	Nucleolar protein at 60B	0.135172	1.90745
1626891_at	CG15414-RA	CG15414	CG15414	---	0.490072	1.90862
1623894_a_at	CG8086-RA	CG8086	CG8086	---	0.363924	1.90903
1638962_at	CG6227-RA	CG6227	CG6227	---	0.185727	1.91011
1626831_at	CG6579-RA	CG6579	CG6579	---	0.618642	1.91597
1635280_at	CG4685-RA	CG4685	CG4685	---	0.135172	1.93939
1634989_at	CG9244-RB	CG9244	Acon	Aconitase	0.135172	1.94934
1624521_a_at	CG17896-RB	CG17896	CG17896	---	0.363924	1.95211
1637698_at	CG30339-RA	CG30339	CG30339 /// CG30340	--- /// ---	0.185727	1.95256
1636900_at	CG5390-RA	CG5390	CG5390	---	0.181084	1.95347
1629342_s_at	CG1746-RA	CG1746	CG1746	---	0	1.9584
1631474_s_at	CG8256-RC	CG8256	l(2)k05713	---	0.181084	1.96048
1637251_a_at	CG10622-RB	CG10622	Sucb	---	0.286963	1.97827
1637188_s_at	CG30492-RC	CG30492	CG30492	---	0.135172	1.98705
1634767_at	CG6126-RA	CG6126	CG6126	---	0.286963	1.99856
1637916_at	CG33013-RB	CG33013	CG33013	---	0.181084	2.00036
1638361_at	CG12374-RA	CG12374	CG12374	---	0.490072	2.00926
1633082_at	CG8449-RA	CG8449	CG8449	---	0	2.02072
1632277_a_at	CG6170-RA	CG6170	HDAC6	---	0	2.02109
1625996_s_at	AT24650	AT24650	---	---	0.490072	2.02263
1640103_s_at	CG17224-RA	CG17224	CG17224	---	0	2.02575
1634554_at	CG4421-RA	CG4421	GstD8	Glutathione S transferase D8	0.367817	2.02807
1630320_at	CG18211-RA	CG18211	Try	Trypsin	0.185727	2.03177
1625980_at	CG11835-RA	CG11835	CG11835	---	0.286963	2.03223
1623428_at	CG14933-RA	CG14933	CG14933	---	0	2.0339
1638171_s_at	CG1753-RA	CG1753	CG1753	---	0.135172	2.04077
1634158_at	CG6164-RA	CG6164	CG6164	---	0.286963	2.04389
1627430_at	CG8888-RA	CG8888	CG8888	---	0	2.04629
1633701_at	CG16985-RA	CG16985	CG16985	---	0.135172	2.06442
1623787_at	CG7144-RA	CG7144	CG7144	---	0.185727	2.07369
1635692_s_at	CG9364-RE	CG9364	Treh	Trehalase	0.367817	2.08176
1630085_s_at	CG17058-RA	CG17058	Peritrophin-A	Peritrophin A	0.185727	2.08741
1640451_at	CG10863-RA	CG10863	CG10863	---	0.490072	2.08908
1637963_at	CG14191-RA	CG14191	CG14191	---	0	2.09915
1638477_at	CG13403-RA	CG13403	CG13403	---	0.490072	2.10257
1633142_at	CG17681-RA	CG17681	CG17681	---	0	2.10563
1625711_at	CG31530-RA	CG31530	CG31530	---	0.363924	2.11755
1636235_at	CG15754-RA	CG15754	CG15754	---	0.490072	2.12098
1638368_at	CG31674-RA	CG31674	CG31674	---	0.618642	2.12977
1635812_at	CG16965-RA	CG16965	CG16965	---	0.185727	2.13879
1639322_at	CG12386-RA	CG12386	Try	Trypsin	0.286963	2.14824
1628882_at	CG7378-RA	CG7378	CG7378	---	0	2.1599
1623910_at	CG9476-RA	CG9476	Tub85E	Tubulin at 85E	0.135172	2.16246
1629877_at	CG31683-RA	CG31683	CG31683 /// CG18858	--- /// ---	0	2.17204
1635886_s_at	AY180916	AY180916	---	---	0	2.17259
1631668_at	CG17147-RA	CG17147	CG17147	---	0.367817	2.17535
1640893_a_at	CG1546-RA	CG1546	PH4SG2	prolyl-4-hydroxylase-alpha SG2	0.363924	2.17683
1635701_at	CG4381-RA	CG4381	GstD3	Glutathione S transferase D3	0.618642	2.19405
1637496_at	CG30219-RA	CG30219	CG30219	---	0.363924	2.20131
1637036_s_at	CG16784-RC	CG16784	pr	purple	0	2.20184
1638331_s_at	CG31054-RA	CG31054	CG31054 /// CG4849	--- /// ---	0	2.21408
1625688_at	CG6293-RA	CG6293	CG6293	---	0.185727	2.21426
1629853_at	CG3699-RA	CG3699	CG3699	---	0.490072	2.21625
1640898_at	CG7780-RA	CG7780	DNaseII	Deoxyribonuclease II	0.185727	2.219
1625538_at	CG7118-RA	CG7118	Jon66Ci	Jonah 66Ci	0.185727	2.22068
1637063_at	CG33099-RA	CG33099	CG33099	---	0	2.22119
1627047_at	CG3987-RA	CG3987	CG3987	---	0.135172	2.22336
1625457_at	CG10031-RA	CG10031	CG10031	---	0.185727	2.22433
1639295_at	CG4734-RA	CG4734	CG4734	---	0.286963	2.22557
1637492_at	CG18681-RA	CG18681	Try	Trypsin	0	2.22684
1628645_at	CG6018-RA	CG6018	CG6018	---	0.135172	2.22838
1640109_at	CG9481-RA	CG9481	Ugt37b1	UDP-glycosyltransferase 37b1	0.135172	2.22873
1623216_s_at	CG9629-RA	CG9629	CG9629	---	0.185727	2.23799
1623018_at	CG12780-RA	CG12780	CG12780	---	0	2.23834
1635073_at	CG17108-RA	CG17108	CG17108	---	0.135172	2.24517
1641339_at	CG10137-RA	CG10137	CG10137	---	0.490072	2.25091
1632980_at	CG3902-RA	CG3902	CG3902	---	0.185727	2.2597
1637123_a_at	CG15407-RB	CG15407	CG33281	---	0.363924	2.26004
1638882_at	CG7642-RA	CG7642	ry	rosy	0.363924	2.26618
1628613_a_at	CG30492-RE	CG30492	CG30492	---	0	2.26728
1634515_at	CG8093-RA	CG8093	CG8093	---	0.367817	2.26752
1641412_at	CG31809-RA	CG31809	CG31809 /// CG31810	--- /// ---	0	2.27205
1638276_at	CG8462-RA	CG8462	Obp56e	Odorant-binding protein 56e	0.490072	2.27287
1640170_at	CG10311-RA	CG10311	CG10311	---	0.490072	2.27479
1638469_s_at	AY180918	AY180918	CG3857	---	0	2.27609
1627044_s_at	CG3725-RG	CG3725	Ca-P60A	Calcium ATPase at 60A	0.618642	2.28543
1624692_at	CG6830-RA	CG6830	CG6830	---	0.490072	2.28709
1640031_at	CG10593-RA	CG10593	Acer	Angiotensin-converting enzyme-related	0.490072	2.29176
1624468_a_at	CG10026-RC	CG10026	CG10026	---	0.135172	2.2921
1630056_at	CG32054-RA	CG32054	CG32054	---	0.135172	2.29258
1640715_at	CG5376-RA	CG5376	CG5376	---	0.490072	2.29425
1635674_at	CG6901-RA	CG6901	CG6901	---	0.363924	2.30378
1629199_at	CG9540-RA	CG9540	Ag5r2	Antigen 5-related 2	0.618642	2.31377
1623612_at	CG7722-RA	CG7722	CG7722	---	0	2.32468
1640854_at	CG31248-RA	CG31248	CG31248	---	0.185727	2.32569
1641428_at	CG3616-RA	CG3616	Cyp9c1	Cytochrome P450-9c1	0.363924	2.32572
1640566_at	CG1944-RA	CG1944	Cyp4p2	---	0.286963	2.33321
1631606_at	CG14285-RA	CG14285	CG14285	---	0.185727	2.33999
1627659_at	CG32510-RA	CG32510	CG32510	---	0	2.3475
1624817_at	CG3212-RA	CG3212	CG3212	---	0.135172	2.35594
1627180_at	CG3540-RA	CG3540	Cyp4d14	---	0.490072	2.36205
1624836_at	CG13795-RA	CG13795	CG13795	---	0.363924	2.36788
1636849_at	CG8858-RA	CG8858	CG8858	---	0	2.37614
1625344_at	CG17608-RA	CG17608	fu12	---	0.135172	2.3791
1626665_at	CG7408-RB	CG7408	CG7408	---	0.367817	2.39213
1628268_at	CG18249-RA	CG18249	CG18249	---	0	2.39497
1637403_at	CG7953-RA	CG7953	CG7953	---	0	2.39562
1633427_at	CG7582-RA	CG7582	CG7582	---	0	2.39862
1641221_at	CG4362-RA	CG4362	CG4362	---	0.135172	2.4048
1628460_at	CG13160-RA	CG13160	CG13160	---	0.185727	2.40517
1626094_at	CG1941-RA	CG1941	CG1941	---	0.135172	2.41262
1628639_at	CG5791-RA	CG5791	CG5791	---	0.185727	2.41715
1626953_at	CG3006-RA	CG3006	Fmo-1	---	0	2.41829
1622908_a_at	CG10962-RA	CG10962	CG10962	---	0	2.42024
1637462_at	CG13833-RA	CG13833	CG13833	---	0.286963	2.42054
1630038_at	CG3027-RA	CG3027	pyd3	---	0.490072	2.42107
1623861_at	CG5345-RA	CG5345	Eip55E	---	0	2.42156
1623540_at	CG31704-RA	CG31704	CG31704	---	0	2.42518
1638132_at	CG10184-RA	CG10184	CG10184	---	0.181084	2.42713
1630163_at	CG32373-RA	CG32373	CG32373	---	0.490072	2.42813
1632321_a_at	CG7476-RB	CG7476	mthl7	methuselah-like 7	0	2.42991
1623151_a_at	CG2010-RB	CG2010	CG2010	---	0.181084	2.43369
1626745_at	CG10622-RA	CG10622	Sucb	---	0	2.46917
1630161_at	CG6544-RB	CG6544	fau	---	0.135172	2.4699
1624695_at	CG3999-RA	CG3999	CG3999	---	0	2.47013
1628468_at	CG8738-RA	CG8738	CG8738	---	0	2.48791
1631496_at	CG4563-RA	CG4563	CG4563	---	0	2.5019
1627423_at	CG6178-RA	CG6178	CG6178	---	0.490072	2.51296
1641152_at	CG1718-RA	CG1718	CG1718	---	0.490072	2.51369
1625559_a_at	CG30217-RA	CG30217	CG30217	---	0	2.52235
1625727_at	CG32006-RA	CG32006	CG32006	---	0.367817	2.53234
1638981_at	CG4772-RA	CG4772	Ugt86Dh	---	0.490072	2.53259
1630727_at	CG5070-RA	CG5070	CG5070	---	0.367817	2.53303
1625210_a_at	CG18251-RB	CG18251	Msp-300	Muscle-specific protein 300	0.363924	2.53942
1624074_at	CG11797-RA	CG11797	Obp56a	Odorant-binding protein 56a	0.363924	2.55537
1639033_at	CG9432-RB	CG9432	l(2)01289	---	0.490072	2.55599
1635744_at	CG9342-RA	CG9342	CG9342	---	0.135172	2.55749
1632540_at	CG7754-RA	CG7754	Try	Trypsin	0.286963	2.55803
1639911_at	CG17029-RA	CG17029	CG17029	---	0.185727	2.56499
1624873_at	CG12286-RA	CG12286	kar	karmoisin	0.367817	2.56653
1632160_s_at	CG15279-RB	CG15279	CG15279	---	0.135172	2.56762
1625270_at	CG31259-RA	CG31259	CG31259	---	0.618642	2.56795
1624549_at	CG3523-RA	CG3523	CG3523	---	0.367817	2.56973
1635544_s_at	CR_tc_RE28911	CR_tc_RE28911	---	---	0.135172	2.56987
1628810_at	CG15597-RA	CG15597	CG15597	---	0.135172	2.57751
1640355_at	CG5246-RA	CG5246	CG5246	---	0.135172	2.58448
1624172_at	CG1211-RA	CG1211	CG1211	---	0	2.60066
1638775_at	CG8523-RA	CG8523	Mdr50	Multi drug resistance 50	0.490072	2.64315
1628935_at	CG10962-RB	CG10962	CG10962	---	0	2.65639
1641464_s_at	CG32850-RA	CG32850	CG32850	---	0	2.66341
1634762_a_at	CG15096-RA	CG15096	CG15096	---	0.185727	2.67946
1637647_at	CG31148-RA	CG31148	CG31148	---	0.185727	2.68796
1630168_at	CG31636-RA	CG31636	CG31636	---	0.363924	2.68872
1640350_at	CG6544-RA	CG6544	fau	---	0.135172	2.70094
1633452_a_at	CG10844-RC	CG10844	Rya-r44F	Ryanodine receptor 44F	0	2.70802
1638441_a_at	CG18519-RA	CG18519	CG18519	---	0.185727	2.73158
1627741_at	CG13086-RA	CG13086	CG13086	---	0.135172	2.73221
1633130_at	Stencil:3R:13238824:13240268:GENSCAN	Stencil:3R:13238824:13240268:GENSCAN	---	---	0	2.73899
1624325_at	CG9614-RK	CG9614	pip	pipe	0.286963	2.74602
1628611_at	CG11241-RA	CG11241	CG11241	---	0.135172	2.74783
1623398_at	CG4830-RA	CG4830	CG4830	---	0.181084	2.74925
1624092_at	CG31039-RA	CG31039	Jon99Ci	Jonah 99Ci	0.181084	2.75298
1637872_at	CG3926-RA	CG3926	Spat	Serine pyruvate aminotransferase	0.185727	2.75377
1624454_at	CG10361-RA	CG10361	CG10361	---	0	2.76877
1638488_at	HDC14069	HDC14069	---	---	0.286963	2.77762
1633031_at	CG8299-RA	CG8299	CG8299	---	0.185727	2.78431
1634834_at	CG4053-RA	CG4053	CG4053	---	0.135172	2.80812
1631058_s_at	CG1742-RA	CG1742	Mgstl	Microsomal glutathione S-transferase-like	0.181084	2.81689
1641627_at	CG9396-RA	CG9396	CG9396	---	0.135172	2.82474
1624158_at	CG14481-RA	CG14481	CG14481	---	0.367817	2.83978
1629308_at	CG17192-RA	CG17192	CG17192	---	0.181084	2.84781
1624805_at	CG31041-RA	CG31041	CG31041	---	0	2.84982
1637660_at	CG5150-RA	CG5150	CG5150	---	0.135172	2.8532
1630236_s_at	CG15093-RC	CG15093	CG15093	---	0.181084	2.85563
1631420_at	CG9509-RA	CG9509	CG9509	---	0	2.85605
1626750_at	CG30479-RA	CG30479	CG30479	---	0.181084	2.85816
1639943_at	CG9707-RA	CG9707	Acox57D-p	acyl-Coenzyme A oxidase at 57D proximal	0	2.85934
1624993_at	CG4377-RA	CG4377	CG4377	---	0.185727	2.86666
1638080_at	CG13658-RA	CG13658	CG13658	---	0	2.86705
1634815_at	CG31104-RA	CG31104	CG31104	---	0	2.87493
1632948_x_at	CG32241-RA	CG32241	CG32241	---	0.367817	2.90034
1626144_at	CG7763-RA	CG7763	CG7763	---	0.286963	2.91018
1639391_at	CG17109-RA	CG17109	CG17109	---	0.618642	2.9183
1624824_at	CG6298-RA	CG6298	---	---	0	2.92107
1640755_at	CG10248-RA	CG10248	Cyp6a8	Cytochrome P450-6a8	0.286963	2.92237
1628355_at	CG32379-RA	CG32379	CG32379	---	0	2.92322
1624350_at	S.C3R002919	S.C3R002919	---	---	0.135172	2.93539
1625487_at	CG6839-RA	CG6839	CG6839	---	0	2.94307
1632140_at	HDC03517	HDC03517	---	---	0.185727	2.95263
1641125_at	CG1942-RA	CG1942	CG1942	---	0	2.95611
1636287_at	CG10592-RA	CG10592	CG10592	---	0.135172	2.95622
1623695_a_at	CG11255-RA	CG11255	CG11255	---	0.363924	2.99241
1638818_at	CG33149-RA	CG33149	Mlp60A	Muscle LIM protein at 60A	0.135172	3.00022
1624953_at	CG4120-RA	CG4120	Cyp12c1	---	0	3.00866
1636689_at	CG4259-RA	CG4259	CG4259	---	0	3.01332
1640590_at	CG32195-RA	CG32195	CG32195 /// CG7341	--- /// ---	0	3.02013
1637422_at	CG3246-RA	CG3246	CG3246	---	0	3.03571
1624720_s_at	CG6043-RB	CG6043	CG6043	---	0.135172	3.05392
1639982_at	CG15369-RA	CG15369	CG15369	---	0.181084	3.05909
1631414_at	CG11313-RA	CG11313	CG11313	---	0.135172	3.08374
1632854_s_at	CG5939-RB	CG5939	Prm	Paramyosin	0.135172	3.08481
1626970_at	CG6649-RA	CG6649	Ugt35b	UDP-glycosyltransferase 35b	0	3.10062
1625957_at	CG10051-RA	CG10051	CG10051	---	0.185727	3.11902
1628105_a_at	CG5939-RA	CG5939	Prm	Paramyosin	0.367817	3.12055
1630310_at	CG32751-RA	CG32751	CG32751	---	0.367817	3.12569
1626613_at	CG11236-RA	CG11236	CG11236	---	0	3.1268
1630520_s_at	RH09485	RH09485	---	---	0	3.15127
1637255_a_at	CG1112-RA	CG1112	Est7	Esterase-7	0.363924	3.18874
1625120_at	CG14630-RA	CG14630	CG14630	---	0.363924	3.18926
1633474_x_at	CG32603-RA	CG32603	CG32603	---	0.185727	3.21434
1634418_at	CG15407-RB	CG15407	CG33281	---	0.135172	3.23668
1633425_at	CG2191-RA	CG2191	CG2191	---	0	3.26801
1640242_s_at	AF222049	AF222049	---	---	0.135172	3.27242
1625697_at	CG8453-RA	CG8453	Cyp6g1	Saccharomyces cerevisiae UAS construct a of Daborn	0	3.30669
1623410_at	CT11695	CT11695	Pxd	Peroxidase	0.490072	3.33062
1631555_at	CG10062-RA	CG10062	CG10062	---	0	3.335
1635486_at	CG33468-RA	CG33468	CG33468	---	0	3.36489
1637195_at	CG31321-RB	CG31321	CG31321	---	0.618642	3.39433
1629727_at	CG14258-RA	CG14258	CG14258	---	0.135172	3.43347
1640205_at	CG13460-RA	CG13460	CG13460	---	0.490072	3.51771
1638687_at	CG40298-RA	CG40298	---	---	0.367817	3.5343
1633272_at	CG9090-RA	CG9090	CG9090	---	0.135172	3.5395
1636611_at	CG9564-RA	CG9564	Try29F /// CG18661	Trypsin 29F /// ---	0.286963	3.56181
1630670_at	CG1368-RA	CG1368	CG1368	---	0.185727	3.60235
1637027_s_at	CG10165-RA	CG10165	CG10165	---	0	3.66034
1633959_s_at	U89994	U89994	CG9766	---	0.286963	3.67539
1626966_s_at	AY180919	AY180919	---	---	0.135172	3.68642
1630302_at	CG8562-RA	CG8562	CG8562	---	0.185727	3.68784
1634648_at	CG9077-RA	CG9077	CG9077	---	0.490072	3.70572
1629726_at	CG10472-RA	CG10472	CG10472	---	0.367817	3.71726
1636343_at	CG6283-RA	CG6283	CG6283	---	0	3.73529
1632685_at	CG32603-RA	CG32603	CG32603	---	0.135172	3.76351
1641052_at	CG7170-RA	CG7170	Jon66Cii	Jonah 66Cii	0.367817	3.77392
1635913_at	CG10814-RA	CG10814	CG10814	---	0	3.8096
1632755_at	CG31266-RA	CG31266	CG31266	---	0.286963	3.81532
1623840_at	CG18607-RA	CG18607	CG18607	---	0	3.8169
1627895_at	CG18404-RA	CG18404	CG18404	---	0.181084	4.0165
1630109_at	CG8628-RA	CG8628	CG8628	---	0.135172	4.03133
1636683_at	CG14610-RA	CG14610	CG14610	---	0	4.03234
1634640_at	CG14032-RA	CG14032	Cyp4ac1	---	0.135172	4.05975
1626394_at	CG18030-RA	CG18030	Jon99Fi	Jonah 99Fi	0	4.09094
1636603_a_at	CG9297-RA	CG9297	CG9297	---	0.185727	4.12673
1623019_a_at	CG30171-RB	CG30171	---	---	0.618642	4.1322
1631472_at	CG3986-RA	CG3986	Cht4	Chitinase 4	0	4.15545
1625686_s_at	CG2194-RB	CG2194	Reg-3	Rhythmically expressed gene 3	0.367817	4.2048
1641711_at	CG13360-RA	CG13360	CG13360	---	0.185727	4.21748
1623298_at	CG6067-RA	CG6067	CG6067	---	0.363924	4.23475
1632299_at	CG16827-RA	CG16827	PS4	---	0.135172	4.34618
1641474_s_at	CG7216-RA	CG7216	Acp1 /// CG31904	Adult cuticle protein 1 /// ---	0.490072	4.3521
1634373_a_at	CG13492-RA	CG13492	CG13492	---	0.135172	4.40041
1632633_at	CG6514-RA	CG6514	TpnC25D	---	0.367817	4.42123
1632055_at	CG12388-RA	CG12388	Try	---	0.367817	4.44779
1639868_at	CG1702-RA	CG1702	CG1702	---	0.181084	4.48824
1638879_a_at	CG33012-RA	CG33012	CG33012	---	0.185727	4.51511
1634742_at	CG4649-RA	CG4649	Sodh-2	Sorbitol dehydrogenase-2	0.286963	4.53538
1639819_at	CG6385-RA	CG6385	CG6385	---	0.363924	4.58463
1623601_at	CG8221-RA	CG8221	Amyrel	Amyrel	0	4.6079
1628884_at	CG11709-RA	CG11709	PGRP-SA	Peptidoglycan recognition protein SA	0	4.61549
1638264_at	CG1304-RA	CG1304	CG1304	---	0	4.73724
1634699_a_at	CG30019-RB	CG30019	CG30019	---	0.135172	4.74772
1641715_at	CG11162-RA	CG11162	CG11162	---	0	4.75624
1623327_at	S.C2R001709	S.C2R001709	---	---	0	4.90747
1626503_at	CG2254-RA	CG2254	CG2254	---	0	4.92529
1633944_at	CG17362-RA	CG17362	CG17362	---	0.135172	4.98856
1634903_at	CG9981-RA	CG9981	CG9981	---	0.185727	5.14752
1638973_s_at	CG11149-RB	CG11149	CG11149	---	0	5.19386
1634848_at	CG16705-RA	CG16705	CG16705 /// CG18754	--- /// ---	0.185727	5.25391
1623165_at	CG12385-RA	CG12385	Try	Trypsin	0	5.25405
1637548_at	CG18104-RA	CG18104	arg	arginase	0.367817	5.30267
1635959_at	CG13461-RA	CG13461	CG13461	---	0.181084	5.32572
1624069_at	CG7296-RA	CG7296	CG7296	---	0.490072	5.49572
1632693_at	CG6956-RA	CG6956	Lcp65Ac	---	0	5.55937
1631017_at	CG18778-RA	CG18778	CG18778	---	0.135172	5.64584
1636688_at	CG9081-RA	CG9081	Cyp4s3	---	0.367817	5.85641
1625071_a_at	CG2184-RA	CG2184	Mlc2	Myosin light chain 2	0.618642	5.87741
1630598_at	CG18179-RA	CG18179	CG18179	---	0.286963	6.05344
1636330_at	CG17107-RA	CG17107	CG17107	---	0.363924	6.20342
1626088_at	CG2177-RA	CG2177	CG2177	---	0	6.22801
1627464_at	CG8694-RA	CG8694	LvpD	Larval visceral protein D	0.363924	6.32538
1635072_at	CG7214-RA	CG7214	CG7214	---	0	6.3261
1623637_s_at	CG18773-RA	CG18773	Lcp65Ab1 /// Lcp65Ab2	over-producer /// ---	0.367817	6.38703
1623000_at	CG33093-RA	CG33093	CG33093	---	0	6.5814
1629367_at	CG15534-RA	CG15534	CG15534	---	0.185727	6.61559
1636395_at	CG9468-RA	CG9468	CG9468	---	0.185727	6.75417
1626558_at	CG32241-RA	CG32241	CG32241	---	0.185727	6.83222
1636524_at	Stencil:3R:11056357:11057356:GENSCAN	Stencil:3R:11056357:11057356:GENSCAN	---	---	0.286963	6.84445
1628076_at	CG8823-RA	CG8823	Lip3	---	0.135172	6.85519
1632215_at	CG6296-RA	CG6296	CG6296	---	0.135172	6.88438
1639762_at	CG3734-RA	CG3734	CG3734	---	0	7.11945
1631806_at	CG8693-RA	CG8693	CG8693	---	0	7.22503
1638815_at	CG14850-RA	CG14850	CG14850	---	0.363924	7.3835
1629098_at	CG7631-RA	CG7631	CG7631	---	0.286963	7.39447
1635270_at	CG14499-RA	CG14499	CG14499	---	0	7.62555
1635045_at	CG6271-RA	CG6271	CG6271	---	0	8.17193
1623027_s_at	CG6277-RA	CG6277	CG6277 /// CG6271	--- /// ---	0	8.45222
1624509_at	CG8695-RA	CG8695	LvpL	Larval visceral protein L	0.135172	8.54901
1629046_a_at	CG4716-RB	CG4716	CG4716	---	0	8.75782
1629070_at	CG1208-RA	CG1208	CG1208	---	0	8.78801
1637229_a_at	CG11796-RA	CG11796	CG11796	---	0.618642	8.89561
1634323_at	CG17191-RA	CG17191	CG17191	---	0	8.89837
1631446_at	CG10531-RA	CG10531	CG10531	---	0	9.62787
1628963_at	CG4716-RA	CG4716	CG4716	---	0	9.66767
1640377_s_at	CG2849-RB	CG2849	Rala	Ras-related protein	0	9.86627
1636015_s_at	Transposon.97	Transposon.97	CG32850	---	0	10.2417
1626935_at	CG18773-RA	CG18773	Lcp65Ab2 /// Lcp65Ab1	--- /// over-producer	0.286963	10.5309
1635868_at	CG6295-RA	CG6295	CG6295	---	0	11.1101
1632141_at	CG18265-RA	CG18265	CG18265	---	0	11.2908
1639364_at	CG8579-RA	CG8579	---	---	0.135172	12.384
1630282_at	CG14852-RA	CG14852	CG14852	---	0.490072	12.8793
1635576_at	CG11051-RA	CG11051	Nplp2	Neuropeptide-like precursor 2	0	13.0539
1623775_at	CG31089-RA	CG31089	CG31089	---	0.135172	15.8196
1628052_at	CG10241-RA	CG10241	Cyp6a17	Cytochrome P450-6a17	0	18.0608
1634551_at	CG6188-RA	CG6188	CG6188	---	0	18.9873
1629179_at	CG9465-RA	CG9465	CG9465	---	0	20.8605
1641174_at	CG7361-RA	CG7361	RFeSP	Rieske iron-sulfur protein	0	22.5767
1641567_at	CG12794-RA	CG12794	lcs	la costa	0.363924	23.9257
1634353_at	CG2043-RA	CG2043	Lcp3	Larval cuticle protein 3	0.490072	33.9771

## Sheet: dERR-dependent Set2
dERR-DEPENDENT SET2 ---- Total H genes set minus dERR-independent set
Probe Set ID	Transcript ID	CG	Gene Symbol	Gene Title	q-value(%)	Fold Change -- w1118 (N vs. H)
1634353_at	CG2043-RA	CG2043	Lcp3	Larval cuticle protein 3	0	-9.61623
1638424_at	CG10514-RA	CG10514	CG10514	---	0	-8.00555
1631805_at	CG3397-RA	CG3397	CG3397	---	0	-4.50807
1627106_a_at	CG10237-RA	CG10237	CG10237	---	0.249421	-4.46365
1639469_a_at	CG9441-RB	CG9441	Pu	Punch	0.197702	-4.43752
1630168_at	CG31636-RA	CG31636	CG31636	---	0.0476015	-4.02877
1626031_at	CG12539-RA	CG12539	CG12539	---	0.0859897	-4.01021
1623637_s_at	CG18773-RA	CG18773	Lcp65Ab1 /// Lcp65Ab2	over-producer /// ---	0.0859897	-3.95023
1622946_at	CG6908-RA	CG6908	CG6908	---	0	-3.88553
1639971_at	CG12224-RA	CG12224	CG12224	---	0	-3.87975
1631405_at	CG9508-RA	CG9508	CG9508	---	0	-3.73274
1627903_at	CG9040-RA	CG9040	CG9040	---	0.320815	-3.72881
1629033_at	CG2277-RA	CG2277	CG2277	---	0	-3.6295
1629540_a_at	CG17632-RA	CG17632	bw	brown	0	-3.49722
1625795_a_at	CG3394-RA	CG3394	CG3394	---	0	-3.49532
1623410_at	CT11695	CT11695	Pxd	Peroxidase	0	-3.47504
1630927_x_at	CT11695	CT11695	Pxd	Peroxidase	0	-3.44798
1629641_s_at	Transposon.65	Transposon.65	---	---	0.568265	-3.43399
1637279_at	CG12951-RA	CG12951	CG12951	---	0.320815	-3.35163
1629428_at	CG7342-RA	CG7342	CG7342	---	0	-3.32089
1634455_at	CG14406-RA	CG14406	CG14406	---	0.0859897	-3.2221
1639222_at	CG32191-RA	CG32191	CG32191	---	0.0859897	-3.19567
1639320_a_at	CG10697-RB	CG10697	Ddc	Dopa decarboxylase	0.0476015	-3.14372
1631420_at	CG9509-RA	CG9509	CG9509	---	0	-3.1198
1641052_at	CG7170-RA	CG7170	Jon66Cii	Jonah 66Cii	0.568265	-3.10267
1623695_a_at	CG11255-RA	CG11255	CG11255	---	0	-3.00651
1637072_at	CG11459-RA	CG11459	CG11459	---	0.73324	-2.99013
1624450_at	CG6331-RA	CG6331	Orct	Organic cation transporter	0	-2.96915
1638610_at	CG7802-RA	CG7802	CG7802	---	0	-2.95648
1633337_at	CG17386-RA	CG17386	CG17386	---	0.173773	-2.95519
1639532_at	CG5391-RA	CG5391	CG5391	---	0.249421	-2.95132
1623790_at	CG31901-RA	CG31901	CG31901	---	0	-2.94859
1634180_s_at	CG9664-RB	CG9664	CG9664	---	0.0859897	-2.94233
1626857_at	CG4408-RA	CG4408	CG4408	---	0	-2.9282
1637701_at	CG30042-RA	CG30042	CG30042	---	0.320815	-2.91606
1634440_s_at	LP01487	LP01487	Eip74EF	Ecdysone-induced protein 74EF	0.568265	-2.88737
1626891_at	CG15414-RA	CG15414	CG15414	---	0.320815	-2.88592
1624964_at	CG17105-RA	CG17105	CG17105	---	0.197702	-2.88454
1634815_at	CG31104-RA	CG31104	CG31104	---	0.0859897	-2.87896
1624468_a_at	CG10026-RC	CG10026	CG10026	---	0.173773	-2.86423
1626478_at	CG12340-RA	CG12340	CG12340	---	0	-2.84468
1633637_at	CG17026-RA	CG17026	CG17026	---	0	-2.83321
1624017_at	CG8956-RA	CG8956	Ahcy89E	Adenosylhomocysteinase 89E	0	-2.78768
1628950_at	CG10178-RA	CG10178	CG10178	---	0	-2.76198
1639653_at	CG5582-RA	CG5582	CG5582	---	0.0859897	-2.75348
1639362_s_at	CG18606-RA	CG18606	CG10476 /// CG18606	--- /// ---	0.568265	-2.7391
1631755_at	CG1236-RA	CG1236	CG1236	---	0	-2.73759
1632695_at	CG18585-RA	CG18585	CG18585	---	0.384738	-2.73275
1639838_at	CG8483-RA	CG8483	CG8483	---	0.197702	-2.70543
1623666_at	CG10516-RA	CG10516	CG10516	---	0.249421	-2.69867
1633227_s_at	CG14945-RB	CG14945	CG14945	---	0	-2.68243
1624413_at	CG14527-RA	CG14527	CG14527	---	0.249421	-2.68042
1636637_x_at	CG13731-RA	CG13731	CG13731	---	0.0859897	-2.66041
1623963_at	CG32115-RA	CG32115	CG32115	---	0	-2.6564
1630561_at	CG13641-RA	CG13641	CG13641	---	0	-2.65176
1633305_at	CG18111-RA	CG18111	Obp99a	Odorant-binding protein 99a	0	-2.64069
1641451_at	CG4665-RA	CG4665	Dhpr	Dihydropteridine reductase	0.197702	-2.60615
1625326_a_at	CG14959-RB	CG14959	CG14959	---	0.384738	-2.60413
1641389_at	CG14959-RA	CG14959	CG14959	---	0.320815	-2.5984
1624937_at	CG12288-RA	CG12288	CG12288	---	0	-2.58169
1638601_at	CG40123-RA	CG40123	---	---	0.0859897	-2.57741
1626581_s_at	CG1607-RA	CG1607	CG1607	---	0.0859897	-2.55734
1636682_at	CG31778-RA	CG31778	CG31778	---	0	-2.55728
1624891_at	CG13183-RA	CG13183	CG13183	---	0.0859897	-2.52247
1631225_at	CG8317-RA	CG8317	CG8317	---	0	-2.51666
1625957_at	CG10051-RA	CG10051	CG10051	---	0.568265	-2.49082
1629091_at	CG5177-RA	CG5177	CG5177	---	0	-2.47056
1625344_at	CG17608-RA	CG17608	fu12	---	0.0859897	-2.46984
1635416_at	CG31100-RA	CG31100	CG31100	---	0	-2.46811
1640881_at	CG16762-RA	CG16762	CG16762	---	0.0859897	-2.46314
1632432_at	CG9850-RA	CG9850	CG9850	---	0.568265	-2.46009
1628188_at	S.C2R002789	S.C2R002789	Nop60B	Nucleolar protein at 60B	0	-2.44833
1636490_at	CG9681-RA	CG9681	PGRP-SB1	---	0	-2.44704
1638481_at	CG2736-RA	CG2736	CG2736	---	0	-2.44365
1624435_at	CG12143-RA	CG12143	Tsp42Ej	Tetraspanin 42Ej	0	-2.42191
1633811_at	CG13962-RA	CG13962	CG13962	---	0	-2.41547
1634674_at	CG9989-RA	CG9989	CG9989	---	0.173773	-2.41541
1633545_at	CG7496-RA	CG7496	PGRP-SD	---	0	-2.41224
1640590_at	CG32195-RA	CG32195	CG32195 /// CG7341	--- /// ---	0.568265	-2.41179
1634767_at	CG6126-RA	CG6126	CG6126	---	0.320815	-2.40158
1635518_at	CG4211-RA	CG4211	nonA	no on or off transient A	0	-2.39826
1631105_at	CG6120-RA	CG6120	Tsp96F	Tetraspanin 96F	0.0859897	-2.38904
1641567_at	CG12794-RA	CG12794	lcs	la costa	0.384738	-2.35231
1630036_at	CG13594-RA	CG13594	CG13594	---	0.173773	-2.34902
1640386_at	CG7225-RA	CG7225	wbl	windbeutel	0.320815	-2.34607
1638484_at	CG4190-RA	CG4190	Hsp67Bc	Heat shock gene 67Bc	0.197702	-2.34533
1637360_at	CG11382-RB	CG11382	CG11382	---	0.320815	-2.33072
1629172_s_at	CG8930-RA	CG8930	rk	rickets	0	-2.32058
1623815_at	CG8100-RA	CG8100	CG8100	---	0	-2.31578
1623372_at	CG5873-RA	CG5873	CG5873	---	0	-2.31169
1636764_at	CG31075-RA	CG31075	CG31075	---	0	-2.29792
1636631_at	CG1139-RA	CG1139	CG1139	---	0.568265	-2.29313
1629718_at	CG16727-RA	CG16727	CG16727	---	0.197702	-2.29172
1628625_at	CG12926-RA	CG12926	CG12926	---	0	-2.28827
1626513_at	CG6818-RA	CG6818	MESR6	Misexpression suppressor of ras 6	0.384738	-2.27055
1639830_s_at	CG8850-RB	CG8850	CG8850	---	0	-2.26882
1623194_at	CG7637-RA	CG7637	CG7637	---	0	-2.26837
1625910_at	CG1773-RA	CG1773	CG1773 /// CG10459	--- /// ---	0.384738	-2.264
1630555_at	CG33346-RA	CG33346	CG33346	---	0.173773	-2.24377
1631875_at	CG1172-RA	CG1172	CG1172	---	0.568265	-2.2393
1638612_at	CG11142-RA	CG11142	CG11142	---	0.568265	-2.22968
1626079_a_at	CG2201-RA	CG2201	CG2201	---	0	-2.22815
1635245_at	CG9196-RA	CG9196	CG9196	---	0.173773	-2.21402
1623980_at	CG15905-RA	CG15905	CG15905	---	0.197702	-2.20933
1633208_at	CT32625	CT32625	---	---	0.249421	-2.20627
1635271_at	CG30431-RA	CG30431	CG30431	---	0.249421	-2.20276
1626394_at	CG18030-RA	CG18030	Jon99Fi	Jonah 99Fi	0.384738	-2.19934
1637659_a_at	CG18146-RA	CG18146	CG18146	---	0.73324	-2.19835
1639181_at	CG14598-RA	CG14598	CG14598	---	0	-2.191
1628258_at	CG14526-RA	CG14526	CG14526	---	0	-2.18315
1634928_at	CG1934-RA	CG1934	ImpE2	Ecdysone-inducible gene E2	0.73324	-2.17907
1641035_a_at	CG5854-RA	CG5854	CG5854	---	0	-2.16623
1636835_at	CG16700-RA	CG16700	CG16700	---	0	-2.13625
1635033_at	CG30083-RA	CG30083	CG30083	---	0.320815	-2.13202
1638381_s_at	CG1695-RB	CG1695	CG32506 /// CG1695	--- /// ---	0.384738	-2.13193
1639118_a_at	CG12749-RA	CG12749	Hrb87F	Heterogeneous nuclear ribonucleoprotein at 87F	0	-2.1297
1636659_at	CG8634-RA	CG8634	CG8634	---	0.0859897	-2.12767
1624076_at	CG5849-RA	CG5849	CG5849	---	0.0859897	-2.12032
1630653_a_at	CG1743-RB	CG1743	Gs2	Glutamine synthetase 2	0.0859897	-2.11762
1633836_a_at	CG9847-RB	CG9847	Fkbp13	---	0.0476015	-2.11733
1629903_at	CG30359-RA	CG30359	CG30359	---	0	-2.11159
1630085_s_at	CG17058-RA	CG17058	Peritrophin-A	Peritrophin A	0.320815	-2.10916
1636888_a_at	CG1462-RA	CG1462	Aph-4	Alkaline phosphatase 4	0	-2.10566
1636106_s_at	CG18212-RF	CG18212	CG18212	---	0	-2.09722
1634699_a_at	CG30019-RB	CG30019	CG30019	---	0.249421	-2.088
1639109_a_at	CG1411-RA	CG1411	CRMP	Collapsin Response Mediator Protein	0	-2.08104
1639504_at	CG14855-RA	CG14855	CG14855	---	0.73324	-2.08044
1624171_at	CG13488-RA	CG13488	CG13488	---	0	-2.07964
1628268_at	CG18249-RA	CG18249	CG18249	---	0	-2.07611
1640799_at	CG11094-RA	CG11094	dsx	doublesex	0	-2.07252
1625248_at	CG8495-RC	CG8495	RpS29	Ribosomal protein S29	0.73324	-2.05868
1641477_at	CG32447-RA	CG32447	CG32447	---	0.197702	-2.05772
1638858_at	CG8934-RA	CG8934	CG8934	---	0.0859897	-2.04929
1634547_at	CG32506-RA	CG32506	CG32506	---	0.173773	-2.03067
1636620_s_at	CG15095-RB	CG15095	l(2)08717	---	0	-2.02459
1630621_at	CG15212-RA	CG15212	CG15212	---	0.568265	-2.02283
1624345_a_at	CG13849-RA	CG13849	Nop56	---	0	-2.01878
1627493_at	CG5958-RA	CG5958	CG5958	---	0.0859897	-2.01117
1637403_at	CG7953-RA	CG7953	CG7953	---	0	-2.01074
1626272_s_at	CG3066-RA	CG3066	CG3066	---	0.173773	-2.0063
1637095_at	CG15818-RA	CG15818	CG15818	---	0	-2.00149
1623265_at	CG10513-RA	CG10513	CG10513	---	0.384738	-2.00055
1638309_at	CG16733-RA	CG16733	CG16733	---	0.384738	-1.99963
1638051_at	CG17323-RA	CG17323	CG17323	---	0.384738	-1.99743
1635013_s_at	CG10722-RB	CG10722	CG10722	---	0	-1.99628
1628388_at	CG3823-RA	CG3823	CG3823	---	0.320815	-1.99173
1630950_at	CG10206-RA	CG10206	nop5	---	0	-1.98599
1623060_at	CG15757-RA	CG15757	CG15757	---	0.384738	-1.98095
1633345_at	CG1030-RA	CG1030	Scr	Sex combs reduced	0.0859897	-1.97657
1627262_at	CG3599-RA	CG3599	CG3599	---	0.384738	-1.97539
1626342_at	CG12115-RA	CG12115	CG12115	---	0.0859897	-1.96975
1636208_a_at	CG15097-RB	CG15097	CG15097	---	0	-1.96898
1627180_at	CG3540-RA	CG3540	Cyp4d14	---	0	-1.95915
1633796_at	CG11425-RA	CG11425	CG11425	---	0.568265	-1.94588
1624818_s_at	CG8946-RA	CG8946	Sply	Sphingosine-1-phosphate lyase	0.568265	-1.94192
1636247_at	CG32354-RA	CG32354	CG32354	---	0.0476015	-1.92833
1623861_at	CG5345-RA	CG5345	Eip55E	---	0.197702	-1.92811
1622957_s_at	CG8364-RB	CG8364	Rep3	---	0.249421	-1.92199
1630661_at	HDC05344	HDC05344	---	---	0	-1.92193
1632032_at	CG13188-RB	CG13188	CG13188	---	0	-1.91658
1624211_at	CG9005-RA	CG9005	CG9005	---	0.197702	-1.91657
1628429_at	CG14214-RA	CG14214	CG14214	---	0	-1.90399
1641270_at	CG8745-RA	CG8745	CG8745	---	0	-1.90148
1637669_at	CG7442-RA	CG7442	CG7442	---	0	-1.9
1630929_at	CG5885-RA	CG5885	CG5885	---	0	-1.87396
1638868_at	CG9241-RA	CG9241	Mcm10	Sensitized chromosome inheritance modifier 19	0	-1.86214
1626028_at	CG4783-RA	CG4783	CG4783	---	0	-1.85775
1638457_at	CG18347-RA	CG18347	CG18347	---	0.320815	-1.8568
1628828_s_at	CG6957-RA	CG6957	Oscillin	---	0	-1.85351
1640655_s_at	CG3525-RB	CG3525	eas	easily shocked	0	-1.85128
1628316_at	CG7670-RA	CG7670	CG7670	---	0	-1.8506
1632273_at	CG5789-RA	CG5789	CG5789	---	0.0859897	-1.84923
1635919_at	CG13255-RA	CG13255	CG13255	---	0	-1.84733
1627793_s_at	CG9134-RB	CG9134	CG9134	---	0.384738	-1.84694
1634809_s_at	CG30194-RA	CG30194	CG30194	---	0	-1.83688
1631714_a_at	CG17131-RB	CG17131	SP71	---	0.320815	-1.836
1639509_at	CG12396-RA	CG12396	Nnp-1	---	0	-1.83267
1636460_at	CG10475-RA	CG10475	Jon65Ai	Jonah 65Ai	0	-1.82295
1627916_s_at	CG1799-RC	CG1799	ras	raspberry	0.320815	-1.82282
1626470_at	CG10440-RA	CG10440	CG10440	---	0.173773	-1.82252
1632654_at	CG10685-RA	CG10685	CG10685	---	0	-1.81433
1628355_at	CG32379-RA	CG32379	CG32379	---	0.568265	-1.81258
1635442_a_at	CG11325-RB	CG11325	GRHR	Gonadotropin-releasing hormone receptor	0.568265	-1.80657
1625538_at	CG7118-RA	CG7118	Jon66Ci	Jonah 66Ci	0.568265	-1.80326
1640584_at	CR17875-RA	CR17875	Cyp9f3 /// Cyp9f2	--- /// ---	0.0859897	-1.80186
1624634_at	CG40050-RA	CG40050	---	---	0.173773	-1.79772
1633746_s_at	CG6741-RA	CG6741	a	arc	0.173773	-1.79762
1624851_at	CG32629-RA	CG32629	CG32629	---	0	-1.79597
1637551_at	CG1887-RA	CG1887	CG1887	---	0.197702	-1.78992
1633513_a_at	CG11474-RB	CG11474	CG11474	---	0.173773	-1.78717
1632263_at	CG1381-RA	CG1381	CG1381	---	0	-1.7831
1636543_a_at	CG1969-RC	CG1969	CG1969	---	0.249421	-1.783
1624354_at	CG4166-RA	CG4166	not	non-stop	0.0476015	-1.78076
1627995_at	CG16840-RA	CG16840	CG16840	---	0	-1.77584
1630830_a_at	CG8327-RA	CG8327	SpdS	Spermidine Synthase	0.0859897	-1.77565
1629286_s_at	CG3576-RA	CG3576	Lag1	Longevity assurance gene 1	0	-1.77518
1629933_at	CG4202-RA	CG4202	Sas10	---	0	-1.77146
1634021_a_at	CG8912-RB	CG8912	Psi	P-element somatic inhibitor	0	-1.76992
1637674_at	CG17148-RA	CG17148	Est-P	Esterase P	0.384738	-1.76981
1626745_at	CG10622-RA	CG10622	Sucb	---	0	-1.76836
1629753_at	CG3340-RA	CG3340	Kr	Kruppel	0.320815	-1.76406
1633033_s_at	CG1732-RA	CG1732	CG1732	---	0	-1.76139
1636762_a_at	CG9148-RA	CG9148	scf	supercoiling factor	0.0859897	-1.76061
1640361_at	CG6961-RA	CG6961	CG6961 /// CG18259	--- /// ---	0	-1.76051
1632482_at	CG5554-RA	CG5554	CG5554	---	0.0859897	-1.75885
1625022_a_at	CG6125-RB	CG6125	CG6125	---	0.0859897	-1.7586
1640090_a_at	CG1417-RA	CG1417	slgA	sluggish A	0.0859897	-1.7578
1635692_s_at	CG9364-RE	CG9364	Treh	Trehalase	0.0859897	-1.74917
1629066_at	CG10698-RA	CG10698	GRHRII	---	0.0476015	-1.7424
1632267_a_at	CG4912-RA	CG4912	eEF1	---	0	-1.74083
1636040_at	CG10527-RA	CG10527	CG10527	---	0.197702	-1.74018
1623238_at	CG5618-RA	CG5618	CG5618	---	0.568265	-1.73696
1631588_at	CG3724-RA	CG3724	Pgd	Phosphogluconate dehydrogenase	0	-1.73664
1635706_at	CG11258-RA	CG11258	mRpL20	mitochondrial ribosomal protein L20	0	-1.73588
1635738_at	CG7779-RA	CG7779	Cng	Cyclic-nucleotide-gated ion channel protein	0.0859897	-1.73475
1637056_s_at	CG11200-RB	CG11200	CG11200	---	0.0476015	-1.73305
1633627_at	CG13023-RA	CG13023	CG13023	---	0.73324	-1.7326
1631801_at	CG15044-RA	CG15044	CG15044	---	0.320815	-1.72873
1626812_at	CG14132-RA	CG14132	CG14132	---	0.249421	-1.7282
1629518_at	CG2493-RA	CG2493	CG2493	---	0.568265	-1.72736
1626871_at	CG4924-RA	CG4924	icln	---	0	-1.72381
1631953_at	CG30375-RA	CG30375	CG30375	---	0.320815	-1.72323
1624997_s_at	CG2916-RB	CG2916	5-Sep	---	0.384738	-1.71447
1624154_at	CG6620-RA	CG6620	ial	IplI-aurora-like kinase	0	-1.71291
1633751_at	CG10903-RA	CG10903	CG10903	---	0	-1.71275
1639489_at	CG3700-RA	CG3700	CG3700	---	0.384738	-1.71091
1629857_at	CG10359-RA	CG10359	CG10359	---	0.173773	-1.71085
1633712_at	CG31997-RA	CG31997	CG31997	---	0.173773	-1.70862
1637578_at	CG4299-RA	CG4299	Set	---	0	-1.70818
1622898_a_at	CG4247-RA	CG4247	mRpS10	mitochondrial ribosomal protein S10	0	-1.70721
1623924_at	CG12325-RA	CG12325	CG12325	---	0.0859897	-1.70594
1641623_at	CG15917-RA	CG15917	CG15917	---	0.197702	-1.70553
1629062_at	CG13252-RA	CG13252	CG13252	---	0	-1.7015
1635423_s_at	CG4147-RB	CG4147	Hsc70-3	Heat shock protein cognate 3	0	-1.70077
1633082_at	CG8449-RA	CG8449	CG8449	---	0.0859897	-1.69928
1630920_at	CG12841-RA	CG12841	Tsp42Ek	Tetraspanin 42Ek	0.568265	-1.69471
1633247_at	CG7006-RA	CG7006	CG7006	---	0	-1.69428
1624113_at	CG7845-RA	CG7845	CG7845	---	0.0476015	-1.69242
1636942_at	CG8498-RA	CG8498	CG8498	---	0.0476015	-1.69085
1627841_at	CG11170-RB	CG11170	CG11170	---	0.320815	-1.69012
1637967_at	CG1728-RA	CG1728	Tim8	---	0	-1.6886
1630238_at	CG2044-RA	CG2044	Lcp4	Larval cuticle protein 4	0.568265	-1.68811
1633674_at	CG31150-RA	CG31150	CG31150	---	0	-1.68426
1639217_s_at	CG10719-RA	CG10719	brat	brain tumor	0.568265	-1.68309
1632911_at	HDC09471	HDC09471	CG33493	---	0	-1.68213
1640078_at	CG11246-RA	CG11246	Rpb8	---	0	-1.68053
1641646_at	CG5677-RA	CG5677	CG5677	---	0	-1.67957
1627492_at	CG5018-RA	CG5018	CG5018	---	0.0476015	-1.67746
1639637_a_at	CG3376-RB	CG3376	CG3376	---	0.320815	-1.67496
1639419_at	CG8860-RA	CG8860	CG8860	---	0	-1.67249
1641055_at	CG4463-RA	CG4463	Hsp23	Heat shock protein 23	0.384738	-1.67194
1623326_a_at	CG14981-RB	CG14981	mge	maggie	0.568265	-1.67171
1623018_at	CG12780-RA	CG12780	CG12780	---	0.0859897	-1.67065
1630919_at	CG9614-RA	CG9614	pip	pipe	0	-1.6636
1624496_at	CG10203-RA	CG10203	xl6	---	0	-1.66203
1638539_at	CG7137-RA	CG7137	CG7137	---	0.0859897	-1.65916
1631402_s_at	CG8676-RA	CG8676	Hr39	Hormone receptor-like in 39	0.320815	-1.65834
1630002_s_at	CG8676-RB	CG8676	Hr39	Hormone receptor-like in 39	0.320815	-1.6571
1632359_at	CG4803-RA	CG4803	Takl2	Tak1-like 2	0.568265	-1.65497
1627927_at	CG8443-RA	CG8443	CG8443	---	0.0859897	-1.6546
1626052_at	CG1102-RA	CG1102	CG1102	---	0.173773	-1.65294
1637166_at	CG5313-RA	CG5313	RfC3	---	0	-1.65105
1641204_at	CG14864-RA	CG14864	CG14864	---	0.320815	-1.64879
1629738_at	CG14957-RA	CG14957	CG14957	---	0.384738	-1.64532
1631248_at	CG1994-RA	CG1994	---	---	0.0859897	-1.64137
1625257_s_at	CG31523-RC	CG31523	CG31523	---	0	-1.63923
1633905_at	CG12740-RC	CG12740	RpL28	Ribosomal protein L28	0.0476015	-1.63699
1635744_at	CG9342-RA	CG9342	CG9342	---	0.320815	-1.63607
1639554_at	CG3333-RA	CG3333	Nop60B	Nucleolar protein at 60B	0	-1.63556
1639927_at	CG6130-RA	CG6130	CG6130	---	0.249421	-1.63508
1630584_at	CG10657-RA	CG10657	CG10657	---	0.0859897	-1.6346
1632394_s_at	CG31919-RB	CG31919	---	---	0.0859897	-1.63047
1627636_at	CG14636-RA	CG14636	CG14636	---	0.568265	-1.63016
1627809_at	CG17047-RA	CG17047	CG17047	---	0.173773	-1.62735
1636800_at	CG13610-RA	CG13610	CG13610	---	0	-1.62671
1630619_at	CG9456-RA	CG9456	Spn1 /// CG9455	Serine protease inhibitor 1 /// ---	0.320815	-1.62484
1629209_at	CG9286-RA	CG9286	CG9286	---	0	-1.62359
1634593_at	CG40228-RA	CG40228	---	---	0	-1.62307
1626138_s_at	CG10579-RD	CG10579	Eip63E	Ecdysone-induced protein 63E	0.249421	-1.62283
1635691_at	CG11491-RF	CG11491	br	broad	0.568265	-1.62279
1623957_s_at	CG8938-RB	CG8938	GstS1	Glutathione S transferase S1	0.0476015	-1.62199
1626609_at	CG10006-RA	CG10006	CG10006	---	0.249421	-1.62066
1628422_s_at	CG31650-RA	CG31650	---	---	0	-1.62064
1637959_at	CG4334-RA	CG4334	CG4334	---	0.568265	-1.6206
1628986_at	CG7897-RA	CG7897	gp210	---	0	-1.61839
1634942_at	CG5114-RA	CG5114	CG5114	---	0	-1.61836
1637251_a_at	CG10622-RB	CG10622	Sucb	---	0.73324	-1.61765
1638190_at	CG9667-RA	CG9667	CG9667	---	0	-1.61535
1623741_at	CG13981-RA	CG13981	CG13981	---	0	-1.61499
1640586_at	CG1537-RA	CG1537	CG1537	---	0.320815	-1.61367
1627633_at	CG8932-RA	CG8932	CG8932	---	0.568265	-1.6105
1633778_at	CG6070-RA	CG6070	CG6070	---	0	-1.61043
1633377_at	CG40303-RA	CG40303	---	---	0	-1.61009
1628361_at	CG32986-RA	CG32986	CG32986	---	0.384738	-1.60585
1634720_at	CG11151-RA	CG11151	CG11151	---	0	-1.60475
1634796_at	CG17219-RA	CG17219	CG17219 /// CG17257	--- /// ---	0	-1.60313
1638998_at	CG1401-RA	CG1401	cul-5	cullin-5	0.384738	-1.59829
1631618_s_at	CG2890-RA	CG2890	PPP4R2r	Protein phosphatase 4 regulatory subunit 2-related protein	0	-1.59732
1640557_at	CG6382-RA	CG6382	Elf	Ef1like factor	0	-1.59712
1631861_at	CG5363-RA	CG5363	cdc2	cdc2	0	-1.59376
1635476_at	CG9752-RA	CG9752	CG9752	---	0.320815	-1.59373
1625933_at	CG14731-RA	CG14731	CG14731	---	0.73324	-1.59258
1634882_at	CG10852-RA	CG10852	Acp63F	Accessory gland peptide 63F	0.384738	-1.59139
1624747_at	CG3181-RA	CG3181	Ts	---	0.0859897	-1.59118
1627895_at	CG18404-RA	CG18404	CG18404	---	0.320815	-1.5908
1623109_at	CG4593-RA	CG4593	CG4593	---	0.320815	-1.59061
1627456_s_at	CG7437-RA	CG7437	mub	mushroom-body expressed	0.73324	-1.58998
1627399_at	CG17266-RA	CG17266	CG17266	---	0	-1.58964
1636741_s_at	CG6603-RA	CG6603	Hsc70Cb	---	0	-1.58953
1628613_a_at	CG30492-RE	CG30492	CG30492	---	0.568265	-1.5892
1639264_at	CG9054-RA	CG9054	Ddx1	Dead-box-1	0.173773	-1.58907
1628088_at	CG10753-RA	CG10753	snRNP69D	small nuclear ribonucleoprotein at 69D	0	-1.58822
1629253_at	CG2885-RA	CG2885	RabX2	---	0	-1.58776
1623959_at	CG1532-RA	CG1532	CG1532	---	0	-1.58605
1633856_at	CG11858-RA	CG11858	CG11858	---	0	-1.58415
1634979_at	CG18600-RA	CG18600	CG18600	---	0	-1.58415
1627765_a_at	CG9834-RA	CG9834	endoB	endophilin B	0.320815	-1.58383
1637036_s_at	CG16784-RC	CG16784	pr	purple	0	-1.58273
1640465_at	CG17124-RB	CG17124	CG17124	---	0.568265	-1.58122
1636073_at	CG32344-RA	CG32344	CG32344	---	0	-1.57877
1633915_at	CG16788-RA	CG16788	RnpS1	RNA-binding protein S1	0	-1.57834
1630792_at	CG9750-RA	CG9750	rept	reptin	0.73324	-1.57767
1641021_a_at	CG6297-RB	CG6297	JIL-1	Sensitized chromosome inheritance modifier	0.568265	-1.57658
1639728_at	CG5916-RA	CG5916	CG5916	---	0	-1.57491
1635356_at	CG8816-RA	CG8816	CG8816	---	0	-1.57409
1630735_at	CG9730-RA	CG9730	mRpL21	mitochondrial ribosomal protein L21	0	-1.57334
1634568_at	CG18349-RA	CG18349	CG18349	---	0.197702	-1.57246
1638350_at	CG6712-RA	CG6712	CG6712	---	0	-1.57039
1637077_s_at	CG3777-RB	CG3777	CG3777	---	0.384738	-1.56884
1627446_at	CG11450-RA	CG11450	net	net	0.384738	-1.56803
1634028_s_at	CG6203-RA	CG6203	Fmr1	sevenless promoter construct of Wan	0	-1.56775
1640637_at	CG5546-RA	CG5546	CG5546	---	0.0859897	-1.56774
1623943_at	CG17556-RA	CG17556	CG17556 /// CG3678	--- /// ---	0	-1.56747
1627382_at	CG10130-RA	CG10130	Sec61	---	0	-1.56455
1628385_a_at	CG1429-RD	CG1429	Mef2	Myocyte enhancing factor 2	0.0859897	-1.56317
1631048_at	CG14434-RA	CG14434	CG14434	---	0.197702	-1.56302
1623633_at	CG2034-RA	CG2034	CG2034	---	0.0859897	-1.56247
1632448_s_at	CG7210-RA	CG7210	kel	kelch	0.0859897	-1.56144
1640639_at	CG8966-RA	CG8966	CG8966	---	0.568265	-1.56075
1628279_s_at	CG11076-RB	CG11076	CG11076	---	0	-1.55974
1629879_at	CG13434-RA	CG13434	CG13434	---	0	-1.55911
1640995_at	CG7048-RA	CG7048	CG7048	---	0	-1.55875
1635960_at	CG3412-RA	CG3412	slmb	supernumerary limbs	0.568265	-1.55857
1625046_at	CG10648-RA	CG10648	CG10648	---	0.249421	-1.55613
1637799_at	CG3593-RA	CG3593	r-l	rudimentary-like	0.0859897	-1.55457
1632396_at	CG11761-RA	CG11761	translin	---	0	-1.55447
1633767_at	CG9373-RA	CG9373	CG9373	---	0	-1.55363
1638575_at	CG4039-RA	CG4039	Mcm6	Minichromosome maintenance 6	0.0476015	-1.55285
1638171_s_at	CG1753-RA	CG1753	CG1753	---	0.73324	-1.55265
1623471_s_at	GM07660	GM07660	---	---	0.173773	-1.55117
1628100_at	CG8957-RA	CG8957	CG8957	---	0.73324	-1.55051
1637063_at	CG33099-RA	CG33099	CG33099	---	0.568265	-1.54937
1639108_at	CG31184-RA	CG31184	CG31184	---	0	-1.54924
1632865_s_at	CG12974-RA	CG12974	CG12974	---	0	-1.54903
1639111_at	CG15362-RA	CG15362	CG15362	---	0.0859897	-1.54752
1636883_s_at	CG17950-RA	CG17950	HmgD	High mobility group protein D	0	-1.54709
1640989_at	CG12811-RA	CG12811	CG12811	---	0.197702	-1.54616
1635462_at	CG1004-RA	CG1004	rho	rhomboid	0.197702	-1.54589
1631379_a_at	CG8983-RA	CG8983	ERp60	---	0	-1.54497
1626733_at	CG15481-RA	CG15481	Ski6	---	0.320815	-1.5449
1632488_a_at	CG33009-RB	CG33009	CG33009	---	0	-1.54443
1635663_at	CG8320-RA	CG8320	CG8320	---	0.0859897	-1.54379
1630418_s_at	CG31374-RB	CG31374	CG31374	---	0.568265	-1.54172
1628416_s_at	CG5170-RC	CG5170	Dp1	Dodeca-satellite-binding protein 1	0.249421	-1.54115
1624180_at	CG2222-RA	CG2222	CG2222	---	0.0476015	-1.54004
1639219_at	CG6249-RA	CG6249	Csl4	---	0.0859897	-1.53809
1634922_s_at	CG32795-RA	CG32795	CG32795	---	0.73324	-1.53778
1623602_a_at	CG10975-RA	CG10975	Ptp69D	Protein tyrosine phosphatase 69D	0.0476015	-1.53598
1641294_a_at	CG3625-RA	CG3625	CG3625	---	0	-1.53558
1625758_s_at	CG6375-RB	CG6375	pit	pitchoune	0.0859897	-1.53161
1630227_a_at	CG8176-RB	CG8176	CG8176 /// CG8165	--- /// ---	0	-1.53119
1629876_at	CG9790-RA	CG9790	CG9790	---	0	-1.52969
1637866_at	CG9246-RA	CG9246	CG9246	---	0.0476015	-1.52957
1641498_at	CG7483-RA	CG7483	eIF4AIII	---	0	-1.52903
1633222_at	CG6073-RA	CG6073	CG6073	---	0	-1.52888
1628556_s_at	CG8676-RC	CG8676	Hr39	Hormone receptor-like in 39	0.73324	-1.52808
1635470_at	CG5008-RA	CG5008	GNBP3	Gram-negative bacteria binding protein 3	0.173773	-1.52775
1640762_at	CG14464-RA	CG14464	---	---	0	-1.52613
1626100_at	CG16723-RA	CG16723	CG16723	---	0.0476015	-1.5258
1640044_at	CG7329-RA	CG7329	CG7329	---	0.249421	-1.52526
1635343_a_at	CG3217-RA	CG3217	CkIIi3	CKII- subunit interactor-3	0	-1.52435
1623819_at	CG9999-RA	CG9999	RanGap	Ran GTPase activating protein	0	-1.52435
1628821_at	CG17027-RA	CG17027	CG17027	---	0.384738	-1.52379
1630223_at	CG13701-RA	CG13701	skl	sickle	0.173773	-1.52361
1635280_at	CG4685-RA	CG4685	CG4685	---	0.568265	-1.52309
1635278_at	CG4972-RA	CG4972	CG4972	---	0	-1.52248
1631492_at	CG17173-RA	CG17173	CG17173	---	0.73324	-1.52201
1638095_at	CG3709-RA	CG3709	CG3709	---	0	-1.51944
1634773_at	CG5474-RA	CG5474	SsR	Signal sequence receptor	0	-1.51901
1632573_at	CG40476-RA	CG40476	---	---	0.73324	-1.5184
1635608_at	CG7917-RA	CG7917	Nlp	Nucleoplasmin	0	-1.51812
1633354_at	CG1829-RA	CG1829	Cyp6v1	---	0.73324	-1.51746
1629730_at	CG8226-RA	CG8226	CG8226	---	0	-1.51615
1630347_at	CG5589-RA	CG5589	CG5589	---	0.249421	-1.51578
1635689_at	CG8697-RA	CG8697	Lcp2	Larval cuticle protein 2	0.0476015	-1.51494
1636341_at	CG4274-RA	CG4274	fzy	fizzy	0.384738	-1.51363
1623408_s_at	CG2947-RB	CG2947	CG32789 /// CG2947	--- /// ---	0	-1.51208
1623214_at	CG9669-RA	CG9669	CG9669	---	0	-1.51143
1637015_s_at	CG1404-RB	CG1404	ran	Tubulin at 85D promoter construct of Kusano	0	-1.51064
1625051_at	CG33100-RA	CG33100	CG33100	---	0.0859897	-1.51019
1638292_at	CG4043-RA	CG4043	Rrp46	---	0.173773	-1.51003
1638268_at	CG10327-RC	CG10327	TBPH	---	0.320815	-1.50823
1633261_a_at	CG9107-RB	CG9107	CG9107	---	0	-1.50749
1629507_a_at	CG11680-RB	CG11680	mle	maleless	0	-1.50658
1623496_at	CG3228-RA	CG3228	kz	kurz	0.173773	-1.5056
1624465_at	CG6850-RA	CG6850	Ugt	UDP-glucose-glycoprotein glucosyltransferase	0	-1.50534
1628937_s_at	CG9412-RA	CG9412	rin	rasputin	0	-1.50532
1634909_at	CG12975-RA	CG12975	CG12975	---	0	-1.50354
1622896_at	CG13848-RA	CG13848	CG13848	---	0.197702	-1.50274
1630620_at	CG10489-RA	CG10489	Pole2	---	0.320815	-1.50239
1638890_at	CG9035-RA	CG9035	Tap	Translocon-associated protein	0	-1.50224
1624193_s_at	CG3983-RB	CG3983	CG3983	---	0.0859897	-1.50018
1624969_s_at	CG17041-RA	CG17041	CG17041	---	0.074253	1.50011
1635358_at	CG2116-RA	CG2116	CG2116	---	0	1.50023
1633451_at	CG32634-RA	CG32634	CG32634	---	0.249421	1.50064
1640486_s_at	CG7125-RA	CG7125	CG7125	---	0	1.50094
1641576_a_at	CG5205-RB	CG5205	CG5205	---	0	1.50104
1630476_s_at	CG12781-RA	CG12781	nahoda	nahoda	0.249421	1.50258
1624097_s_at	CG31151-RA	CG31151	CG31151	---	0.0476015	1.50283
1626194_at	CG8624-RA	CG8624	melt	melted	0	1.50441
1625840_at	CG12001-RA	CG12001	CG12001	---	0.249421	1.50446
1628292_s_at	CG8522-RA	CG8522	HLH106	Helix loop helix protein 106	0	1.50448
1627779_at	CG13295-RA	CG13295	CG13295	---	0.384738	1.50505
1626806_at	CG16724-RA	CG16724	tra	transformer	0.0476015	1.5052
1623268_a_at	CG33005-RA	CG33005	CG33005	---	0	1.50597
1636484_at	CG8194-RA	CG8194	RNaseX25	Ribonuclease X25	0.074253	1.50755
1630638_at	CG1828-RA	CG1828	dre4	---	0.568265	1.50776
1632667_s_at	CG8893-RB	CG8893	Gapdh2	Glyceraldehyde 3 phosphate dehydrogenase 2	0.173773	1.50856
1636933_at	CG13562-RA	CG13562	CG13562	---	0.197702	1.50981
1630169_a_at	CG8884-RB	CG8884	Sap47	Synapse-associated protein 47kD	0.173773	1.51068
1627925_at	CG12292-RA	CG12292	CG12292	---	0	1.51121
1635655_at	CG15671-RA	CG15671	cv-2	crossveinless 2	0	1.51148
1641723_a_at	CG4432-RB	CG4432	PGRP-LC	Peptidoglycan recognition protein LC	0	1.51308
1635581_at	CG8300-RA	CG8300	CG8300	---	0	1.51427
1625048_at	CG8318-RA	CG8318	Nf1	Neurofibromin 1	0.320815	1.51478
1636101_a_at	CG31729-RB	CG31729	CG31729	---	0.173773	1.51506
1630823_at	CG32210-RA	CG32210	CG32210	---	0	1.51616
1628325_at	CG32179-RA	CG32179	Krn /// CG32177	Keren /// ---	0	1.51733
1626968_at	CG7207-RA	CG7207	CG7207	---	0.074253	1.51808
1630447_at	CG3078-RA	CG3078	CG3078	---	0.73324	1.51809
1635542_at	CG9165-RA	CG9165	l(3)02640	---	0.0476015	1.51817
1641303_at	CG4051-RA	CG4051	egl	egalitarian	0	1.51823
1624518_at	CG13369-RA	CG13369	CG13369	---	0.73324	1.519
1635218_at	CG11009-RA	CG11009	CG11009	---	0	1.51935
1623069_s_at	CG17544-RA	CG17544	CG17544	---	0	1.52035
1641452_a_at	CG1848-RA	CG1848	LIMK1	LIM-kinase1	0	1.52065
1628946_at	CG12052-RF	CG12052	lola	longitudinals lacking	0.320815	1.52174
1640400_at	CG5773-RA	CG5773	CG5773	---	0.074253	1.523
1636970_at	CG9394-RA	CG9394	CG9394	---	0.384738	1.52394
1636499_at	CG5429-RA	CG5429	CG5429	---	0	1.52434
1628229_at	CG11331-RA	CG11331	Spn27A	Serpin-27A	0	1.52495
1640472_at	CG32477-RA	CG32477	CG16971	---	0.173773	1.52638
1633757_s_at	CG10188-RB	CG10188	CG10188	---	0.0476015	1.5264
1626768_at	CG7044-RA	CG7044	CG7044	---	0	1.52644
1623503_at	CG5518-RA	CG5518	sda	slamdance	0.074253	1.52751
1635637_at	CG9773-RA	CG9773	CG9773	---	0	1.52799
1625990_at	CG11367-RA	CG11367	CG11367	---	0.384738	1.52896
1637612_at	CG6017-RA	CG6017	CG6017	---	0.074253	1.52934
1632464_at	CG6369-RA	CG6369	Smg6	---	0.074253	1.53157
1626383_at	CG4096-RA	CG4096	CG4096	---	0	1.53224
1624986_at	CG9836-RA	CG9836	CG9836	---	0	1.53242
1636872_at	CG13348-RA	CG13348	Aats-phe	Phenylalanyl-tRNA synthetase	0	1.5331
1641318_at	CG8132-RA	CG8132	CG8132	---	0.173773	1.53554
1629496_at	CG7832-RA	CG7832	CG7832	---	0.0476015	1.53563
1634135_at	CG12012-RA	CG12012	CG12012	---	0	1.53639
1636732_at	CG11695-RA	CG11695	CG11695	---	0	1.53672
1637517_s_at	CG5405-RB	CG5405	KrT95D	Krueppel target at 95D	0.568265	1.53686
1623119_at	CG12240-RB	CG12240	DnaJ-60	DnaJ-like-60	0.173773	1.53723
1632921_at	S.C3L002260	S.C3L002260	---	---	0.73324	1.53765
1638189_s_at	CG4385-RB	CG4385	S	Star	0.173773	1.53807
1637162_at	S.C3R003628	S.C3R003628	CG12054	---	0.074253	1.54022
1633026_a_at	CG31158-RA	CG31158	CG31158	---	0.0476015	1.54035
1632295_s_at	Transposon.63	Transposon.63	---	---	0.320815	1.54186
1623379_at	CG14228-RA	CG14228	Mer	Merlin	0	1.54294
1637154_at	CG7470-RA	CG7470	CG7470	---	0	1.54317
1634481_at	CG7481-RA	CG7481	RhoGAP18B	---	0.074253	1.5436
1634860_at	CG30078-RB	CG30078	CG30078	---	0.320815	1.54491
1623261_at	CG31118-RA	CG31118	RabX4	---	0.249421	1.54525
1635444_at	CG32663-RA	CG32663	CG32663	---	0.568265	1.54547
1625856_at	CG10798-RA	CG10798	dm	diminutive	0.074253	1.54657
1638186_a_at	CG9025-RA	CG9025	CG9025	---	0.173773	1.54687
1626856_at	CG12560-RA	CG12560	CG12560	---	0.568265	1.54769
1627833_at	CG10546-RA	CG10546	Cralbp	Cellular retinaldehyde binding protein	0.074253	1.54772
1638727_at	LD18978	LD18978	---	---	0.074253	1.54931
1634884_s_at	GM03875	GM03875	CG31635	---	0	1.54984
1635380_at	CG30413-RA	CG30413	CG30413	---	0.384738	1.55
1637149_s_at	CG14991-RA	CG14991	ran /// CG14991	Tubulin at 85D promoter construct of Kusano /// ---	0	1.55177
1634949_at	CG4353-RB	CG4353	hep	hemipterous	0	1.55201
1639403_s_at	CG4523-RA	CG4523	CG4523	---	0	1.55224
1640181_at	CG13044-RA	CG13044	CG13044	---	0.074253	1.55227
1634083_at	CG8318-RB	CG8318	Nf1	Neurofibromin 1	0	1.55669
1633016_a_at	CG5753-RA	CG5753	stau	staufen	0.074253	1.55679
1638259_s_at	CG4062-RB	CG4062	Aats-val	Valyl-tRNA synthetase	0	1.55778
1624533_s_at	CG8651-RA	CG8651	trx	trithorax	0	1.56001
1638064_a_at	CG12342-RB	CG12342	CG12342	---	0	1.5607
1628202_at	CG7452-RA	CG7452	Syx17	Syntaxin 17	0	1.56097
1625988_a_at	CG31175-RA	CG31175	Dys	dystrophin	0.568265	1.56223
1624273_at	CG8034-RA	CG8034	CG8034	---	0.568265	1.56285
1639624_at	CG6688-RA	CG6688	CG6688	---	0.173773	1.56316
1624053_at	CG7552-RA	CG7552	CG7552	---	0.074253	1.56382
1636634_a_at	CG6214-RB	CG6214	CG6214	---	0	1.56463
1633290_a_at	CG4482-RA	CG4482	mol	moladietz	0.249421	1.56487
1625388_at	CG4893-RA	CG4893	CG4893	---	0.074253	1.56517
1627021_at	CG8202-RA	CG8202	CG8202	---	0.197702	1.56599
1632337_at	CG5772-RA	CG5772	Sur	Sulfonylurea receptor	0.320815	1.56601
1628264_a_at	CG4879-RA	CG4879	RecQ5	homolog of RecQ	0.73324	1.56647
1634222_at	CG18596-RA	CG18596	CG18596	---	0.074253	1.56773
1634071_at	CG12283-RA	CG12283	kek1	kekkon-1	0.384738	1.57182
1630981_at	CG2698-RA	CG2698	CG2698	---	0	1.57195
1637220_s_at	CG11984-RA	CG11984	CG11984	---	0.0476015	1.57302
1639916_at	CG32317-RC	CG32317	CG13923 /// CG12022	--- /// ---	0	1.57313
1634065_s_at	CG17654-RB	CG17654	Eno	Enolase	0.568265	1.57438
1639130_a_at	CG2666-RA	CG2666	kkv	krotzkopf verkehrt	0	1.57531
1632872_at	CG31779-RA	CG31779	CG31779	---	0.568265	1.5754
1636103_a_at	CG31299-RB	CG31299	nocturnin	nocturnin	0.249421	1.57659
1630603_at	CG31352-RA	CG31352	CG31352 /// unc-115	--- /// ---	0.0476015	1.57763
1623473_at	CG18247-RA	CG18247	shark	Src homology 2, ankyrin repeat, tyrosine kinase	0	1.57788
1634156_at	CG5604-RA	CG5604	CG5604	---	0	1.57798
1631594_s_at	CG4141-RA	CG4141	Pi3K92E	---	0	1.57861
1624552_at	CG3740-RA	CG3740	CG3740	---	0.0476015	1.57901
1632443_at	CG10274-RA	CG10274	CG10274	---	0	1.5804
1628807_at	CG5205-RA	CG5205	CG5205	---	0.0476015	1.58055
1639997_s_at	CT39116	CT39116	---	---	0	1.58141
1632424_at	CG13995-RA	CG13995	CG13995	---	0	1.58195
1640567_at	CG7337-RA	CG7337	CG7337	---	0	1.58262
1638701_at	CG3825-RA	CG3825	CG3825	---	0	1.58303
1640523_at	CG3782-RA	CG3782	mRpL28	mitochondrial ribosomal protein L28	0	1.58348
1633643_a_at	CG31033-RC	CG31033	---	---	0.73324	1.58354
1638560_a_at	CG1884-RB	CG1884	CG1884	---	0	1.58439
1625945_a_at	CG1233-RB	CG1233	CG1233	---	0	1.58462
1632566_at	CG11318-RA	CG11318	CG11318	---	0	1.58527
1634920_at	LD07388	LD07388	caps	capricious	0.568265	1.58546
1634899_a_at	CG6512-RA	CG6512	CG6512	---	0	1.58623
1637703_a_at	CG15154-RA	CG15154	Socs36E	Suppressor of cytokine signaling at 36E	0.568265	1.58642
1626553_at	CG10376-RA	CG10376	CG10376	---	0	1.58654
1638938_at	CG9418-RA	CG9418	CG9418	---	0	1.58656
1639083_at	CG1945-RC	CG1945	faf	fat facets	0.249421	1.58715
1639576_at	CG7293-RA	CG7293	Klp68D	Kinesin-like protein at 68D	0	1.5873
1623589_a_at	CG5326-RB	CG5326	CG5326	---	0.197702	1.59126
1630057_at	CG11753-RA	CG11753	CG11753	---	0	1.59276
1627342_at	CG15251-RA	CG15251	CG15251	---	0.73324	1.593
1636654_s_at	CG15626-RA	CG15626	CG15626	---	0.173773	1.59316
1633294_at	CG2812-RA	CG2812	CG2812	---	0.173773	1.59347
1627694_at	CG9715-RA	CG9715	CG9715	---	0	1.59368
1636695_at	CG7001-RA	CG7001	Pk17E	Protein kinase-like 17E	0.074253	1.59415
1624589_a_at	CG31811-RB	CG31811	cenG1A	centaurin gamma 1A	0.074253	1.59511
1632556_s_at	CG2310-RA	CG2310	CG2310	---	0.074253	1.59643
1634913_s_at	CG7228-RA	CG7228	CG7228	---	0.074253	1.60016
1626116_at	CG33329-RB	CG33329	CG33329	---	0.320815	1.60045
1625223_a_at	CG7954-RA	CG7954	stck	steamer duck	0	1.601
1630506_at	CG3077-RA	CG3077	CG3077	---	0.568265	1.60138
1632465_s_at	CG6424-RA	CG6424	CG6424	---	0.074253	1.60163
1626465_a_at	CG4353-RA	CG4353	hep	hemipterous	0.074253	1.60203
1627775_s_at	CG6611-RA	CG6611	ect	ectodermal	0	1.60344
1623903_at	CG18473-RA	CG18473	CG18473	---	0.384738	1.60737
1639398_at	CG11783-RA	CG11783	Hr96	Hormone receptor-like in 96	0.074253	1.6082
1628548_at	CG1451-RA	CG1451	Apc	APC-like	0	1.60843
1626033_at	CG3615-RA	CG3615	CG3615	---	0	1.60943
1629017_s_at	CT34234	CT34234	yem	yemanuclein	0.074253	1.60955
1625530_at	CG10462-RA	CG10462	CG10462	---	0	1.60976
1640922_a_at	CG9310-RA	CG9310	Hnf4	Hepatocyte nuclear factor 4	0	1.61156
1638367_at	CG7686-RA	CG7686	CG7686	---	0	1.61182
1633336_at	CG32560-RA	CG32560	CG32560	---	0.173773	1.61214
1632017_at	CG13990-RA	CG13990	CG13990	---	0.197702	1.6151
1625480_at	CG10671-RA	CG10671	CG10671	---	0	1.61568
1630521_at	CG1705-RA	CG1705	Rst(1)JH	Resistance to Juvenile Hormone	0	1.61594
1628155_at	CG17046-RA	CG17046	klar	klarsicht	0	1.61725
1635755_a_at	CG10741-RB	CG10741	CG10741	---	0.320815	1.61738
1633563_at	CG1637-RB	CG1637	CG1637	---	0	1.61824
1624510_at	CG30023-RA	CG30023	CG30023	---	0	1.61874
1625759_at	CG18801-RA	CG18801	Ku80 /// CG31826	--- /// ---	0	1.6189
1629961_s_at	CG8732-RA	CG8732	l(2)44DEa	---	0.568265	1.61892
1632028_a_at	CG15441-RB	CG15441	Gs1l	GS1-like	0.73324	1.61911
1627212_at	CG10360-RA	CG10360	ref(2)P	refractory to sigma P	0	1.62082
1623493_at	CG12717-RA	CG12717	CG12717	---	0.320815	1.62262
1626575_at	CG1657-RA	CG1657	CG1657	---	0	1.62523
AFFX-Dros-GAPDH_3_at	---	---	---		0.320815	1.62565
1638009_s_at	CG9399-RB	CG9399	CG9399	---	0.568265	1.62574
1624686_a_at	CG32498-RO	CG32498	dnc	dunce	0	1.62669
1632827_a_at	CG8153-RB	CG8153	mus210	mutagen-sensitive 210	0	1.62744
1638247_at	CG17065-RA	CG17065	CG17065	---	0.074253	1.62753
1639729_s_at	Z27119	Z27119	---	---	0.568265	1.62864
1624340_at	CG15441-RA	CG15441	Gs1l	GS1-like	0.384738	1.62884
1636005_at	CG14495-RA	CG14495	CG14495	---	0.568265	1.62892
1636379_a_at	CG12240-RA	CG12240	DnaJ-60	DnaJ-like-60	0.384738	1.6299
1622970_at	CG32384-RA	CG32384	formin3	formin 3	0.73324	1.63268
1641126_at	CG15735-RA	CG15735	CG15735	---	0.249421	1.63488
1623975_at	CG1605-RA	CG1605	az2	---	0	1.63564
1628873_s_at	CG18362-RB	CG18362	Mio	Mlx interactor	0	1.63578
1637973_a_at	CG4407-RA	CG4407	CG4407	---	0.320815	1.63606
1641072_at	CG2087-RA	CG2087	PEK	---	0.074253	1.63668
1627373_at	CG12142-RA	CG12142	Tsp42Eg	Tetraspanin 42Eg	0	1.63774
1627360_at	CG31349-RF	CG31349	pyd	polychaetoid	0.568265	1.63909
1628830_at	CG14121-RA	CG14121	CG14121	---	0	1.64001
1623029_at	CG31535-RA	CG31535	CG31535	---	0.568265	1.64009
1626499_at	CG10278-RA	CG10278	GATAe	---	0.074253	1.64244
1626563_at	CG32211-RA	CG32211	Taf6	TBP-associated factor 6	0	1.64433
1627101_at	CG7590-RA	CG7590	scyl	scylla	0.249421	1.64442
1628490_at	CG3350-RA	CG3350	bigmax	---	0	1.64596
1625565_at	CG13645-RB	CG13645	CG13645	NMNAT	0.074253	1.64668
1626192_at	CG32709-RA	CG32709	CG32709	---	0.074253	1.64786
1629945_at	CG32341-RA	CG32341	CG32341	---	0.320815	1.64945
1632916_at	CG31357-RA	CG31357	CG31357	---	0.074253	1.65418
1641349_at	CG10966-RA	CG10966	rdgA	retinal degeneration A	0	1.65479
1635927_at	CG9746-RA	CG9746	CG9746	---	0	1.65565
1630860_at	CG1130-RA	CG1130	scrt	scratch	0	1.65589
1627330_at	CG10189-RA	CG10189	CG10189	---	0	1.65611
1631513_at	CG30000-RA	CG30000	CG30000	---	0.074253	1.65631
1623117_at	CG31781-RB	CG31781	CG31781	---	0.0476015	1.65713
1632377_at	CG8399-RA	CG8399	CG8399	---	0.249421	1.6584
1631294_at	CG33263-RA	CG33263	CG33263	---	0.249421	1.66289
1641043_at	CG8281-RA	CG8281	CG8281	---	0	1.66312
1625678_at	CG5373-RA	CG5373	Pi3K59F	Phosphotidylinositol 3 kinase 59F	0	1.66594
1638520_at	CG8104-RA	CG8104	CG8104	---	0	1.66696
1640321_at	CG1347-RA	CG1347	CG1347	---	0	1.67126
1640977_at	CG12264-RA	CG12264	CG12264	---	0	1.67202
1628666_at	CG3328-RA	CG3328	CG3328	---	0.074253	1.67294
1638899_s_at	CG15312-RA	CG15312	CG15312	---	0.173773	1.67324
1625019_at	CG12273-RA	CG12273	angel	angel	0	1.67348
1631291_at	CR_tc_GM24362	CR_tc_GM24362	---	---	0	1.67358
1641486_at	CG32108-RA	CG32108	CG32108	---	0.568265	1.67424
AFFX-Dros-GAPDH_M_at	---	---	---		0.384738	1.67485
1638937_at	CG3488-RA	CG3488	CG3488	---	0.074253	1.67753
1639016_at	CG8206-RA	CG8206	CG8206	---	0	1.67776
1638940_at	CG4937-RA	CG4937	RhoGAP15B	---	0.074253	1.67824
1639599_at	CG4887-RA	CG4887	CG4887	---	0	1.67864
1633911_a_at	CG31550-RB	CG31550	CG31550	---	0	1.68058
1638915_at	CG2914-RA	CG2914	Ets21C	Ets at 21C	0.320815	1.68072
1639602_s_at	CG7986-RA	CG7986	CG7986	---	0	1.6858
1630975_at	CG2909-RA	CG2909	CG2909	---	0	1.68741
1634660_at	CG3361-RA	CG3361	mrt	martik	0.074253	1.68764
1627945_at	CG4205-RA	CG4205	Fdxh	Ferredoxin	0	1.68811
1635128_a_at	CG6677-RA	CG6677	ash2	absent, small, or homeotic discs 2	0	1.68911
1627719_at	CG2679-RA	CG2679	gol	goliath	0.568265	1.69032
1623415_at	CG6667-RC	CG6667	dl	dorsal	0.074253	1.69133
1639318_at	CG32217-RA	CG32217	---	---	0.0476015	1.69362
1630958_at	CG4108-RA	CG4108	Chmp1	---	0	1.6942
1639621_at	CG10916-RA	CG10916	CG10916	---	0.0476015	1.69432
1635881_at	CG13645-RA	CG13645	CG13645	---	0	1.69556
1633399_at	CG12240-RA	CG12240	DnaJ-60	DnaJ-like-60	0.320815	1.69638
1635900_at	CG8846-RA	CG8846	Thor	Thor	0	1.69652
1624332_s_at	CG4098-RA	CG4098	CG18217 /// CG4098	--- /// ---	0.074253	1.69741
1638195_at	CG5652-RA	CG5652	CG5652	---	0.568265	1.69826
1630287_at	CG2013-RA	CG2013	UbcD6	Ubiquitin conjugating enzyme	0	1.69857
1623944_at	CG12605-RB	CG12605	CG12605	---	0.249421	1.69862
1626276_at	CG7967-RA	CG7967	CG7967	---	0	1.70415
1638282_at	CG14196-RA	CG14196	CG14196	---	0.568265	1.70911
1624727_s_at	CG5486-RA	CG5486	Ubp64E	Ubiquitin-specific protease 64E	0.0476015	1.71004
1626557_at	CG7067-RA	CG7067	NitFhit	Nitrilase and fragile histidine triad fusion protein	0	1.7104
1627165_a_at	CG13645-RB	CG13645	CG13645	---	0	1.71042
1624571_s_at	CG32857-RA	CG32857	CG32857 /// CG32500	--- /// ---	0	1.71315
1641570_s_at	CG31683-RA	CG31683	CG31683 /// CG18858	--- /// ---	0	1.71373
1637625_s_at	CG32813-RD	CG32813	CG32813	---	0	1.71436
1637401_at	CG11095-RA	CG11095	CG11095	---	0.0476015	1.71453
1629026_at	CG3821-RA	CG3821	Aats-asp	Aspartyl-tRNA synthetase	0	1.71595
1633112_at	CG4322-RA	CG4322	CG4322	---	0.074253	1.71688
1628974_at	CG32711-RA	CG32711	CG32711	---	0.249421	1.71803
1627666_at	CG10979-RA	CG10979	CG10979	---	0.173773	1.71881
1636801_at	CG8232-RA	CG8232	CG8232	---	0	1.71981
1623569_at	CG14907-RA	CG14907	CG14907	---	0.173773	1.72088
1632575_at	CT35481	CT35481	---	---	0.173773	1.72129
1635910_at	CG7331-RA	CG7331	CG7331	---	0.73324	1.72337
1627152_at	CG12918-RA	CG12918	CG12918	---	0.249421	1.72448
1641058_at	CG1319-RA	CG1319	CG1319	---	0	1.72484
1641644_s_at	CG2714-RB	CG2714	crm	cramped	0	1.72903
1629035_at	CG12290-RA	CG12290	CG12290	---	0.568265	1.72942
1634131_s_at	CG13316-RC	CG13316	Mnt	---	0.249421	1.73044
1627564_s_at	CG8954-RA	CG8954	Smg5	---	0	1.73084
1635153_at	CG1345-RA	CG1345	Gfat2	Glutamine:fructose-6-phosphate aminotransferase 2	0	1.73242
1624881_at	CG11448-RA	CG11448	CG11448	---	0	1.73283
1630359_at	CG31810-RA	CG31810	CG31810 /// CG31809	--- /// ---	0.73324	1.73406
1623388_at	CG15861-RA	CG15861	CG15861	---	0	1.73568
1640042_at	CG12299-RA	CG12299	CG12299	---	0.249421	1.73677
1634034_at	CG6811-RA	CG6811	RhoGAP68F	---	0	1.7368
1630317_at	CG5127-RA	CG5127	CG5127	---	0	1.73691
1633281_at	CG32776-RA	CG32776	CG32776	---	0	1.73707
1632621_at	CG12946-RA	CG12946	CG12946	---	0.0476015	1.73795
1630471_at	CG4301-RA	CG4301	CG4301	---	0.568265	1.74038
1623810_at	CG17265-RA	CG17265	CG17265	---	0.074253	1.74141
1629846_at	CG11619-RA	CG11619	CG11619	---	0.384738	1.74163
1634940_at	CG3943-RA	CG3943	kraken	kraken	0.074253	1.74206
1635527_at	CG5039-RA	CG5039	CG5039	---	0.074253	1.74296
1624573_at	CG4998-RA	CG4998	CG4998	---	0.384738	1.74374
1627015_at	CG10964-RA	CG10964	sni	sniffer	0	1.747
1639611_at	CG8709-RA	CG8709	CG8709	---	0	1.74775
1636884_s_at	CG4658-RA	CG4658	CG4658	---	0	1.75115
1638486_at	CG17136-RD	CG17136	Rbp1	RNA-binding protein 1	0	1.75322
1625898_s_at	CG17367-RC	CG17367	Lnk	---	0	1.75467
1631099_at	CG17807-RA	CG17807	CG17807	---	0	1.75525
1626362_at	CG7074-RA	CG7074	mio	missing oocyte	0	1.7565
1635730_at	CG30069-RA	CG30069	CG30069	---	0.568265	1.75718
1625544_s_at	S.C2R002042	S.C2R002042	---	---	0.197702	1.75719
1634784_at	CG14513-RA	CG14513	yem	yemanuclein	0.074253	1.75894
1639502_at	CG8942-RA	CG8942	CG8942	---	0.249421	1.76141
1630608_at	CG14608-RA	CG14608	CG14608	---	0.173773	1.76471
1627961_a_at	CG18507-RA	CG18507	CG18507	---	0	1.76498
1635664_at	CG13761-RB	CG13761	Bzd	Buzidau	0.249421	1.76645
1631697_at	CG10816-RA	CG10816	Dro	Drosocin	0.320815	1.76955
1640800_at	CG3880-RA	CG3880	CG3880	---	0.197702	1.77131
1626154_at	CG12081-RA	CG12081	CG12081	---	0	1.77168
1629429_at	CG31388-RA	CG31388	CG31388	---	0	1.77219
1635630_a_at	CG10076-RA	CG10076	spir	spire	0	1.77317
1639317_at	CG7896-RA	CG7896	CG7896	---	0	1.77568
1638388_at	CG10559-RA	CG10559	CG10559	---	0.249421	1.77643
1633149_at	CG15441-RB	CG15441	Gs1l	GS1-like	0.568265	1.77838
1639162_at	CG6072-RA	CG6072	sra	sarah	0.074253	1.77888
1635818_at	CG4713-RA	CG4713	CG4713	---	0	1.78013
1632790_at	CG7863-RA	CG7863	dream	---	0.074253	1.78263
1634188_a_at	CG3234-RA	CG3234	tim	timeless	0.384738	1.78626
1634316_at	CG1582-RA	CG1582	CG1582	---	0	1.7866
1629307_s_at	CG15532-RA	CG15532	hdc	headcase	0	1.78716
1637151_at	CG16928-RA	CG16928	mre11	meiotic recombination 11	0.074253	1.7873
1630570_at	CG13003-RA	CG13003	CG13003	---	0.249421	1.79022
1629511_at	CG5326-RA	CG5326	CG5326	---	0	1.79318
1638157_at	CG18012-RA	CG18012	CG18012	---	0	1.79396
1638892_at	CG5397-RA	CG5397	CG5397	---	0.73324	1.79571
1634563_at	CG3764-RA	CG3764	CG3764	---	0.0476015	1.79813
1634854_at	CG16989-RA	CG16989	CG16989	---	0	1.79936
1632072_at	S.C2L001103	S.C2L001103	---	---	0	1.80007
1634786_at	CG7106-RA	CG7106	lectin-28C	---	0	1.80154
1637280_at	CG4861-RA	CG4861	LpR1	---	0.074253	1.80375
1629039_at	CG13533-RA	CG13533	asrij	asrij	0	1.80416
1631374_at	CG5686-RA	CG5686	chico	chico	0	1.80667
1640341_s_at	CG5729-RA	CG5729	Dgp-1	---	0.73324	1.80857
1626301_at	CG4559-RA	CG4559	Idgf3	Imaginal disc growth factor 3	0	1.81045
1623429_at	CG11073-RA	CG11073	CG11073	---	0.249421	1.81223
1632652_s_at	CG40100-RA	CG40100	CG30022	---	0.320815	1.81722
1625041_at	CG7571-RA	CG7571	Oatp74D	Organic anion transporting polypeptide 74D	0	1.81787
1631579_a_at	CG32045-RB	CG32045	fry	furry	0	1.81862
1634814_at	CG7083-RA	CG7083	CG7083	---	0.197702	1.81899
1628558_at	CG30022-RA	CG30022	CG30022	---	0.249421	1.81953
1631435_at	CG7988-RA	CG7988	CG7988	---	0	1.81991
1636974_at	CG32146-RA	CG32146	dlp	dally-like	0.320815	1.82039
1629398_at	CG10383-RA	CG10383	CG10383	---	0.074253	1.82053
1638693_s_at	CG1882-RA	CG1882	CG1882	---	0	1.82054
1623058_at	CG32676-RA	CG32676	CG32676	---	0.074253	1.82143
1624503_at	CG4786-RA	CG4786	CG4786	---	0.197702	1.82252
1626460_at	CG2658-RA	CG2658	CG2658	---	0	1.82323
1641031_s_at	CG17383-RA	CG17383	CG17383	---	0.0476015	1.82628
1639526_a_at	CG7717-RA	CG7717	Mekk1	heat shock construct of Inoue	0	1.82652
1633711_a_at	CG31012-RA	CG31012	CG31012	---	0.568265	1.82726
1630999_at	CG7724-RA	CG7724	CG7724	---	0	1.83094
1630412_at	CG16873-RA	CG16873	CG16873	---	0.568265	1.83171
1635409_at	CG8975-RA	CG8975	RnrS	Ribonucleoside diphosphate reductase small subunit	0.074253	1.83182
1631886_at	CG14135-RA	CG14135	CG14135	---	0.320815	1.83238
1629141_at	CG18402-RA	CG18402	InR	Insulin-like receptor	0	1.83336
1630711_at	CG11175-RA	CG11175	CG11175	---	0.0476015	1.83402
1639826_at	CG32662-RA	CG32662	CG32662	---	0.173773	1.8345
1629517_at	CG5118-RA	CG5118	CG5118	---	0	1.83679
1634977_at	CG12837-RA	CG12837	Tsp42Er	Tetraspanin 42Er	0.197702	1.83736
1633200_at	CG9449-RA	CG9449	CG9449	---	0.074253	1.83763
1640228_at	CG11658-RA	CG11658	CG11658	---	0.320815	1.83924
1636742_at	CG30418-RA	CG30418	nord	nord	0.249421	1.84099
1629040_at	CG3476-RA	CG3476	CG3476	---	0	1.84135
1628213_s_at	CG5887-RA	CG5887	desat1	---	0.173773	1.84159
1634855_s_at	CG9813-RC	CG9813	CG9813	---	0	1.84247
1641293_at	CG4583-RA	CG4583	ire-1	---	0	1.84286
1638310_at	CG1666-RA	CG1666	Hlc	Helicase	0	1.84909
1626455_s_at	Stencil:2R:13111357:13112534:GENSCAN	Stencil:2R:13111357:13112534:GENSCAN	---	---	0.074253	1.85109
1640379_s_at	CG11079-RA	CG11079	CG11079	---	0.384738	1.85535
1623277_at	CG17100-RA	CG17100	stich1	sticky ch1	0	1.85547
1632803_at	CG3719-RA	CG3719	CG3719	---	0.197702	1.85607
1636896_a_at	CG12576-RA	CG12576	CG12576	---	0	1.85975
1625464_at	CG3869-RA	CG3869	Marf	Mitochondrial assembly regulatory factor	0.197702	1.86174
1630248_at	CG5346-RA	CG5346	CG5346	---	0	1.86371
1638821_a_at	CG31732-RA	CG31732	---	---	0.249421	1.86423
1627314_s_at	CG5202-RA	CG5202	escl /// CG31864	--- /// ---	0.249421	1.86482
1641396_a_at	CG7766-RA	CG7766	CG7766	---	0.074253	1.86643
1631006_a_at	CG10171-RA	CG10171	CG10171	---	0.197702	1.86672
1628915_s_at	CG3799-RB	CG3799	CG3799	---	0.568265	1.86689
1632376_at	CG5644-RA	CG5644	CG5644	---	0.173773	1.86779
1639990_at	CG17855-RA	CG17855	CG17855	---	0	1.86959
1630044_s_at	CG6904-RC	CG6904	CG6904	---	0.384738	1.87065
1640801_at	LD09837	LD09837	Pdk	Pyruvate dehydrogenase kinase	0	1.87536
1634185_at	CG32053-RA	CG32053	CG32053	---	0.197702	1.87717
1625651_at	CG18317-RA	CG18317	CG18317	---	0	1.87868
1638312_at	CG13189-RA	CG13189	CG13189	---	0.384738	1.88352
1638877_at	CG9753-RA	CG9753	CG9753	---	0.384738	1.88532
1626798_a_at	CG14025-RA	CG14025	Bsg25D	Blastoderm-specific gene 25D	0	1.88623
1639017_at	HDC06936	HDC06936	---	---	0.568265	1.88849
1634992_s_at	CG9821-RB	CG9821	CG9821	---	0	1.89116
1623693_a_at	CG3365-RB	CG3365	drongo	drongo	0	1.8927
1638703_a_at	CG32048-RA	CG32048	CG32048	---	0	1.89325
1632475_at	CG16973-RA	CG16973	msn	misshapen	0.074253	1.89376
1627395_a_at	CG30078-RB	CG30078	CG30078	---	0.568265	1.89439
1624618_at	CG3870-RA	CG3870	chrw	chrowded	0.074253	1.89504
1633067_at	CG13845-RA	CG13845	CG13845	---	0.320815	1.89828
1631722_at	GM02743	GM02743	---	---	0	1.90009
1636812_at	CG10103-RA	CG10103	CG10103	---	0	1.90145
1630118_s_at	CG8529-RA	CG8529	Dyb	Dystrobrevin-like	0	1.90382
1632958_a_at	CG15675-RA	CG15675	CG15675	---	0	1.90689
1627005_at	CG2928-RA	CG2928	Reg-5	Rhythmically expressed gene 5	0.320815	1.90826
1639928_a_at	CG30084-RA	CG30084	tun	tungus	0.384738	1.91093
1629243_at	CG9695-RA	CG9695	Dab	Disabled	0	1.91128
1634684_at	CG7272-RA	CG7272	CG7272	---	0.73324	1.91253
1634641_a_at	CG2140-RB	CG2140	Cyt-b5 /// CG2137	--- /// ---	0	1.91276
1634002_at	CG13315-RA	CG13315	CG13315	---	0.0476015	1.91304
1631619_a_at	CG3743-RA	CG3743	MTF-1	---	0	1.91543
1638216_at	CG13623-RA	CG13623	CG13623	---	0	1.91567
1634291_at	CG11814-RA	CG11814	CG11814	---	0	1.91994
1636289_s_at	CG7602-RB	CG7602	DNApol-	---	0	1.92382
1624826_at	CG8552-RA	CG8552	CG8552	---	0	1.9263
1640566_at	CG1944-RA	CG1944	Cyp4p2	---	0.074253	1.92674
1627702_at	CG7417-RA	CG7417	CG7417	---	0	1.92771
1637322_at	CG31349-RE	CG31349	pyd	polychaetoid	0.074253	1.93654
1625139_at	CG11086-RA	CG11086	CG11086	---	0.074253	1.94833
1635199_at	CG6014-RA	CG6014	CG6014	---	0.074253	1.94843
1631723_at	CG5498-RB	CG5498	CG5498	---	0	1.95166
1632712_s_at	CG17836-RB	CG17836	CG17836	---	0	1.95202
1633872_at	CG15673-RA	CG15673	CG15673	---	0.074253	1.95334
1623218_s_at	CG1070-RA	CG1070	Alhambra	Alhambra	0	1.95384
1638550_s_at	CG8251-RA	CG8251	Pgi	Phosphoglucose isomerase	0.73324	1.95557
1623536_s_at	CG11347-RD	CG11347	CG11347	---	0	1.95698
1630214_a_at	CG7824-RA	CG7824	CG7824	---	0	1.96523
1631399_a_at	CG15771-RA	CG15771	CG15771	---	0.0476015	1.96602
1630885_at	CG12534-RA	CG12534	CG12534	---	0	1.96808
1635202_s_at	CG5640-RA	CG5640	CG5640	---	0.173773	1.97024
1640262_at	CG30079-RA	CG30079	CG30079	---	0	1.9735
1628075_at	CG14489-RA	CG14489	olf186-M	---	0	1.9774
1636614_a_at	CG7893-RA	CG7893	vav	---	0	1.97897
1626518_at	LD12453	LD12453	CG17724	Sequoia	0.0476015	1.97939
1641606_s_at	CG6608-RB	CG6608	CG6608	---	0.384738	1.97986
1630244_s_at	CG31809-RA	CG31809	CG31809 /// CG31810	--- /// ---	0.73324	1.98178
1631763_at	CG31793-RA	CG31793	CG31793	---	0.384738	1.98755
1628547_at	CG5167-RA	CG5167	CG5167	---	0.074253	1.99514
1624756_at	CG5009-RA	CG5009	CG5009	---	0	1.99545
1633654_s_at	CG1630-RA	CG1630	IP3K2	Inositol 1,4,5-triphosphate kinase 2	0	1.99677
1639897_at	CG3091-RA	CG3091	CG3091	---	0.074253	2.00709
1631112_at	CG3427-RA	CG3427	Epac	---	0.73324	2.01117
1637319_at	CG12812-RA	CG12812	CG12812	---	0.074253	2.01335
1627886_at	CG10967-RA	CG10967	---	---	0.568265	2.01383
1638724_at	CG18507-RA	CG18507	CG18507	---	0	2.01827
1640377_s_at	CG2849-RB	CG2849	Rala	Ras-related protein	0.074253	2.03583
1628952_s_at	CG10772-RB	CG10772	Fur1	Furin 1	0	2.03929
1629515_at	CG8808-RA	CG8808	Pdk	Pyruvate dehydrogenase kinase	0.0476015	2.03958
1638432_a_at	CG10082-RA	CG10082	CG10082	---	0.320815	2.04213
1623681_at	CG10163-RA	CG10163	CG10163	---	0.249421	2.04397
1628791_at	CG13933-RA	CG13933	CG13933	---	0	2.05095
1635427_a_at	CG31043-RA	CG31043	gukh	GUK-holder	0.074253	2.05138
1634208_a_at	CG1093-RA	CG1093	plx	pollux	0.074253	2.05272
1633641_a_at	CG15611-RB	CG15611	CG15611	---	0.074253	2.05305
1624481_a_at	CG31534-RA	CG31534	CG31534	---	0	2.05483
1640301_a_at	CG4675-RA	CG4675	Ndae1	Na<up>+</up>-driven anion exchanger 1	0.074253	2.05686
1635138_at	CG10772-RA	CG10772	Fur1	Furin 1	0	2.05792
1635151_at	CG14437-RA	CG14437	COQ7	---	0	2.05932
1637383_at	CG11168-RA	CG11168	CG11168	---	0.249421	2.06325
1633505_at	CG12876-RA	CG12876	CG12876	---	0	2.07108
1634714_at	CG1676-RA	CG1676	cactin	cactin	0.0476015	2.0711
1641434_at	CG32695-RA	CG32695	CG32695	---	0	2.07587
1633383_at	CG10704-RA	CG10704	toe	twin of eyg	0.0476015	2.08178
1640641_s_at	CG11250-RB	CG11250	CG33291	---	0.73324	2.0827
1623806_at	CG9638-RA	CG9638	Ada2S	Transcriptional adapter 2S	0	2.0868
1626306_at	CG9774-RA	CG9774	rok	Rho-kinase	0.568265	2.09531
1635521_at	CG4618-RA	CG4618	CG4618	---	0	2.09558
1636305_a_at	CG17327-RB	CG17327	CG17327	---	0	2.09751
1639306_s_at	CG17090-RB	CG17090	CG17090	---	0.0476015	2.10004
1625902_at	CG11655-RA	CG11655	CG11655	---	0	2.11518
1628667_at	CG6689-RA	CG6689	CG6689	---	0.0476015	2.11586
1634300_at	CG4025-RA	CG4025	CG4025	---	0.0476015	2.11733
1632361_at	CG9528-RA	CG9528	CG9528	---	0.249421	2.11833
1631571_a_at	CG10076-RD	CG10076	spir	spire	0.384738	2.12059
1626724_at	CG32687-RA	CG32687	CG32687	---	0.074253	2.12154
1634739_a_at	CG4001-RA	CG4001	Pfk	Phosphofructokinase	0.320815	2.12449
1636856_at	CG13221-RA	CG13221	Vhl	von Hippel-Lindau	0	2.12574
1631552_at	CG13194-RA	CG13194	pyr	pyramus	0	2.12587
1633039_at	CG5646-RA	CG5646	CG5646	---	0.384738	2.12652
1633353_s_at	CG18408-RI	CG18408	CAP /// CG12910	antisense /// ---	0	2.12807
1636757_at	CG14107-RA	CG14107	CG14107	---	0.568265	2.13944
1640837_a_at	CG10717-RA	CG10717	ImpL1	Ecdysone-inducible gene L1	0.568265	2.14563
1628677_at	CG10524-RA	CG10524	Pkc	Protein kinase C delta	0.320815	2.14599
1641654_a_at	CG17342-RA	CG17342	Lk6	heat shock construct of Kidd	0	2.14953
1640020_at	CG10990-RA	CG10990	CG10990	---	0	2.14996
1623807_a_at	CG13777-RA	CG13777	milt	milt	0	2.15575
1628683_at	CG6272-RA	CG6272	CG6272	---	0.197702	2.15938
1641445_s_at	CG7192-RA	CG7192	CG7192	---	0	2.15963
1629375_at	CG11400-RA	CG11400	CG11400	---	0.197702	2.1616
1628150_a_at	CG9449-RB	CG9449	CG9449	---	0.074253	2.16351
1633046_at	CG7239-RA	CG7239	CG7239	---	0	2.16482
1633795_a_at	CG17124-RA	CG17124	CG17124	---	0	2.16727
1626749_a_at	CG18135-RB	CG18135	CG18135 /// CG3808	--- /// ---	0	2.17327
1623770_at	CG1673-RA	CG1673	CG1673	---	0	2.179
1633363_at	CG6428-RA	CG6428	CG6428	---	0	2.18075
1626679_at	CG17327-RA	CG17327	CG17327	---	0	2.18176
1627973_s_at	CG33075-RA	CG33075	CG33075	---	0	2.18238
1625574_at	CG6713-RA	CG6713	Nos	Nitric oxide synthase	0	2.18697
1625889_at	CG4863-RC	CG4863	RpL3	Ribosomal protein L3	0	2.18975
1627246_at	CG4107-RA	CG4107	Pcaf	---	0	2.19186
1624586_a_at	CG10078-RB	CG10078	Prat2	Phosphoribosylamidotransferase 2	0.074253	2.1947
1626191_at	CG10600-RA	CG10600	CG10600	---	0	2.19514
1624670_at	CG7589-RA	CG7589	CG7589	---	0.074253	2.19717
1625099_at	CG17999-RA	CG17999	CG17999	---	0.249421	2.19721
1637037_at	CG31628-RA	CG31628	ade3	adenosine 3	0.0476015	2.19931
1640454_at	CG17273-RA	CG17273	CG17273	---	0.568265	2.20307
1626570_s_at	CG17299-RA	CG17299	SNF4A	SNF4/AMP-activated protein kinase gamma subunit	0	2.21012
1626917_at	CG31337-RA	CG31337	CG31337	---	0.568265	2.2151
1625107_at	CG4934-RA	CG4934	brn	brainiac	0.074253	2.21552
1626759_at	HDC03535	HDC03535	---	---	0.173773	2.21554
1637785_at	CG10109-RA	CG10109	L	Lobe	0	2.22076
1638887_a_at	CG6339-RA	CG6339	rad50	---	0	2.23317
1623863_a_at	CG4070-RA	CG4070	Tis11	Tis11 homolog	0	2.23588
1641593_at	CG32429-RA	CG32429	CG32429	---	0	2.24121
1628632_at	CG12358-RA	CG12358	Paip2	polyA-binding protein interacting protein 2	0.173773	2.24164
1636840_at	CG1435-RA	CG1435	CBP	sarcoplasmic calcium-binding protein	0.568265	2.26142
1637113_s_at	CG15105-RB	CG15105	CG15105	---	0.074253	2.26145
1640185_at	CG2076-RA	CG2076	CG2076	---	0.074253	2.26208
1639771_at	CG12132-RA	CG12132	c11.1	---	0	2.26222
1626547_at	HDC01229	HDC01229	---	---	0	2.27096
1629385_s_at	CG32912-RA	CG32912	CG32912	---	0	2.27101
1636274_at	CG6531-RA	CG6531	wgn	wengen	0	2.28134
1640257_at	CG9858-RA	CG9858	clt	cricklet	0.074253	2.28181
1633355_at	CG10802-RA	CG10802	CG10802	---	0.0476015	2.2885
1632298_s_at	CG3359-RB	CG3359	mfas	midline fasciclin	0	2.29166
1634227_a_at	CG9517-RA	CG9517	CG9517	---	0.568265	2.30863
1625672_s_at	CT33405	CT33405	---	---	0.568265	2.3147
1632485_a_at	CG10637-RA	CG10637	Nak	Numb-associated kinase	0	2.3186
1628706_at	CG17982-RA	CG17982	CG17982	---	0	2.31908
1641476_a_at	CG6281-RA	CG6281	Timp	Tissue inhibitor of metalloproteases	0.0476015	2.31939
1625266_at	CG9538-RA	CG9538	Ag5r	Antigen 5-related	0.074253	2.32343
1631821_at	CG4099-RA	CG4099	Sr-CI	Scavenger receptor class C, type I	0.173773	2.32605
1636293_at	CG2217-RA	CG2217	CG2217	---	0.73324	2.33291
1635731_at	CG6785-RA	CG6785	CG6785	---	0.73324	2.33329
1632420_at	CG1135-RA	CG1135	CG1135	---	0	2.33334
1625414_at	CG9078-RA	CG9078	ifc	infertile crescent	0.568265	2.33931
1630802_at	CG12800-RA	CG12800	Cyp6d4	---	0.384738	2.34338
1625965_a_at	CG1148-RB	CG1148	Osi2	Osiris 2	0.074253	2.34469
1624070_at	CG3395-RB	CG3395	RpS9	Ribosomal protein S9	0.074253	2.34727
1639408_a_at	CG32508-RC	CG32508	shakB	shaking B	0.73324	2.35121
1625134_at	CG10873-RA	CG10873	p53	full length construct a of Jin	0	2.35541
1632533_at	CG6281-RB	CG6281	Timp	Tissue inhibitor of metalloproteases	0	2.3562
1634978_at	CG13117-RA	CG13117	CG13117	---	0.0476015	2.37126
1633639_at	CG10833-RA	CG10833	Cyp28d1	---	0.249421	2.38693
1631611_at	CG7973-RA	CG7973	CG7973	---	0.73324	2.38828
1636202_s_at	CG15009-RA	CG15009	ImpL2	Ecdysone-inducible gene L2	0.384738	2.39026
1641582_at	CG18635-RA	CG18635	CG18635	---	0.173773	2.39827
1628469_a_at	CG32529-RA	CG32529	CG32529	---	0	2.40468
1630503_at	CG6045-RA	CG6045	CG6045	---	0.0476015	2.41493
1630725_at	CG14572-RA	CG14572	CG14572	---	0.074253	2.42906
1625477_a_at	CG4797-RB	CG4797	CG4797	---	0.173773	2.42945
1636244_s_at	CG5191-RA	CG5191	CG5191	---	0.320815	2.43132
1636899_s_at	CG1623-RB	CG1623	CG1623	---	0.074253	2.4384
1635287_at	CG15366-RA	CG15366	CG15366	---	0	2.44448
1639268_at	CG13324-RA	CG13324	CG13324	---	0.320815	2.44571
1632841_x_at	CG6489-RA	CG6489	Hsp70Bc /// Hsp70Aa /// Hsp70Ab /// Hsp70Ba /// Hsp70Bbb /// Hsp70Bb	Heat-shock-protein-70Bc /// Heat-shock-protein-70Aa /// Heat-shock-protein-70Ab /// Heat-shock-protein-70Ba /// --- /// Heat-shock-protein-70Bb	0.249421	2.4529
1635678_at	CG11299-RA	CG11299	CG11299	---	0.173773	2.4595
1636321_s_at	CG13624-RB	CG13624	CG13624	---	0	2.46247
1637792_at	CG11405-RA	CG11405	A3-3	---	0.249421	2.46556
AFFX-Dm-U46493-1_s_at	---	---	---		0.73324	2.47135
1627376_at	CG11992-RA	CG11992	Rel	Relish	0	2.48035
1634374_at	CG33138-RA	CG33138	CG33138	---	0.568265	2.48917
1632715_at	RH40482	RH40482	---	---	0.320815	2.49073
1639692_s_at	CG6667-RA	CG6667	dl	dorsal	0	2.49802
1631981_at	CG14457-RA	CG14457	CG14457	---	0.384738	2.49812
1640144_at	CG18067-RA	CG18067	CG18067	---	0.568265	2.51472
1625638_a_at	CG3001-RA	CG3001	Hex-A	Hexokinase A	0.074253	2.52316
1625594_s_at	CG15862-RA	CG15862	Pka-R2	cAMP-dependent protein kinase R2	0	2.52461
1634072_s_at	CG4311-RA	CG4311	Hmgs	HMG Coenzyme A synthase	0.0476015	2.53136
1637962_at	CG10076-RD	CG10076	spir	spire	0	2.55049
1633622_at	CG3008-RA	CG3008	CG3008	---	0	2.55104
1633002_at	CG2196-RA	CG2196	CG2196	---	0.074253	2.56255
1640755_at	CG10248-RA	CG10248	Cyp6a8	Cytochrome P450-6a8	0.568265	2.56993
1640903_at	CG4367-RA	CG4367	CG4367	---	0.384738	2.57854
1631121_at	CG7267-RB	CG7267	CG7267	---	0	2.5814
1631486_at	CG33338-RA	CG33338	CG33338	---	0.73324	2.58461
1629788_at	CG33182-RA	CG33182	CG33182	---	0	2.61165
1627852_at	CG14655-RA	CG14655	CG14655	---	0	2.64276
1624982_s_at	CG5080-RB	CG5080	CG5080	---	0.384738	2.65544
1626821_s_at	CG6489-RA	CG6489	Hsp70Bb /// Hsp70Bc /// Hsp70Ba /// Hsp70Bbb /// Hsp70Aa /// Hsp70Ab	Heat-shock-protein-70Bb /// Heat-shock-protein-70Bc /// Heat-shock-protein-70Ba /// --- /// Heat-shock-protein-70Aa /// Heat-shock-protein-70Ab	0.074253	2.65595
1639934_at	CG31272-RA	CG31272	CG31272	---	0.249421	2.66337
1638873_at	CG6175-RB	CG6175	CG6175	---	0.074253	2.66587
1635196_at	CG6836-RA	CG6836	CG6836	---	0	2.67731
1638183_at	CG13868-RA	CG13868	CG13868	---	0	2.67858
1626893_at	CG10287-RA	CG10287	Gasp	---	0.197702	2.68657
1640431_at	CG5247-RA	CG5247	Irbp	Inverted repeat-binding protein	0	2.68666
1637225_at	CG4608-RA	CG4608	bnl	branchless	0	2.7005
1625313_at	CG12826-RA	CG12826	CG12826	---	0.320815	2.70208
1636174_at	CG10091-RA	CG10091	GstD9	Glutathione S transferase D9	0.384738	2.76134
1632021_at	CG10245-RA	CG10245	Cyp6a20	---	0.568265	2.78907
1635191_at	CG12846-RA	CG12846	Tsp42Ed	Tetraspanin 42Ed	0	2.80954
1623714_at	CG8620-RA	CG8620	CG8620	---	0	2.81498
1639704_at	CG14695-RA	CG14695	CG14695	---	0.197702	2.83114
1626336_at	CG12489-RA	CG12489	Dnr1	Defense repressor 1	0	2.83699
1635030_at	CG12868-RA	CG12868	CG12868	---	0.0476015	2.8418
1636934_at	CG32307-RA	CG32307	CG32307	---	0.320815	2.89932
1641345_at	CG3808-RA	CG3808	CG3808 /// CG18135	--- /// ---	0	2.90201
1626695_at	CG9518-RA	CG9518	CG9518	---	0	2.98278
1626844_at	CG5748-RA	CG5748	Hsf	Heat shock factor	0.173773	2.98433
1629930_s_at	CG1049-RA	CG1049	Cct1	CTP:phosphocholine cytidylyltransferase 1	0.568265	2.99769
1627321_x_at	CG6835-RA	CG6835	CG6835 /// CG32495	--- /// ---	0.0476015	3.04591
1628660_at	CG7130-RA	CG7130	CG7130	---	0	3.05188
1634027_at	CG12715-RA	CG12715	CG12715	---	0	3.0561
1624156_at	CG18578-RA	CG18578	Ugt86Da	---	0.197702	3.05918
1628705_at	CG31022-RA	CG31022	PH4EFB	prolyl-4-hydroxylase-alpha EFB	0	3.08122
1638053_at	CG10842-RA	CG10842	Cyp4p1	Cytochrome P450-4p1	0	3.10461
1635998_at	CG3672-RA	CG3672	CG3672	---	0	3.13594
1637224_at	CG13905-RA	CG13905	CG13905	---	0.568265	3.16098
1633771_s_at	CG2017-RA	CG2017	CG2017	---	0.0476015	3.20081
1629194_s_at	CG9127-RA	CG9127	ade2	adenosine 2	0.249421	3.20264
1623247_at	CG10420-RA	CG10420	CG10420	---	0	3.22002
1640991_at	CG32091-RB	CG32091	CG32091	---	0	3.26031
1637499_s_at	CG5953-RA	CG5953	CG5953	---	0.074253	3.26376
1639374_s_at	CG18730-RA	CG18730	Amy-p /// Amy-d	Amylase proximal /// Amylase distal	0.320815	3.2655
1634084_at	CG4213-RA	CG4213	CG4213	---	0	3.26652
1623199_a_at	CG32352-RB	CG32352	CG32352	---	0.074253	3.26676
1637353_at	CG3318-RA	CG3318	Dat	Dopamine N acetyltransferase	0.73324	3.34364
1634152_at	CG12242-RA	CG12242	GstD5	Glutathione S transferase D5	0.384738	3.35815
1625769_at	CG1113-RA	CG1113	CG1113	---	0.568265	3.43119
1634257_at	CG5162-RA	CG5162	CG5162	---	0.074253	3.4546
1631169_at	S.C2R002210	S.C2R002210	---	---	0.074253	3.5241
1633765_at	S.C3L002672	S.C3L002672	---	---	0.197702	3.55574
1626324_at	CG9964-RA	CG9964	Cyp309a1	---	0.074253	3.56652
1632106_at	CG9747-RA	CG9747	CG9747	---	0	3.59302
1637835_at	CG12177-RA	CG12177	CG12177	---	0.074253	3.6017
1634109_a_at	CG4608-RA	CG4608	bnl	branchless	0	3.60406
1641169_s_at	CG11050-RA	CG11050	CG11050	---	0	3.68279
1640065_at	CG17531-RA	CG17531	GstE7	---	0	3.72421
1628428_at	CG12389-RA	CG12389	Fpps	Farnesyl pyrophosphate synthase	0	3.78635
1632343_at	CG3017-RA	CG3017	Alas	Aminolevulinate synthase	0	3.82417
1635578_at	CG31975-RA	CG31975	CG31975	---	0	3.84682
1636145_at	CG7219-RA	CG7219	CG7219	---	0	3.87012
1624153_at	CG2803-RA	CG2803	Tina-1	Troponin C-akin-1	0	3.87753
1628657_at	CG17534-RA	CG17534	---	---	0.173773	3.88973
1633759_s_at	CG14066-RD	CG14066	larp	La related protein	0.320815	3.93843
1637936_at	CG32512-RA	CG32512	CG32512	---	0	3.95698
1624057_at	CG16713-RA	CG16713	CG16713	---	0	3.96267
1636301_s_at	CG14066-RB	CG14066	larp	La related protein	0	3.99995
1629044_at	CG5408-RA	CG5408	trbl	tribbles	0	4.09152
1635008_at	CG4486-RA	CG4486	Cyp9b2	Cytochrome P450-9b2	0	4.13114
1629868_s_at	CG3838-RA	CG3838	CG3838	---	0.074253	4.1818
1635093_a_at	CG32369-RA	CG32369	CG32369	---	0	4.24672
1635412_at	CT37403	CT37403	---	---	0.568265	4.26378
1625616_at	CG14566-RA	CG14566	CG14566	---	0.173773	4.27692
1637660_at	CG5150-RA	CG5150	CG5150	---	0.384738	4.27957
1631637_a_at	CG11567-RA	CG11567	Cpr	Cytochrome P450 reductase	0	4.36181
1636772_s_at	CG32694-RA	CG32694	CG32694	---	0	4.36555
1628758_at	CG1774-RA	CG1774	CG1774	---	0.320815	4.38868
1633145_at	CG4437-RA	CG4437	PGRP-LF	Peptidoglycan recognition protein LF	0	4.51316
1623254_s_at	CG31531-RA	CG31531	CG31531	---	0	4.56462
1640884_at	CG15784-RA	CG15784	CG15784	---	0.074253	4.61206
1624398_at	CG8630-RA	CG8630	CG8630	---	0.074253	4.69077
1629129_at	CG7525-RA	CG7525	Tie	Tie-like receptor tyrosine kinase	0	4.76656
1624932_at	CG30052-RA	CG30052	Obp49a	Odorant-binding protein 49a	0	5.18739
1637772_at	CG4726-RA	CG4726	CG4726	---	0.173773	5.42942
1639495_at	CG4485-RA	CG4485	Cyp9b1	Cytochrome P450-9b1	0.197702	5.44339
1634658_a_at	CG8772-RD	CG8772	nemy	no extended memory	0	5.60491
1633770_at	CG11967-RA	CG11967	CG11967	---	0	5.84872
1623345_at	CG33474-RA	CG33474	CG33474	---	0.73324	5.85179
1623256_at	CG5164-RA	CG5164	GstE1	Glutathione S transferase E1	0	5.85826
1638182_at	CG5999-RA	CG5999	CG5999	---	0	5.88693
1627489_a_at	CG10433-RA	CG10433	CG10433	---	0	6.00115
1629061_s_at	CG32041-RB	CG32041	CG32041	---	0	6.0127
1631628_s_at	CG11765-RA	CG11765	Prx2540-1 /// CG12896 /// Prx2540-2	Peroxiredoxin 2540 /// --- /// Peroxiredoxin 2540	0	6.13426
1632203_at	CG31706-RA	CG31706	CG31706	---	0	6.16131
1641191_s_at	CG17932-RA	CG17932	Ugt36Bc	---	0.173773	6.50963
1633488_at	CG3705-RA	CG3705	aay	astray	0	6.67624
1636946_at	CG6687-RA	CG6687	CG6687	---	0	8.15694
1637758_at	CG7737-RA	CG7737	CG7737	Spermine Oxidase	0	8.55894
1632551_at	CG5571-RA	CG5571	CG5571	---	0.074253	9.43489
1627135_at	CG4608-RB	CG4608	bnl	branchless	0	10.8689
1633471_at	CG11765-RA	CG11765	Prx2540-2 /// Prx2540-1 /// CG12896	Peroxiredoxin 2540 /// Peroxiredoxin 2540 /// ---	0	12.2621
1635227_at	CG10160-RA	CG10160	ImpL3	Lactate dehydrogenase	0	14.1559
1627551_s_at	CG18372-RA	CG18372	AttA /// AttB	Attacin-A /// Attacin-B	0.568265	48.7772

## Sheet: ED H Genes
ED H GENES ---- overlap of dERR-dependent set1 and dERR-dependent set2
Probe Set ID	Transcript ID	CG	Gene Symbol	Gene Title	Fold Change -- w1118 (H) vs. dERR (H)	Fold Change -- w1118 (N vs. H)
1623345_at	CG33474-RA	CG33474	CG33474	---	-23.2011	5.85179
AFFX-Dm-U46493-1_s_at	---	---	---		-22.9521	2.47135
1633488_at	CG3705-RA	CG3705	aay	astray	-12.2847	6.67624
1638550_s_at	CG8251-RA	CG8251	Pgi	Phosphoglucose isomerase	-6.4084	1.95557
1634739_a_at	CG4001-RA	CG4001	Pfk	Phosphofructokinase	-6.36545	2.12449
AFFX-Dros-GAPDH_M_at	---	---	---		-6.26555	1.67485
AFFX-Dros-GAPDH_3_at	---	---	---		-6.22266	1.62565
1629194_s_at	CG9127-RA	CG9127	ade2	adenosine 2	-5.5947	3.20264
1632551_at	CG5571-RA	CG5571	CG5571	---	-5.58164	9.43489
1632667_s_at	CG8893-RB	CG8893	Gapdh2	Glyceraldehyde 3 phosphate dehydrogenase 2	-5.47526	1.50856
1634455_at	CG14406-RA	CG14406	CG14406	---	-5.21451	-3.2221
1637758_at	CG7737-RA	CG7737	CG7737	Spermine Oxidase	-5.12689	8.55894
1640400_at	CG5773-RA	CG5773	CG5773	---	-4.88372	1.523
1631628_s_at	CG11765-RA	CG11765	Prx2540-1 /// CG12896 /// Prx2540-2	Peroxiredoxin 2540 /// --- /// Peroxiredoxin 2540	-4.8445	6.13426
1634658_a_at	CG8772-RD	CG8772	nemy	no extended memory	-4.71723	5.60491
1628758_at	CG1774-RA	CG1774	CG1774	---	-4.64304	4.38868
1623256_at	CG5164-RA	CG5164	GstE1	Glutathione S transferase E1	-4.52213	5.85826
1640144_at	CG18067-RA	CG18067	CG18067	---	-3.95096	2.51472
1625477_a_at	CG4797-RB	CG4797	CG4797	---	-3.8957	2.42945
1626138_s_at	CG10579-RD	CG10579	Eip63E	Lactate dehydrogenase	-3.79761	-1.62283
1635227_at	CG10160-RA	CG10160	ImpL3	Ecdysone-inducible gene L3	-3.40233	14.1559
1639017_at	HDC06936	HDC06936	---	---	-3.39533	1.88849
1625840_at	CG12001-RA	CG12001	CG12001	---	-3.23849	1.50446
1641345_at	CG3808-RA	CG3808	CG3808 /// CG18135	--- /// ---	-3.22358	2.90201
1634547_at	CG32506-RA	CG32506	CG32506	---	-3.09365	-2.03067
1636946_at	CG6687-RA	CG6687	CG6687	---	-2.98736	8.15694
1638432_a_at	CG10082-RA	CG10082	CG10082	---	-2.98634	2.04213
1627135_at	CG4608-RB	CG4608	bnl	branchless	-2.95385	10.8689
1639408_a_at	CG32508-RC	CG32508	shakB	shaking B	-2.91398	2.35121
1630044_s_at	CG6904-RC	CG6904	CG6904	---	-2.90833	1.87065
1637936_at	CG32512-RA	CG32512	CG32512	---	-2.87581	3.95698
1625313_at	CG12826-RA	CG12826	CG12826	---	-2.81283	2.70208
1637095_at	CG15818-RA	CG15818	CG15818	---	-2.73296	-2.00149
1635678_at	CG11299-RA	CG11299	CG11299	---	-2.72291	2.4595
1634374_at	CG33138-RA	CG33138	CG33138	---	-2.7199	2.48917
1624057_at	CG16713-RA	CG16713	CG16713	---	-2.68654	3.96267
1632203_at	CG31706-RA	CG31706	CG31706	---	-2.67352	6.16131
1634065_s_at	CG17654-RB	CG17654	Eno	Enolase	-2.67136	1.57438
1635030_at	CG12868-RA	CG12868	CG12868	---	-2.67126	2.8418
1624982_s_at	CG5080-RB	CG5080	CG5080	---	-2.65177	2.65544
1638183_at	CG13868-RA	CG13868	CG13868	---	-2.61228	2.67858
1632790_at	CG7863-RA	CG7863	dream	---	-2.59652	1.78263
1626917_at	CG31337-RA	CG31337	CG31337	---	-2.58191	2.2151
1627456_s_at	CG7437-RA	CG7437	mub	mushroom-body expressed	-2.56775	-1.58998
1639621_at	CG10916-RA	CG10916	CG10916	---	-2.45854	1.69432
1637037_at	CG31628-RA	CG31628	ade3	adenosine 3	-2.45717	2.19931
1637772_at	CG4726-RA	CG4726	CG4726	---	-2.45591	5.42942
1626695_at	CG9518-RA	CG9518	CG9518	---	-2.44673	2.98278
1636840_at	CG1435-RA	CG1435	CBP	sarcoplasmic calcium-binding protein	-2.40676	2.26142
1631006_a_at	CG10171-RA	CG10171	CG10171	---	-2.40663	1.86672
1634002_at	CG13315-RA	CG13315	CG13315	---	-2.3898	1.91304
1633770_at	CG11967-RA	CG11967	CG11967	---	-2.38457	5.84872
1636202_s_at	CG15009-RA	CG15009	ImpL2	Ecdysone-inducible gene L2	-2.35354	2.39026
1632485_a_at	CG10637-RA	CG10637	Nak	Numb-associated kinase	-2.34621	2.3186
1638053_at	CG10842-RA	CG10842	Cyp4p1	Cytochrome P450-4p1	-2.34025	3.10461
1636742_at	CG30418-RA	CG30418	nord	nord	-2.31224	1.84099
1640042_at	CG12299-RA	CG12299	CG12299	---	-2.29735	1.73677
1640065_at	CG17531-RA	CG17531	GstE7	---	-2.28795	3.72421
1625266_at	CG9538-RA	CG9538	Ag5r	Antigen 5-related	-2.27024	2.32343
1640228_at	CG11658-RA	CG11658	CG11658	---	-2.25782	1.83924
1640341_s_at	CG5729-RA	CG5729	Dgp-1	---	-2.23621	1.80857
1623863_a_at	CG4070-RA	CG4070	Tis11	Tis11 homolog	-2.23141	2.23588
1626306_at	CG9774-RA	CG9774	rok	Rho-kinase	-2.19235	2.09531
1637225_at	CG4608-RA	CG4608	bnl	branchless	-2.18769	2.7005
1635427_a_at	CG31043-RA	CG31043	gukh	GUK-holder	-2.17882	2.05138
1624586_a_at	CG10078-RB	CG10078	Prat2	Phosphoribosylamidotransferase 2	-2.16757	2.1947
1626547_at	HDC01229	HDC01229	---	---	-2.16283	2.27096
1631399_a_at	CG15771-RA	CG15771	CG15771	---	-2.15453	1.96602
1626759_at	HDC03535	HDC03535	---	---	-2.13938	2.21554
1635998_at	CG3672-RA	CG3672	CG3672	---	-2.13629	3.13594
1637499_s_at	CG5953-RA	CG5953	CG5953	---	-2.13428	3.26376
1635202_s_at	CG5640-RA	CG5640	CG5640	---	-2.12041	1.97024
1628469_a_at	CG32529-RA	CG32529	CG32529	---	-2.11924	2.40468
1640321_at	CG1347-RA	CG1347	CG1347	---	-2.11494	1.67126
1640991_at	CG32091-RB	CG32091	CG32091	---	-2.10729	3.26031
1632361_at	CG9528-RA	CG9528	CG9528	---	-2.08716	2.11833
1632343_at	CG3017-RA	CG3017	Alas	Aminolevulinate synthase	-2.07591	3.82417
1630036_at	CG13594-RA	CG13594	CG13594	---	-2.07555	-2.34902
1630447_at	CG3078-RA	CG3078	CG3078	---	-2.06876	1.51809
1634109_a_at	CG4608-RA	CG4608	bnl	branchless	-2.06442	3.60406
1629788_at	CG33182-RA	CG33182	CG33182	---	-2.05884	2.61165
1623218_s_at	CG1070-RA	CG1070	Alhambra	Alhambra	-2.05579	1.95384
1623810_at	CG17265-RA	CG17265	CG17265	---	-2.04539	1.74141
1629141_at	CG18402-RA	CG18402	InR	Insulin-like receptor	-2.0313	1.83336
1625889_at	CG4863-RC	CG4863	RpL3	Ribosomal protein L3	-2.02868	2.18975
1633227_s_at	CG14945-RB	CG14945	CG14945	---	-2.02618	-2.68243
1627886_at	CG10967-RA	CG10967	---	---	-2.02572	2.01383
1633026_a_at	CG31158-RA	CG31158	CG31158	---	-2.01635	1.54035
1632475_at	CG16973-RA	CG16973	msn	misshapen	-2.01021	1.89376
1639997_s_at	CT39116	CT39116	---	---	-1.99939	1.58141
1632566_at	CG11318-RA	CG11318	CG11318	---	-1.98619	1.58527
1632072_at	S.C2L001103	S.C2L001103	---	---	-1.97681	1.80007
1624273_at	CG8034-RA	CG8034	CG8034	---	-1.97108	1.56285
1629517_at	CG5118-RA	CG5118	CG5118	---	-1.96949	1.83679
1629868_s_at	CG3838-RA	CG3838	CG3838	---	-1.96304	4.1818
1641486_at	CG32108-RA	CG32108	CG32108	---	-1.96144	1.67424
1635910_at	CG7331-RA	CG7331	CG7331	---	-1.95745	1.72337
1631637_a_at	CG11567-RA	CG11567	Cpr	Cytochrome P450 reductase	-1.95455	4.36181
1631886_at	CG14135-RA	CG14135	CG14135	---	-1.9499	1.83238
1641445_s_at	CG7192-RA	CG7192	CG7192	---	-1.94538	2.15963
1639306_s_at	CG17090-RB	CG17090	CG17090	---	-1.94279	2.10004
1639602_s_at	CG7986-RA	CG7986	CG7986	---	-1.93247	1.6858
1638873_at	CG6175-RB	CG6175	CG6175	---	-1.92529	2.66587
1631763_at	CG31793-RA	CG31793	CG31793	---	-1.92007	1.98755
1636208_a_at	CG15097-RB	CG15097	CG15097	---	-1.90025	-1.96898
1636884_s_at	CG4658-RA	CG4658	CG4658	---	-1.89973	1.75115
1625574_at	CG6713-RA	CG6713	Nos	Nitric oxide synthase	-1.88924	2.18697
1641031_s_at	CG17383-RA	CG17383	CG17383	---	-1.88804	1.82628
1625651_at	CG18317-RA	CG18317	CG18317	---	-1.88611	1.87868
1625638_a_at	CG3001-RA	CG3001	Hex-A	Hexokinase A	-1.88124	2.52316
1628632_at	CG12358-RA	CG12358	Paip2	polyA-binding protein interacting protein 2	-1.88011	2.24164
1637962_at	CG10076-RD	CG10076	spir	spire	-1.8772	2.55049
1623807_a_at	CG13777-RA	CG13777	milt	milt	-1.8716	2.15575
1636614_a_at	CG7893-RA	CG7893	vav	---	-1.87093	1.97897
1636974_at	CG32146-RA	CG32146	dlp	dally-like	-1.86748	1.82039
1639771_at	CG12132-RA	CG12132	c11.1	---	-1.86564	2.26222
1640301_a_at	CG4675-RA	CG4675	Ndae1	Na<up>+</up>-driven anion exchanger 1	-1.86264	2.05686
1639990_at	CG17855-RA	CG17855	CG17855	---	-1.85607	1.86959
1628706_at	CG17982-RA	CG17982	CG17982	---	-1.84423	2.31908
1635287_at	CG15366-RA	CG15366	CG15366	---	-1.84247	2.44448
1624826_at	CG8552-RA	CG8552	CG8552	---	-1.83256	1.9263
1641169_s_at	CG11050-RA	CG11050	CG11050	---	-1.82856	3.68279
1627564_s_at	CG8954-RA	CG8954	Smg5	---	-1.81597	1.73084
1638189_s_at	CG4385-RB	CG4385	S	Star	-1.81424	1.53807
1628915_s_at	CG3799-RB	CG3799	CG3799	---	-1.80989	1.86689
1636005_at	CG14495-RA	CG14495	CG14495	---	-1.8037	1.62892
1633355_at	CG10802-RA	CG10802	CG10802	---	-1.79811	2.2885
1633622_at	CG3008-RA	CG3008	CG3008	---	-1.79666	2.55104
1628683_at	CG6272-RA	CG6272	CG6272	---	-1.7962	2.15938
1629044_at	CG5408-RA	CG5408	trbl	tribbles	-1.79354	4.09152
1630118_s_at	CG8529-RA	CG8529	Dyb	Dystrobrevin-like	-1.77942	1.90382
1635409_at	CG8975-RA	CG8975	RnrS	Ribonucleoside diphosphate reductase small subunit	-1.77678	1.83182
1635630_a_at	CG10076-RA	CG10076	spir	spire	-1.77294	1.77317
1631594_s_at	CG4141-RA	CG4141	Pi3K92E	---	-1.75873	1.57861
1639162_at	CG6072-RA	CG6072	sra	sarah	-1.75528	1.77888
1636301_s_at	CG14066-RB	CG14066	larp	La related protein	-1.75286	3.99995
1634784_at	CG14513-RA	CG14513	yem	yemanuclein	-1.75241	1.75894
1623254_s_at	CG31531-RA	CG31531	CG31531	---	-1.73817	4.56462
1636695_at	CG7001-RA	CG7001	Pk17E	Protein kinase-like 17E	-1.73296	1.59415
1639826_at	CG32662-RA	CG32662	CG32662	---	-1.73293	1.8345
1633771_s_at	CG2017-RA	CG2017	CG2017	---	-1.72583	3.20081
1641452_a_at	CG1848-RA	CG1848	LIMK1	LIM-kinase1	-1.72209	1.52065
1636101_a_at	CG31729-RB	CG31729	CG31729	---	-1.72145	1.51506
1633046_at	CG7239-RA	CG7239	CG7239	---	-1.71806	2.16482
1639599_at	CG4887-RA	CG4887	CG4887	---	-1.7175	1.67864
1634188_a_at	CG3234-RA	CG3234	tim	timeless	-1.70729	1.78626
1634027_at	CG12715-RA	CG12715	CG12715	---	-1.70105	3.0561
1629429_at	CG31388-RA	CG31388	CG31388	---	-1.69945	1.77219
1632465_s_at	CG6424-RA	CG6424	CG6424	---	-1.69899	1.60163
1626563_at	CG32211-RA	CG32211	Taf6	TBP-associated factor 6	-1.69811	1.64433
1635093_a_at	CG32369-RA	CG32369	CG32369	---	-1.69752	4.24672
1626465_a_at	CG4353-RA	CG4353	hep	hemipterous	-1.69522	1.60203
1632298_s_at	CG3359-RB	CG3359	mfas	midline fasciclin	-1.69447	2.29166
1634071_at	CG12283-RA	CG12283	kek1	kekkon-1	-1.68913	1.57182
1637322_at	CG31349-RE	CG31349	pyd	polychaetoid	-1.68546	1.93654
1628556_s_at	CG8676-RC	CG8676	Hr39	Hormone receptor-like in 39	-1.68507	-1.52808
1638940_at	CG4937-RA	CG4937	RhoGAP15B	---	-1.67893	1.67824
1629496_at	CG7832-RA	CG7832	CG7832	---	-1.67741	1.53563
1625134_at	CG10873-RA	CG10873	p53	full length construct a of Jin	-1.67728	2.35541
1632424_at	CG13995-RA	CG13995	CG13995	---	-1.66825	1.58195
1627101_at	CG7590-RA	CG7590	scyl	scylla	-1.66765	1.64442
1632958_a_at	CG15675-RA	CG15675	CG15675	---	-1.66088	1.90689
1624571_s_at	CG32857-RA	CG32857	CG32857 /// CG32500	--- /// ---	-1.65778	1.71315
1636321_s_at	CG13624-RB	CG13624	CG13624	---	-1.65645	2.46247
1634978_at	CG13117-RA	CG13117	CG13117	---	-1.65399	2.37126
1628830_at	CG14121-RA	CG14121	CG14121	---	-1.65326	1.64001
1637973_a_at	CG4407-RA	CG4407	CG4407	---	-1.65031	1.63606
1636772_s_at	CG32694-RA	CG32694	CG32694	---	-1.64864	4.36555
1623119_at	CG12240-RB	CG12240	DnaJ-60	DnaJ-like-60	-1.64597	1.53723
1623975_at	CG1605-RA	CG1605	az2	---	-1.64385	1.63564
1636484_at	CG8194-RA	CG8194	RNaseX25	Ribonuclease X25	-1.63954	1.50755
1631291_at	CR_tc_GM24362	CR_tc_GM24362	---	---	-1.63302	1.67358
1628974_at	CG32711-RA	CG32711	CG32711	---	-1.62954	1.71803
1638937_at	CG3488-RA	CG3488	CG3488	---	-1.62799	1.67753
1626154_at	CG12081-RA	CG12081	CG12081	---	-1.62727	1.77168
1633033_s_at	CG1732-RA	CG1732	CG1732	---	-1.62162	-1.76139
1625139_at	CG11086-RA	CG11086	CG11086	---	-1.62155	1.94833
1639318_at	CG32217-RA	CG32217	---	---	-1.6199	1.69362
1632106_at	CG9747-RA	CG9747	CG9747	---	-1.61965	3.59302
1631121_at	CG7267-RB	CG7267	CG7267	---	-1.61613	2.5814
1624332_s_at	CG4098-RA	CG4098	CG18217 /// CG4098	--- /// ---	-1.60401	1.69741
1640431_at	CG5247-RA	CG5247	Irbp	Inverted repeat-binding protein	-1.59811	2.68666
1641293_at	CG4583-RA	CG4583	ire-1	---	-1.59629	1.84286
1626557_at	CG7067-RA	CG7067	NitFhit	Nitrilase and fragile histidine triad fusion protein	-1.59602	1.7104
1623944_at	CG12605-RB	CG12605	CG12605	---	-1.59275	1.69862
1624618_at	CG3870-RA	CG3870	chrw	chrowded	-1.5903	1.89504
1631099_at	CG17807-RA	CG17807	CG17807	---	-1.58957	1.75525
1632556_s_at	CG2310-RA	CG2310	CG2310	---	-1.58312	1.59643
1628547_at	CG5167-RA	CG5167	CG5167	---	-1.5823	1.99514
1626336_at	CG12489-RA	CG12489	Dnr1	Defense repressor 1	-1.58002	2.83699
1631552_at	CG13194-RA	CG13194	pyr	pyramus	-1.57772	2.12587
1641644_s_at	CG2714-RB	CG2714	crm	cramped	-1.57683	1.72903
1623058_at	CG32676-RA	CG32676	CG32676	---	-1.57664	1.82143
1633505_at	CG12876-RA	CG12876	CG12876	---	-1.56935	2.07108
1628202_at	CG7452-RA	CG7452	Syx17	Syntaxin 17	-1.56479	1.56097
1638486_at	CG17136-RD	CG17136	Rbp1	RNA-binding protein 1	-1.56388	1.75322
1624153_at	CG2803-RA	CG2803	Tina-1	Troponin C-akin-1	-1.56261	3.87753
1625594_s_at	CG15862-RA	CG15862	Pka-R2	cAMP-dependent protein kinase R2	-1.55975	2.52461
1639526_a_at	CG7717-RA	CG7717	Mekk1	heat shock construct of Inoue	-1.55882	1.82652
1623806_at	CG9638-RA	CG9638	Ada2S	Transcriptional adapter 2S	-1.5558	2.0868
1630521_at	CG1705-RA	CG1705	Rst(1)JH	Resistance to Juvenile Hormone	-1.55399	1.61594
1638727_at	LD18978	LD18978	---	---	-1.55328	1.54931
1626798_a_at	CG14025-RA	CG14025	Bsg25D	Blastoderm-specific gene 25D	-1.55009	1.88623
1631513_at	CG30000-RA	CG30000	CG30000	---	-1.54872	1.65631
1626383_at	CG4096-RA	CG4096	CG4096	---	-1.54587	1.53224
1630638_at	CG1828-RA	CG1828	dre4	---	-1.54495	1.50776
1636896_a_at	CG12576-RA	CG12576	CG12576	---	-1.54229	1.85975
1638701_at	CG3825-RA	CG3825	CG3825	---	-1.54009	1.58303
1632420_at	CG1135-RA	CG1135	CG1135	---	-1.53759	2.33334
1627246_at	CG4107-RA	CG4107	Pcaf	---	-1.53677	2.19186
[truncated: 72 more rows]

[truncated: 4 more sheets: Dbl Mut-independent Set, Dbl Mut-dependent Set1, Dbl Mut-dependent Set2, Dbl Mut H Genes]
