# Supplementary material for: HIF- and Non-HIF-Regulated Hypoxic Responses Require the Estrogen-Related Receptor in Drosophila melanogaster
Source: PLoS Genet. 2013 Jan 31;9(1):e1003230. doi: 10.1371/journal.pgen.1003230 (PMC3561118; doi:10.1371/journal.pgen.1003230)
Supplement: Table S2 — Metabolic analysis of carbohydrates by GC/MS and LC/MS. (XLS) [file pgen.1003230.s008.xls]

## Sheet: Sheet1
		LARVAL COUNT USED
		273	284	291	265	282	365	271	275	276	263	259	291	261	249	252	294	285	334	277	259	265	248	313	293
		REPLICATE NUMBER																												ANOVA contrasts between
		w1118 Normoxia #1	w1118 Normoxia #2	w1118 Normoxia #3	w1118 Normoxia #4	w1118 Normoxia #5	w1118 Normoxia #6	HIF Normoxia #1	HIF Normoxia#2	HIF Normoxia #3	HIF Normoxia #4	HIF Normoxia #5	HIF Normoxia #6	w1118 Hypoxia #1	w1118 Hypoxia #2	w1118 Hypoxia #3	w1118 Hypoxia #4	w1118 Hypoxia #5	w1118 Hypoxia #6	HIF Hypoxia #1	HIF Hypoxia #2	HIF Hypoxia #3	HIF Hypoxia #4	HIF Hypoxia #5	HIF Hypoxia #6	AVERAGE				dHIF-N vs. w1118-N	w1118-H vs. w1118-N	dHIF-H vs. dHIF-N
Metabolite	Analysis platform	NORMALIZED AND SCALED DATA																								w1118 Normoxia	HIF Normoxia	w1118 Hypoxia	HIF Hypoxia	P-VALUE	P-VALUE	P-VALUE
3-phosphoglycerate (3PG)	GC/MS	0.70633	0.826827	1.01825	1.21471	2.07075	1.01053	0.804741	0.993316	1.05992	0.856928	0.451371	1.41465	1.44629	0.645362	0.322919	1.17532	0.267611	0.898739	0.684313	1.10559	1.02849	1.00668	1.17287	0.946694	1.14123	0.930154	0.792707	0.990773	0.453079	0.0773603	0.688058
arabitol	GC/MS	0.656324	0.726421	0.914373	0.83677	0.670406	0.926778	1.88565	1.8456	1.53313	1.30471	1.07322	1.33947	0.658494	0.466348	0.452863	0.642618	0.637583	0.848534	2.41501	1.16638	1.53818	1.73597	2.15036	1.9785	0.788512	1.49696	0.61774	1.83073	< 0.001	0.0570286	0.144274
dihydroxyacetone phosphate (DHAP)	GC/MS	0.472309	0.402857	0.498022	0.463418	0.625745	0.430549	1.53649	1.94174	1.25034	1.16844	1.19336	1.2884	0.919771	0.961318	1.32332	1.03868	0.885735	0.948553	3.51414	0.677723	2.38343	0.942133	4.82065	1.68673	0.48215	1.39646	1.0129	2.33747	0.844	0.9726	0.0466
erythronate	GC/MS	0.666376	0.729517	0.557716	0.5813	0.987864	0.822486	0.912967	1.01214	0.628815	0.641305	0.611025	0.712018	1.1843	1.20619	1.09953	1.22748	0.956473	1.34371	1.79342	1.38057	1.5279	1.50635	1.43987	1.58278	0.72421	0.753044	1.16961	1.53848	0.69066	< 0.001	< 0.001
fructose	GC/MS	1.5281	1.30786	1.48632	1.63472	1.71874	1.33523	0.940449	1.0599	0.722167	0.769733	0.892972	1.02966	0.871093	1.59138	1.08126	1.10279	0.970342	1.54333	0.926252	0.588632	0.820944	0.858312	0.803323	0.9275	1.50183	0.90248	1.19336	0.820827	< 0.001	0.0230594	0.356867
fructose 6-phosphate	GC/MS	1.51695	1.22741	1.62154	1.38982	2.37804	1.46735	0.452974	0.58954	0.597569	0.390822	0.353327	0.772593	1.67696	2.58881	2.43606	1.9099	1.7898	1.60753	0.500356	0.45535	0.48766	0.276285	0.596099	0.549925	1.60018	0.526138	2.00151	0.477612	< 0.001	0.128361	0.551938
galactose	GC/MS	1.07371	1.04146	2.86893	0.767612	1.14258	1.06254	1.04602	0.873308	0.744334	0.744834	0.588909	1.15973	0.888659	1.25922	1.28073	1.36189	0.921923	1.01998	1.03936	0.571917	0.862698	0.577312	0.980017	0.586618	1.32614	0.859523	1.12207	0.769653	0.0561836	0.651469	0.512684
gluconate	GC/MS	1.1476	0.980902	1.55351	1.00891	0.991086	0.974277	1.28426	1.37476	0.864809	0.663529	0.886542	0.915283	0.918031	1.36064	1.22647	1.35045	1.12792	1.04522	1.03147	0.659281	0.816224	0.807401	1.13862	0.783076	1.10938	0.998197	1.17145	0.872678	0.320305	0.621242	0.325042
glucose	GC/MS	0.99123	0.924977	1.15387	0.980117	1.16384	1.02658	1.10476	1.3217	0.911329	0.74866	0.71751	0.972125	1.00877	1.08665	1.3057	1.19085	0.991159	1.11041	1.07995	0.783167	0.974362	0.98973	1.05882	0.986447	1.0401	0.962681	1.11559	0.978746	0.269233	0.424443	0.693104
glucose 6-phosphate	GC/MS	1.4545	1.2263	1.76078	1.29079	2.63855	1.32777	0.483412	0.535752	0.602986	0.340803	0.366685	0.773703	1.67113	2.60583	2.42756	1.86447	1.67148	1.49971	0.415891	0.336569	0.354479	0.187718	0.435017	0.482467	1.61645	0.517223	1.9567	0.36869	< 0.001	0.232403	0.0570398
glycerate	GC/MS	1.66603	1.11801	2.06886	1.54085	2.12189	1.56012	0.956094	0.956534	0.59399	0.414827	0.541452	1.30521	1.40102	0.913973	0.824025	1.74089	0.579328	1.1679	1.11929	0.695738	0.737631	0.68481	1.04347	0.551907	1.67929	0.794685	1.10452	0.805473	< 0.001	0.0309131	0.770007
Isobar: ribulose 5-phosphate, xylulose 5-phosphate	GC/MS	0.864846	0.88087	0.899648	0.993943	1.46405	0.861973	1.84215	2.3421	1.04373	0.951303	0.884708	0.986761	0.631836	0.921522	1.6025	0.935483	1.00606	0.621531	2.05088	2.30638	1.98692	2.01671	2.57356	1.89009	0.994222	1.34179	0.953154	2.13742	0.162623	0.658974	0.00492221
isomaltose	GC/MS	1.26832	0.997136	1.38656	1.08946	1.16677	1.33909	1.00286	1.13807	0.765398	0.800076	0.570138	0.878771	1.07377	1.17487	0.986264	1.23101	1.08858	1.11193	0.84427	0.544893	0.664201	0.705166	0.744122	0.633658	1.20789	0.85922	1.11107	0.689385	< 0.001	0.398264	0.0364028
lactate	GC/MS	1.09567	1.06581	1.1539	1.16004	1.20022	1.05725	0.913849	1.11112	0.790827	0.86559	0.738443	0.914664	0.822793	0.952372	1.01096	1.03052	0.941659	1.037	0.989044	0.759063	0.988433	1.12371	1.02327	0.966761	1.12215	0.889082	0.965884	0.975046	0.00104914	0.0250553	0.149826
maltopentaose	LC/MS Neg	3.16013	5.93022	6.12687	6.50934	7.62411	5.24255	0.127708	0.147573	0.103925	0.0971174	0.0991889	0.107088	1.92361	2.0105	2.4617	2.1723	1.85243	1.9838	0.130214	0.107444	0.137046	0.129842	0.136498	0.137815	5.76554	0.113767	2.06739	0.12981
maltose	GC/MS	1.03852	1.07702	1.26439	1.21269	1.31176	1.09688	1.14985	1.44294	1.00494	0.956533	0.799569	1.00125	0.722797	0.928507	0.99875	0.955564	0.869907	0.878421	0.990401	0.880371	0.976487	1.11058	0.995867	1.06886	1.16688	1.05918	0.892324	1.00376	0.158879	0.00181651	0.603037
maltotetraose	LC/MS Neg	2.49608	3.42805	2.75545	4.30804	5.11219	2.94467	0.916714	1.16026	0.85555	1.02176	0.770782	0.817416	0.76878	1.60371	2.03749	1.17184	0.958061	1.1425	0.746598	0.734193	0.845203	0.978237	0.885908	0.847679	3.50741	0.923748	1.2804	0.839636	< 0.001	< 0.001	0.524512
maltotriose	GC/MS	1.9933	2.57094	2.0182	2.76852	3.22404	2.20265	0.50918	1.27244	0.837341	1.24956	0.841172	0.564126	0.64995	1.40598	1.82507	0.842319	0.720658	0.922368	0.499815	1.00773	0.822481	1.15247	0.780062	0.992267	2.46294	0.878969	1.06106	0.875805	< 0.001	< 0.001	0.904319
mannose	GC/MS	1.61574	1.46297	1.67002	1.66382	1.67583	1.4456	0.941699	1.07764	0.896345	0.829994	0.75468	0.872303	0.93596	1.29629	1.23432	1.22051	1.0583	1.19608	0.78734	0.563197	0.68869	0.748535	0.751677	0.757524	1.589	0.895444	1.15691	0.71616	< 0.001	< 0.001	0.00228338
mannose 6-phosphate	GC/MS	1.36373	1.29574	1.45137	1.25515	2.72172	1.09627	0.757142	0.903735	0.555587	0.304442	0.317507	0.662318	1.56078	2.35225	2.58592	1.774	1.48131	1.44212	0.641093	0.542449	0.606921	0.455439	0.815508	0.718104	1.53066	0.583455	1.86606	0.629919	< 0.001	0.249381	0.460079
N-acetylglucosamine	GC/MS	0.910325	0.756667	1.16599	0.964568	0.337912	0.940703	1.25668	1.82369	0.988171	0.86692	0.880603	0.845809	0.801312	0.663709	1.26037	0.78258	1.01183	1.10051	1.70573	1.31466	1.37685	1.41937	1.61052	1.44163	0.846027	1.11031	0.936718	1.47813	0.0983604	0.410498	0.0736281
N-acetylglucosamine 6-phosphate	GC/MS	1.25136	1.1089	1.95342	1.3419	1.13078	1.38288	1.00391	1.29595	0.766413	0.736362	0.649181	0.263827	0.996095	1.07216	1.53086	0.70772	1.1273	1.04176	0.822908	0.732333	0.824493	0.885089	0.823217	0.764192	1.36154	0.78594	1.07932	0.808705	0.00244958	0.207984	0.481912
panose	GC/MS	0.526324	1.127	1.3046	1.35563	1.02634	1.00111	0.787008	1.89332	1.26501	1.7437	0.503145	1.27608	0.685073	0.792128	0.881419	0.840848	0.904475	0.486438	0.976105	0.969011	1.00929	1.71544	0.998888	1.0241	1.05683	1.24471	0.765064	1.11547	0.580124	0.146066	0.848721
pyruvate	GC/MS	0.794027	0.546712	0.975551	0.501588	0.658361	0.585707	1.54817	1.72334	1.15657	0.978044	1.01892	0.981077	0.377043	1.07936	1.03815	0.31646	0.893641	0.644963	1.96673	1.3146	1.52132	1.52419	1.59141	1.56331	0.676991	1.23435	0.724936	1.58026	0.00432929	0.957135	0.169465
ribitol	GC/MS	1.0982	0.999903	1.30122	0.966324	1.27653	1.11678	1.27012	1.47946	1.0001	0.849221	0.715067	1.18465	0.764267	0.871598	0.912994	0.956452	0.825777	0.93796	1.1105	0.871028	1.03002	0.963486	1.18426	1.0429	1.12649	1.0831	0.878175	1.0337	0.513683	0.0167706	0.818615
ribose	GC/MS	1.44804	0.900559	1.95798	1.03424	1.24293	1.01502	1.39972	1.35997	0.852835	0.599667	0.617569	1.16244	0.715776	1.30949	0.768876	1.33507	1.00873	0.887472	1.24672	0.509777	0.718324	0.669231	0.991267	0.664643	1.26646	0.9987	1.00424	0.799994	0.168842	0.230588	0.268644
ribulose	GC/MS	0.930768	0.557921	1.45348	0.672097	0.467863	0.66692	1.56437	1.66514	0.977806	0.744043	1.13781	1.10148	0.304299	1.29356	0.78122	0.567132	0.957286	0.613622	1.90829	1.19358	1.37352	1.26555	1.66481	1.02219	0.791508	1.19844	0.752854	1.40466	0.0483869	0.73908	0.427834
sedoheptulose-7-phosphate	GC/MS	1.29767	2.06306	1.84789	2.48049	1.97758	2.3482	0.248385	0.294551	2.00564	1.11945	0.652211	1.04103	1.61728	0.95897	0.49362	1.66627	0.260092	1.73224	0.121752	0.140881	0.189696	0.068498	0.182427	0.216931	2.00248	0.893545	1.12141	0.153364	0.00815211	0.0426752	< 0.001
sorbitol	GC/MS	1.26202	1.00733	1.08397	0.937097	1.55245	0.948997	1.33499	1.55181	1.01369	0.965749	0.742947	1.28755	1.02984	1.02973	0.779253	1.11623	0.705281	0.954898	1.18581	0.719835	0.857638	0.880552	0.887631	0.992671	1.13198	1.14946	0.935871	0.920689	0.978437	0.132576	0.100721
threitol	GC/MS	0.789645	0.682091	0.910539	0.854987	1.03464	1.00344	1.30739	1.58902	0.996563	0.957765	0.899624	0.684394	1.13603	0.873986	0.828774	0.909874	0.946091	1.53157	2.3735	1.48836	1.7285	1.66306	1.97422	2.08624	0.879223	1.07246	1.03772	1.88565	0.190223	0.243895	< 0.001
trehalose	GC/MS	0.439872	0.300832	0.995347	0.346055	0.487444	0.7822	2.16525	3.92866	1.72534	1.00465	2.11036	1.89129	0.795107	0.491973	0.696442	0.420165	0.358295	0.766354	1.59898	1.99019	2.32603	1.62422	1.44307	1.457	0.558625	2.13759	0.588056	1.73991	0.0014	0.9998	0.1015
xylitol	GC/MS	1.0785	0.892155	1.15241	0.958995	1.20048	0.970935	1.02906	1.24527	0.836212	0.729871	0.590293	0.883835	0.911336	1.05661	1.31963	1.07569	1.06326	1.09959	1.06449	0.84143	0.937333	0.938616	1.1283	0.968195	1.04225	0.885758	1.08768	0.979728	0.0628847	0.657178	0.200607
	numbers in blue were below detection -- value imputed from minimum detectable value across the six replicates
	numbers in red were below detection -- value imputed from minimum detectable value across all metabolites assayed
