# Supplementary material for: HIF- and Non-HIF-Regulated Hypoxic Responses Require the Estrogen-Related Receptor in Drosophila melanogaster
Source: PLoS Genet. 2013 Jan 31;9(1):e1003230. doi: 10.1371/journal.pgen.1003230 (PMC3561118; doi:10.1371/journal.pgen.1003230)
Supplement: Table S3 — Lethal phase analysis of embryos and L1 larvae subject to different oxygen concentrations. (XLS) [file pgen.1003230.s009.xls]

## Sheet: Sheet1
Genotype	Normoxia		5% oxygen		4% oxygen
	larvae hatched from total eggs	% (from expected)	larvae hatched from total eggs	% (from expected)	larvae hatched from total eggs	% (from expected)
w1118	289/300	96.3	275/300	91.7	138/304	45.4
dHif/+	189/413	91.5	173/400	86.5	110/400	55
dHif/dHif	96/413	93	1/400	1	4/400	4
Err1/+	161/336	95.8	194/408	95.1	110/408	53.9
Err1/Err2	74/336	88.1	60/408	58.8	35/408	34.3
Genotype	Normoxia		4% oxygen
	larvae progressed to L2	%	larvae progressed to L2	%
w1118	198/200	99	194/200	97
dHif/+	96/100	96	97/101	96
dHif/dHif	99/102	97.1	2/102	2
Err1/+	99/102	97.1	94/100	94
Err1/Err2	87/102	85.3	26/100	26
